# Supplementary material for: Draft Genome Sequences of Xanthomonas sacchari and Two Banana-Associated Xanthomonads Reveal Insights into the Xanthomonas Group 1 Clade
Source: Genes (Basel). 2011 Dec 2;2(4):1050–65. doi: 10.3390/genes2041050 (PMC3927605; doi:10.3390/genes2041050)
Supplement: Supplementary File 1 — ZIP-Document (ZIP, 7075 KB) [file genes-02-01050-s001.zip]

Archive with 14 entries (13 files):
- genes-11371-supplementary/
- genes-11371-supplementary/atpD_aligned_fasta.txt
- genes-11371-supplementary/GyraseA_alignment.pdf
- genes-11371-supplementary/gyrB_aligned_fasta.txt
- genes-11371-supplementary/NCPPB1131-RAST.xls
- genes-11371-supplementary/NCPPB1131-sequences-not-in-X_albilineans.html
- genes-11371-supplementary/NCPPB1131_genes_comparison.pdf
- genes-11371-supplementary/NCPPB1132-RAST.xls
- genes-11371-supplementary/NCPPB1132-sequences-not-in-X_albilineans.html
- genes-11371-supplementary/NCPPB1132_genes_comparison.pdf
- genes-11371-supplementary/NCPPB4393-RAST.xls
- genes-11371-supplementary/NCPPB4393-sequences-not-in-X_albilineans.html
- genes-11371-supplementary/phylogenetic_trees.pdf
- genes-11371-supplementary/Supplementary data files.pdf
