# Supplementary material for: Draft Genome Sequences of Xanthomonas sacchari and Two Banana-Associated Xanthomonads Reveal Insights into the Xanthomonas Group 1 Clade
Source: Genes (Basel). 2011 Dec 2;2(4):1050–65. doi: 10.3390/genes2041050 (PMC3927605; doi:10.3390/genes2041050)
Supplement: Supplementary File 1 — ZIP-Document (ZIP, 7075 KB) [file genes-02-01050-s001.zip › genes-11371-supplementary/atpD_aligned_fasta.txt]

>P_aeruginosa_UCBPPPA14_(NC_008463:6521534-6522910)
ATGAGTAGCGGACGTATCGTTCAAATCATCGGCGCCGTGATCGACGTGGAATTCCCGCGCGATGCCGTGCCGAGCATCTATGAAGCCCTGAAGGTTCAGGGCGTTGAAACCACCCTGGAAGTCCAGCAGCAGCTGGGCGACGGCGTGGTTCGTTCCATTGCGATGGGTTCCACCGAAGGCCTCAAGCGTGGCCTGAACGTGGACAGCACTGGTGCTGCCATCTCCGTGCCGGTCGGTAAAGCGACCCTGGGCCGGATCATGGACGTACTGGGCAACCCGATCGACGAAGCCGGCCCCATCGGCGAAGAAGAGCGCTGGGGCATCCACCGCGAAGCTCCGTCCTATGCCGACCAGGCTGGCGGCAACGAGCTGCTGGAAACCGGCATCAAGGTGATCGACCTGGTCTGCCCGTTCGCCAAGGGCGGCAAGGTAGGCCTGTTCGGCGGCGCCGGCGTGGGCAAGACCGTCAACATGATGGAACTGATCCGTAACATCGCCATCGAGCACAGCGGTTATTCCGTGTTCGCGGGTGTGGGCGAGCGTACTCGTGAGGGTAACGACTTCTACCACGAGATGAAGGACTCCAACGTACTGG---------------------ACAAGGTAGCCCTGGTATACGGCCAGATGAACGAGCCGCCGGGCAACCGTCTGCGCGTCGCACTGACCGGCCTGACCATGGCCGAGAAGTTCCGTGACG------------------AAGGCCGTGACGTTCTGTTGTTCATCGACAACATCTACCGTTACACCCTCGCCGGTACCGAAGTGTCCGCACTGCTGGGCCGTATGCCGTCCGCGGTGGGTTATCAGCCGACCCTGGCCGAAGAGATGGGCGTTCTGCAGGAGCGCATCACCTCCACCAAGAAAGGCTCGATCACCTCGATCCAGGCCGTATACGTTCCCGCGGACGACCTCACCGACCCGTCCCCGGCGACCACCTTCGCCCACCTGGACGCGACCGTCGTACTGTCCCGTGACATCGCCTCGCTGGGTATCTACCCCGCGGTCGACCCGCTGGACTCGACCTCCCGTCAGCTCGATCCGCTGGTGATCGGCCAGGATCACTACGACACCGCTCGCGGCGTCCAGTATGTTCTGCAGCGCTACAAGGAGCTGAAGGACATCATCGCGATCCTGGGCATGGACGAACTGTCCGAAGCCGACAAGCTGCTGGTGGCGCGCGCTCGTAAGATCCAGCGCTTCCTGTCCCAGCCGTTCTTCGTAGCGGAAGTCTTCACCGGCTCGCCGGGCAAGTACGTTTCCCTGAAGGACACCATCGCTGGCTTCAAGGGCATTCTCAACGGCGACTACGATCACCTGCCGGAGCAGGCGTTCTACATGGTCGGCGGTATCGAAGAAGCGGTCGAGAAAGCCAAAAAACTG------------TAA
>Stenotrophomonas_maltophilia_K279a_(NC_010943:4218476-4219882)
ATGAGTCAGGGCAAGATCGTTCAGATCATCGGCGCGGTCGTCGACGTCGAATTCCCGCGTGAATCGGTGCCGAAGGTGTACGACGCACTGAAGGTGGAAAACACCGAGATCACCCTCGAAGTCCAGCAGCAGCTGGGCGACGGCGTGGTGCGTACCATCGCCCTCGGTTCCACCGACGGCCTGAAGCGCAACCTGGTTGCCGTCAACACCGGCCGTGGCATCTCGGTGCCGGTCGGCGCCGGCACCCTGGGCCGCATCATGGACGTGCTCGGCCGTCCGATCGACGAAGCCGGCCCGGTGGCCGCCAGCGACAGCTGGGAAATCCACCGTGCGGCCCCGTCGTACGAAGACCAGTCCCCGGCCACCGAACTGCTGGAAACCGGCATCAAGGTCATCGACCTGATGTGCCCGTTCGCCAAGGGCGGCAAGGTCGGCCTGTTCGGCGGCGCCGGCGTCGGCAAGACCGTCAACATGATGGAGCTGATCAACAACATCGCCAAGGCGCACAGCGGTCTGTCCGTGTTCGCCGGCGTGGGTGAGCGTACCCGTGAGGGCAACGACTTCTACCACGAAATGAAGGACTCCAACGTCCTCG---------------------ACAAGGTGGCGATGGTGTACGGCCAGATGAACGAGCCGCCGGGCAACCGTCTGCGCGTCGCCCTGACCGGCCTGACCATGGCCGAGTACTTCCGCGACGAGAAGGACGAAAACGGCAAGGGCAAGGACGTCCTGCTGTTCGTCGACAACATCTACCGCTACACCCTGGCCGGTACCGAAGTGTCGGCACTGCTGGGCCGCATGCCGTCCGCCGTCGGTTACCAGCCGACCCTGGCCGAGGAAATGGGCGTCCTGCAGGAGCGCATCACTTCGACCAAGAACGGTTCGATCACCTCGATCCAGGCCGTCTACGTTCCCGCGGACGACCTGACCGACCCGTCGCCGGCAACCACCTTCGCCCACCTGGACTCGACCGTTACCCTGTCGCGTTCGATCGCCTCGCTGGGTATCTACCCGGCCGTCGATCCGCTGGACTCCACCAGCCGCCAGATGGACCCGCTGGTCATCGGCCACGAGCACTACGACACCGCCCAGCGCGTTCAGCAGACCCTGCAGAAGTACAAGGAACTGAAGGACATCATCGCGATCCTGGGCATGGACGAACTGTCCGAAGAGGACAAGCAGGCCGTGTCGCGCGCCCGTAAGATCGAGCGCTTCTTCAGCCAGCCGTTCCACGTGGCCGAAGTGTTCACCGGTTCGCCGGGCAAGTACGTTCCGCTGAAGGACACCATCCGTGGCTTCAAGGCCATCGTTGATGGCGAGTACGACCACCTGCCGGAGCAGGCGTTCTACATGGTTGGCGGCATCGAAGAAGCGGTCGAGAAGGCCAAGAAGATGGCCGAGAAGGCCTGA
>Stenotrophomonas_maltophilia_R5513_(NC_011071:3947954-3949360)
ATGAGTCAGGGCAAGATCGTTCAGATCATCGGCGCCGTCGTCGACGTCGAATTCCCGCGTGAGTCGGTGCCGAAGGTGTATGACGCACTGAAGGTGGAAAACACCGAGATCACCCTTGAAGTCCAGCAGCAGCTGGGCGACGGCGTGGTCCGTTGCATCGCGCTGGGTTCCACCGATGGCCTGAAGCGCAACCTGGTTGCGGTCAACACCGGCCGTGGCATCTCGGTGCCGGTCGGCGCCGGTACCCTGGGCCGCATCATGGACGTGCTTGGCCGTCCGATCGACGAAGCCGGCCCGGTGGCCGCCAGCGACAGCTGGGAAATCCACCGCGACGCGCCGTCGTACGAAGACCAGTCCCCGGCCACCGAGCTGCTGGAAACCGGCATCAAGGTCATCGACCTGATGTGCCCGTTCGCCAAGGGCGGCAAGGTCGGTCTGTTCGGCGGCGCCGGCGTCGGCAAGACCGTCAACATGATGGAACTGATCAACAACATCGCCAAGGCGCACAGCGGTCTGTCCGTGTTCGCCGGCGTGGGTGAGCGTACCCGTGAGGGCAACGACTTCTACCACGAGATGAAGGACTCCAACGTCCTGG---------------------ACAAGGTCGCGATGGTGTACGGCCAGATGAACGAGCCGCCGGGCAACCGTCTGCGCGTTGCGCTGACCGGCCTGACCATGGCCGAGTACTTCCGCGACGAGAAGGACGAGAACGGCAAGGGCAAGGACGTGCTGCTGTTCGTCGACAACATCTACCGCTACACCCTGGCCGGTACCGAAGTGTCGGCACTGCTGGGCCGCATGCCGTCGGCAGTGGGTTACCAGCCGACCCTGGCCGAGGAAATGGGCGTCCTGCAGGAGCGCATCACCTCGACCAAGAACGGTTCGATCACCTCGATCCAGGCCGTCTACGTTCCCGCGGATGACTTGACCGATCCGTCGCCGGCGACCACCTTCGCCCACCTGGATTCGACCGTGACCCTGTCGCGTTCGATCGCCTCGCTGGGTATCTACCCGGCAGTCGACCCGCTGGATTCCACCAGCCGCCAGATGGACCCGCTGGTCATCGGCCACGAGCACTACGACACCGCCCAGCGCGTCCAGCAGACCCTGCAGAAGTACAAGGAACTGAAGGACATCATCGCCATCCTGGGCATGGACGAACTGTCCGAAGAAGACAAGCAGGCCGTGTCGCGCGCACGCAAGATCGAACGCTTCTTCAGCCAGCCGTTCCACGTGGCCGAAGTGTTCACCGGCTCGCCGGGCAAGTACGTGTCGCTGAAGGACACCATCCGTGGCTTCAAGGCCATCGTCGATGGCGAGTACGACCACCTGCCGGAGCAGGCGTTCTACATGGTCGGCAGCATCGAAGAAGCGGTCGAGAAGGCCAAGAAGATGGCCGAGAAGGCCTGA
>X_albilineans_GPE_PC73_(NC_013722:3441424-3442815)
ATGAGTCAGGGCAAGATCGTTCAGATCATCGGCGCGGTCGTCGACGTCGAATTCGCGCGGGCCGATGTGCCGAAGATTTACGACGCATTGAAGGTCGAAGGCACCGCCATCACGCTGGAAGTACAGCAGCAGCTGGGCGATGGCGTTGTGCGCACCATTGCCCTCGGCTCCACCGATGGCCTCAAGCGCAACCTGGTCGCGACCAACACTGGCCGCGCGATCGCGGTGCCGGTCGGCGCGGGCACGCTGGGCCGCATCATGGACGTGCTGGGCCGTCCGATCGACGAAGCCGGTGAGGTGCAGGCCACCGACCATTGGGAAATCCACCGCGCTGCGCCGACATATGAAGATCAGTCCTCGGCCACCGAATTGCTGGAAACCGGCATCAAGGTCATCGACCTGATGTGCCCGTTCGCCAAGGGCGGCAAGGTCGGCCTGTTCGGCGGCGCCGGTGTCGGCAAGACCGTCAACATGATGGAGCTGATCAACAACATCGCCAAGGCACACGCAGGCTTGTCGGTGTTTGCTGGCGTGGGCGAGCGGACCCGCGAGGGCAACGATTTCTACCACGAAATGAAGGACTCCAACGTCCTGG---------------------ACAAGGTCGCGATGGTGTATGGCCAGATGAACGAGCCGCCGGGCAACCGATTGCGCGTCGCACTGACCGGCCTGACCATGGCCGAGTACTTCCGCGACGAAAAGGATGCTTCGGGCAAGGGCAAGGACGTGCTGCTGTTCGTCGATAACATCTACCGCTACACCCTGGCCGGTACCGAAGTGTCGGCGTTGCTGGGCCGCATGCCGTCGGCGGTGGGTTACCAGCCGACCCTGGCCGAGGAAATGGGCGTGTTGCAGGAGCGCATCACCTCCACCAAGAACGGCTCGATCACCTCGATCCAGGCGGTGTACGTGCCCGCGGACGACCTCACCGACCCGTCGCCGGCGACCACCTTCGCCCACCTCGACGCCACCGTCGTGCTGTCGCGTAACATCGCCTCGCTGGGCATCTATCCGGCGGTGGACCCGTTGGATTCGACCAGCCGCCAGCTCGATCCGAACGTGATCGGCCACGAGCATTACGACACCGCGCGCCGCGTGCAGTCCACCTTGCAGAAGTACAAGGAGCTGAAGGACATCATCGCGATCCTGGGCATGGACGAACTGTCCGAAGAGGACAAGCAGGCCGTGTCGCGCGCGCGCAAGATCGAGCGCTTCTTCAGCCAGCCGTTCCACGTGGCCGAAGTGTTCACCGGCTCGCCGGGCAAGTACGTGTCGCTGAAGGACACCATCCGCGGCTTCAAGGCGATCGTCGATGGCGAGTACGACCACCTGCCGGAGCAGGCGTTCTACATGGTCGGCGGCATCGAGGAAGCGGTCGAGAAAGCCAAGAAGATG---------------
>X_axonopodis_pv_citri_str_306_(NC_003919:4327656-4329058)
ATGAGTCAGGGCAAGATCGTTCAGATCATCGGCGCGGTCGTCGACGTCGAATTCCCGCGCAATGAAGTGCCGAAGGTGTATCACGCGCTGAAGGTCGACGGCACCGAAATCACCCTGGAAGTGCAGCAGCAGCTCGGCGACGGCGTCGTGCGCACGATTGCGCTCGGCTCCACCGACGGCCTGAAGCGCAACCTGGTCGCCACCAACACCGAACGCGCCATCTCGGTGCCGGTCGGCGCCGGTACGCTGGGCCGCATCATGGACGTGCTGGGTCGCCCGATCGACGAAGCTGGCGACGTGCAGGCCTCGGACCATTGGGAAATCCATCGCGGCGCACCGTCGTATGAAGACCAGTCGTCCAGCACCGAATTGCTGGAAACCGGCATCAAGGTCATCGACCTGATGTGCCCGTTCGCCAAGGGCGGCAAGGTCGGCCTGTTCGGCGGTGCCGGCGTCGGCAAGACCGTCAACATGATGGAACTGATCAACAACATCGCCAAGGCGCACAGCGGCTTGTCCGTGTTCGCCGGCGTGGGCGAGCGTACCCGCGAGGGCAACGACTTCTACCACGAGATGAAGGACTCCAACGTCCTGG---------------------ACAAGGTGGCGATGGTGTACGGCCAGATGAACGAGCCGCCGGGCAACCGTCTGCGCGTGGCGTTGACCGGCCTGACCATGGCCGAGTACTTCCGCGACGAGAAGGACGCCAGCGGTAAGGGCAAGGACGTGCTGCTGTTCGTCGACAACATCTACCGCTACACGCTGGCCGGTACCGAAGTGTCCGCGCTGCTCGGCCGTATGCCGTCGGCCGTGGGCTACCAGCCGACCCTGGCCGAAGAGATGGGCGTGCTGCAGGAGCGCATCACCTCGACCAAGAGCGGTTCGATCACCTCGATCCAGGCCGTGTACGTGCCCGCGGACGACCTGACCGACCCGTCGCCGGCGACCACCTTCGCCCACTTGGACTCGACCGTTACGCTGAGCCGTAACATCGCCTCGCTGGGTATCTACCCGGCGGTGGATCCGCTGGACTCCACCAGCCGCCAGATGGACCCGCTGGTGATCGGCCACGAGCATTACGACACCGCCCAGCGCGTGCAGCAGACCTTGCAGAAATACAAGGAACTGAAGGACATCATCGCCATCCTGGGCATGGACGAGCTGAGCGAAGAAGACAAGCAGTCGGTGTCGCGCGCACGCAAGATCGAGCGCTTCTTCAGCCAGCCCTTCCACGTGGCCGAAGTGTTCACCGGATCGCCGGGCAAGTACGTGTCGTTGAAGGACACCATCCGCGGCTTCAAGGCAATCTGCGACGGCGAATACGACCACCTGCCGGAGCAGGCGTTCTACATGGTCGGCAGCATCGAAGAAGCCGTCGAGAAGGCCAACAAGATGAGCGCCAAGGC----
>X_campestris_pv_campestris_str_ATCC_33913_(NC_003902:669581-670987)
ATGAGTCAGGGCAAGATCGTTCAGATCATCGGCGCGGTCGTCGACGTCGAATTCCAGCGCAATGAAGTGCCGAAGGTCTATCACGCGCTGAAGGTCGAAGGCACCGCCATCACCCTGGAAGTGCAGCAGCAGCTCGGCGACGGCGTCGTGCGCACGATTGCGCTCGGCTCCACCGACGGATTGAAGCGCAACCTGCTGGCCACCAACACCGAGCGTGCGATTTCGGTGCCGGTTGGCGCCGGGACGCTGGGCCGCATCATGGATGTGCTGGGTCGCCCGATCGACGAAGCCGGCGACGTGCAGGCCTCGGATCATTGGGAAATCCACCGCGCTGCGCCGTCGTACGAAGACCAGTCGTCCAGCACCGAATTGCTGGAAACCGGCATCAAGGTGATCGACCTGATGTGCCCGTTCGCCAAGGGCGGCAAGGTCGGCCTGTTCGGCGGCGCCGGCGTCGGCAAGACCGTCAACATGATGGAACTGATCAACAACATCGCCAAGGCGCACTCGGGCCTGTCCGTGTTCGCCGGCGTGGGTGAGCGTACCCGTGAGGGCAACGACTTCTACCACGAGATGAAGGACTCCAACGTCCTGG---------------------ACAAGGTCGCGATGGTGTACGGCCAGATGAACGAGCCGCCGGGCAACCGTCTGCGCGTTGCGCTGACCGGCCTGACCATGGCCGAGTACTTCCGCGACGAGAAGGACGAGAACGGCAAGGGCAAGGACGTGCTGCTGTTCGTGGACAACATCTACCGCTACACGCTGGCCGGTACCGAAGTGTCCGCGCTGCTTGGCCGCATGCCGTCGGCGGTGGGTTACCAGCCGACCCTGGCCGAGGAAATGGGCGTGTTGCAGGAGCGCATCACCTCGACCAAGAGCGGTTCGATCACCTCGATCCAGGCCGTGTACGTGCCCGCGGACGACCTGACCGACCCGTCGCCGGCGACCACCTTCGCCCACTTGGACTCGACGGTGACGCTGAGCCGTAACATCGCCTCGCTGGGTATCTACCCGGCCGTGGATCCGCTGGACTCCACGAGCCGCCAGATGGACCCGCTGGTGATCGGCCACGAGCATTACGACACCGCCCAGCGCGTCCAGCAGACCTTGCAGAAGTACAAGGAACTGAAGGACATCATCGCGATCCTGGGCATGGACGAGCTGAGCGAAGAAGACAAGCAGTCGGTGTCGCGCGCCCGCAAGATCGAGCGCTTCTTCAGCCAGCCGTTCCACGTGGCCGAAGTGTTCACCGGCTCGCCGGGCAAGTACGTCTCGCTGAAGGACACGATCCGCGGCTTCAAGGCGATCTGCGACGGTGAATACGACCACCTGCCGGAGCAGGCGTTCTACATGGTCGGCAGCATCGAAGAAGCGGTCGAGAAGGCCAACAAGATGAGCGCCAAGGCCTGA
>X_campestris_pv_vesicatoria_str_8510_(NC_007508:4351733-4353135)
ATGAGTCAGGGCAAGATCGTTCAGATCATCGGCGCGGTCGTCGACGTCGAGTTCCAGCGCAATGAAGTGCCGAAGGTGTACGACGCGCTGAAGGTCGAAGGCACCGCCATCACCCTGGAAGTGCAGCAGCAGCTGGGCGACGGCGTCGTGCGCACCATTGCGCTCGGTTCCACCGACGGCCTCAAGCGCAACCTGGTCGCCACCAACACCGAACGCGCCATCTCGGTGCCGGTCGGCGCCGGTACCCTGGGCCGCATCATGGACGTGCTGGGTCGCCCGATCGACGAGGCCGGCGACGTGCAGGCGTCCGATCATTGGGAAATCCACCGTAGCGCCCCGTCCTACGAGGACCAGGCGTCGACCACCGAACTGCTGGAAACCGGCATCAAGGTGATCGACCTGATGTGCCCGTTCGCCAAGGGCGGCAAGGTCGGCCTGTTCGGCGGCGCCGGCGTCGGCAAGACCGTCAACATGATGGAACTGATCAACAACATCGCCAAGGCGCACTCGGGTCTGTCGGTGTTCGCCGGCGTGGGCGAGCGTACCCGCGAGGGCAACGACTTCTACCACGAGATGAAGGACTCCAACGTCCTGG---------------------ACAAGGTGGCGATGGTGTACGGCCAGATGAACGAGCCGCCGGGCAACCGTCTGCGCGTGGCGTTGACCGGCCTGACCATGGCCGAGTACTTCCGCGACGAGAAGGATGCCAGCGGCAAGGGCAAGGACGTGCTGCTGTTCGTGGACAACATCTACCGCTACACGCTGGCCGGTACCGAAGTGTCGGCGCTGCTCGGCCGCATGCCGTCGGCGGTGGGCTACCAGCCGACCCTGGCCGAGGAAATGGGCGTGCTGCAGGAGCGCATCACCTCGACCAAGAGCGGTTCGATCACCTCGATCCAGGCCGTGTACGTGCCTGCGGACGACCTGACCGACCCGTCGCCGGCGACCACCTTCGCCCACCTGGATTCCACCGTCACGCTGAGCCGTAACATCGCCTCGCTGGGTATCTACCCGGCGGTGGATCCGCTGGACTCGACCAGCCGCCAGATGGATCCGCTGGTGATCGGCCACGAGCATTACGACACCGCCCAGCGCGTCCAGCAGACCTTGCAGAAGTACAAGGAACTGAAGGACATCATCGCCATCCTGGGCATGGACGAGCTGAGCGAAGAAGACAAGCAGTCGGTGTCGCGCGCGCGCAAGATCGAGCGCTTCTTCAGCCAGCCTTTCCACGTGGCCGAAGTGTTCACCGGTTCGCCGGGCAAGTACGTGTCGCTGAAGGACACCATCCGCGGCTTCAAGGCGATCTGCGACGGCGAATACGACCACCTGCCGGAGCAGGCGTTCTACATGGTCGGCAGCATCGAAGAAGCGGTCGAGAAAGCCAACAAGATGAGCGCCAAGGC----
>X_oryzae_pv_oryzae_MAFF_311018_(NC_007705:719682-721084)
ATGAGTCAGGGCAAGATCGTTCAGATCATCGGCGCGGTCGTCGACGTCGAATTCCCGCGCAATGAAGTGCCGAAGGTGTATCACGCGCTGAAGGTCGAAGGCACCGAAATCACCCTGGAAGTGCAGCAGCAGCTCGGCGACGGCGTCGTGCGCACGATTGCGCTCGGCTCCACCGACGGCTTGAAGCGCAACCTGCTGGCCACCAACACCGAGCGCGCCATCTCGGTGCCGGTCGGTGCCGGTACGCTGGGCCGCATCATGGACGTGCTGGGTCGTCCGATCGACGAAGCCGGCGACGTGCAGGCGTCGGACCATTGGGAAATCCATCGCGGCGCACCGTCGTACGAAGACCAGTCCTCCAGCACCGAATTGCTGGAAACCGGCATCAAGGTCATCGACCTGATGTGCCCGTTCGCCAAGGGCGGCAAGGTCGGCCTGTTCGGCGGCGCCGGCGTCGGCAAGACCGTCAACATGATGGAACTGATCAACAACATCGCCAAGGCGCACAGCGGCTTGTCCGTGTTCGCCGGCGTGGGCGAGCGTACCCGCGAGGGCAACGACTTCTACCACGAGATGAAGGACTCCAACGTTCTGG---------------------ACAAGGTCGCGATGGTGTACGGCCAGATGAACGAGCCGCCGGGCAACCGTCTGCGCGTTGCGCTGACCGGCCTGACCATGGCCGAGTACTTCCGCGACGAGAAGGACGCCAACGGCAAGGGCAAGGACGTGCTGCTGTTCGTGGACAACATTTACCGCTACACGCTGGCCGGTACCGAAGTGTCCGCGCTGCTCGGCCGTATGCCGTCGGCCGTGGGTTACCAGCCCACTCTGGCCGAAGAAATGGGCGTGCTGCAGGAACGCATCACCTCGACCAAGAGCGGTTCGATCACCTCGATCCAGGCCGTGTACGTGCCTGCGGACGACCTGACCGACCCGTCGCCGGCGACCACCTTCGCCCACTTGGACTCGACCGTCACGCTGAGCCGTAACATCGCTTCGCTGGGTATCTACCCGGCTGTGGATCCGCTGGACTCCACCAGCCGCCAGATGGACCCGCTGGTGATCGGCCACGAGCATTACGACACCGCCCAGCGCGTCCAGCAGACCTTGCAGAAGTACAAGGAACTGAAGGACATCATCGCCATCCTGGGCATGGACGAGCTGAGCGAAGAAGACAAGCAGTCGGTGTCGCGCGCACGCAAGATCGAGCGCTTCTTCAGCCAGCCCTTCCACGTGGCCGAAGTGTTCACCGGCTCCCCGGGCAAGTACGTCTCGCTGAAGGACACCATCCGCGGCTTCAAGGCGATCTGCGACGGCGAATACGACCACCTACCGGAGCAGGCGTTCTACATGGTCGGCAGCATCGAAGAAGCCGTCGAGAAAGCCAACAAGATGAGCGCCAAGGC----
>X_sacchari_NCPPB_4393_scf_1875_52_contig_1_(AGDB01000044:1753-3165)
ATGAGTCAGGGCAAGATCGTTCAGATCATCGGCGCGGTCGTCGACGTCGAATTCGCGCGTGCCGATGTGCCGAAGATTTACGACGCACTGAAGGTCGAAGGCACCGCCATCACGCTGGAAGTGCAGCAGCAGCTGGGCGACGGCGTCGTGCGCACCATCGCGCTCGGCTCCACCGACGGCCTCAAGCGCCACCTGGTCGCCACCAACACCGGCAAGGCGATCGCCGTGCCGGTCGGCACCGCCACCCTGGGCCGCATCATGAACGTGCTCGGCGAGCCGATCGACGAGCGCGGCCCGGTCCAGTCCGACGTGCAGTGGGAAATCCACCGCGAGGCGCCCGACTACGCCGACCAGTCCTCCAGCACCGAACTGCTGGAAACCGGCATCAAGGTCATCGACCTGATGTGCCCGTTCGCCAAGGGCGGCAAGGTCGGCCTGTTCGGCGGCGCCGGCGTCGGCAAGACCGTCAACATGCTGGAATTGATCAACAACATCGCGACCGAGCACTCGGGCCTGTCGGTGTTCGCCGGCGTCGGCGAGCGGACCCGCGAGGGCAACGACTTCTATCACGAGATGAGCGACGCCAACGTCATCGTCCAGGACGACCTGAGCAAGTCCAAGGTGGCGATGGTGTACGGCCAGATGAACGAGCCGCCGGGCAACCGTCTGCGCGTGGCGCTGACCGGCCTGACCATGGCCGAGTACTTCCGCGACGAAAAGGACGCCAACGGCAAGGGCCGCGACGTGCTGTTCTTCGTCGACAACATCTACCGCTACACCCTGGCCGGTACCGAAGTGTCGGCGCTGCTGGGCCGCATGCCGTCGGCGGTGGGCTACCAGCCGACCCTGGCCGAGGAAATGGGCGTGCTGCAGGAGCGCATCACCTCGACCAAGACCGGCTCGATCACCTCGATCCAGGCCGTGTACGTGCCCGCGGACGACCTGACCGACCCGTCGCCGGCGACCACCTTCGCCCACCTCGACGCCACCGTCGTGCTGTCGCGTAACATCGCCTCGCTGGGTATCTACCCGGCGGTGGATCCGCTCGACTCGACCAGCCGTCAGCTGGACCCGAACGTGATCGGCCATGAGCACTACGACACCGCCCGCCGCGTGCAGTCCACCTTGCAGAAGTACAAGGAACTGAAGGACATCATCGCGATCCTGGGCATGGACGAACTGTCCGAAGAGGACAAGCAGGCCGTGTCGCGCGCGCGCAAGATCGAGCGCTTCTTCAGCCAGCCGTTCCACGTGGCCGAAGTGTTCACCGGCTCGCCGGGCAAGTACGTGTCGCTGAAGGACACCATCCGCGGCTTCAAGGCCATCGTCGACGGCGAATACGACCACCTGCCGGAGCAGGCCTTCTACATGGTCGGCGGCATCGAGGAAGCGGTCGAGAAGGCCAAGAAGATG---------------
>X_sp_NCPPB1131_scf_19414_279_contig_1_(AGHY01000178:1734-3124)
ATGAGTCAGGGCAAGATCGTTCAGATCATCGGCGCGGTCGTCGACGTCGAATTCGCGCGTGCCGATGTGCCGAAGGTGTACGACGCACTGAAGGTCGACGGCACCGCCATCACGCTGGAAGTGCAGCAGCAGTTGGGCGACGGCGTCGTGCGTACGATCGCCCTCGGCTCCACCGACGGCCTCAAGCGCAACCTGGTCGCCACCAACACCGGCCGTGCGATCTCGGTGCCGGTCGGCGCCGGCACGCTGGGCCGCATCATGGACGTGCTGGGCCGCCCGATCGACGAGGCCGGCGACGTGCAGGCCACCGACCATTGGGAAATCCACCGCGCGGCGCCGACCTACGAAGACCAGTCCTCGGCCACCGAGCTGCTGGAGACCGGCATCAAGGTCATCGACCTGATGTGCCCGTTCGCCAAGGGTGGCAAGGTCGGCCTGTTCGGCGGCGCCGGCGTCGGCAAGACCGTCAACATGATGGAACTGATCAACAACATCGCCAAGGCGCACTCGGGTCTGTCCGTGTTCGCCGGCGTGGGCGAGCGTACCCGCGAGGGCAA-GACTTCTACCACGAGATGAAGGACTCCAACGTCCTGG---------------------ACAAGGTGGCGATGGTGTACGGCCAGATGAACGAGCCGCCGGGCAACCGCCTGCGCGTCGCGCTGACCGGCCTGACCATGGCCGAGTACTTCCGCGACGAGAAGGACGCCTCGGGCAAGGGCAAGGACGTGCTGCTGTTCGTCGACAACATCTACCGCTACACCCTGGCCGGTACCGAAGTGTCGGCGCTGCTGGGCCGCATGCCGTCGGCGGTGGGCTACCAGCCGACCCTGGCCGAGGAAATGGGCGTGCTGCAGGAGCGCATCACCTCGACCAAGTCCGGCTCGATCACCTCGATCCAGGCCGTGTACGTGCCCGCGGACGACCTGACCGACCCGTCGCCGGCGACCACCTTCGCCCACCTCGACGCCACCGTCGTGCTGTCGCGTAACATCGCCTCGCTGGGTATCTACCCGGCGGTGGACCCGCTCGACTCGACCAGCCGCCAGCTGGACCCGAACGTGATCGGCCACGAGCACTACGACACCGCCCGCCGCGTGCAGTCCACCTTGCAGAAGTACAAGGAACTGAAGGACATCATCGCGATCCTCGGCATGGACGAACTGTCCGAAGAGGACAAGCAGGCCGTGTCGCGCGCGCGCAAGATCGAGCGCTTCTTCAGCCAGCCGTTCCACGTGGCCGAGGTGTTCACCGGTTCGCCGGGCAAGTACGTGTCGCTGAAGGACACCATCCGCGGCTTCAAGGCCATCGTCGACGGCGAATACGACCACCTGCCGGAGCAGGCCTTCTACATGGTCGGCGGCATCGAGGAAGCGGTCGAGAAGGCCAAGAAGATG---------------
>X_sp_NCPPB1132_scf_4055_329_contig_1_(AGHZ01000307:3231-4643)
ATGAGTCAGGGCAAGATCGTTCAGATCATCGGCGCGGTCGTCGACGTCGAATTCGCGCGTGCCGATGTGCCGAAGATTTACGACGCACTGAAGGTCGAAGGCACCGCCATCACGCTGGAAGTGCAGCAGCAGCTGGGCGACGGCGTCGTGCGCACCATCGCGCTCGGCTCCACCGACGGCCTCAAGCGCCACCTGGTCGCCACCAACACCGGCAAGGCGATCGCCGTGCCGGTCGGCACCGCCACCCTGGGCCGCATCATGAACGTGCTCGGCGAGCCGATCGACGAGCGCGGCCCGGTCCAGTCCGACGTGCAGTGGGAAATCCACCGCGAGGCGCCCGACTACGCCGACCAGTCCTCCAGCACCGAACTGCTGGAAACCGGCATCAAGGTCATCGACCTGATGTGCCCGTTCGCCAAGGGCGGCAAGGTCGGCCTGTTCGGCGGCGCCGGCGTCGGCAAGACCGTCAACATGCTGGAACTGATCAACAACATCGCGACCGAGCACTCGGGCCTGTCGGTGTTCGCCGGCGTGGGCGAGCGGACCCGCGAGGGCAACGACTTCTATCACGAGATGAGCGACGCCAACGTCATCGTCCAGGACGACCTGAGCAAGTCCAAGGTGGCGATGGTGTACGGCCAGATGAACGAGCCGCCGGGCAACCGTCTGCGCGTGGCGCTGACCGGCCTGACCATGGCCGAGTACTTCCGCGACGAGAAGGACGCCAACGGCAAGGGCCGCGACGTGCTGTTCTTCGTCGACAACATCTACCGCTACACCCTGGCCGGTACCGAAGTGTCGGCGCTGCTGGGCCGCATGCCGTCGGCGGTGGGCTACCAGCCGACCCTGGCCGAGGAAATGGGCGTGCTGCAGGAGCGCATCACCTCGACCAAGACCGGCTCGATCACCTCGATCCAGGCCGTGTACGTGCCCGCGGACGACCTGACCGACCCGTCGCCGGCGACCACCTTCGCCCACCTCGACGCCACCGTCGTGCTGTCGCGTAACATCGCCTCGCTGGGTATCTACCCGGCGGTGGATCCGCTCGACTCGACCAGCCGTCAGCTGGACCCGAACGTGATCGGCCACGAGCACTACGACACCGCCCGCCGCGTGCAGTCCACCTTGCAGAAGTACAAGGAGCTGAAGGACATCATCGCGATCCTGGGCATGGACGAACTGTCCGAAGAGGACAAGCAGGCCGTGTCGCGCGCGCGCAAGATCGAGCGCTTCTTCAGCCAGCCGTTCCACGTGGCCGAAGTGTTCACCGGCTCTCCGGGCAAGTACGTGTCGCTGAAGGACACCATCCGCGGCTTCAAGGCCATCGTCGACGGCGAATACGACCACCTGCCGGAGCAGGCTTTCTACATGGTCGGCGGCATCGAGGAAGCGGTCGAGAAGGCCAAGAAGATG---------------
>Xylella_fastidiosa_9a5c_(NC_002488:1101298-1102698)
ATGAATCAGGGTAAGATCGTTCAGATCATCGGCGCAATTGTCGACGTCGAATTCCCACGAAACAATGTCCCAAAAGTATATAACGCGCTGAAGATCGACGGCACAGCCATCATCTTGGAAGTGCAGCAACAGCTTGGCGACGGCATTGTACGCACTATAGCACTTGGCTCCACAGACGGTTTAAAACGCAACCTCATTGCCACGGACACCGGCCATGCAATCACAGTTCCCGTAGGCACTGGCACATTAGGCCGCATCATGGATGTACTAGGCAACCCAATCGACGAAGCAGGTCCGATCACTTATACAGATCAATGGGAAATCCATCGAAACGCTCCTTCCTATGAAGATCAAGCCTCAACCACTGAACTGCTGGAGACCGGAATCAAGGTCATCGATCTTATGTGTCCATTTGCTAAAGGCGGCAAAGTCGGATTATTCGGTGGTGCCGGTGTCGGCAAAACTGTCAACATGATGGAATTGATCAATAACATCGCCAAGGCACATAGTGGGCTGTCCGTATTCGCGGGTGTTGGCGAGCGAACCCGCGAAGGTAACGACTTCTATCACGAGATGAAAGACTCCAACGTTCTCG---------------------ACAAGGTAGCAATGGTGTATGGCCAGATGAACGAACCGCCGGGTAACCGTCTGCGCGTTGCGCTCACCGGTCTCACCATGGCCGAGTACTTCCGCGATGAGAAAGACAGTAGCGGCAAAGGCAAAGATGTACTTCTATTCATCGACAATATCTACCGCTACACCTTAGCTGGCACGGAAGTATCCGCCCTACTCGGTCGCATGCCCTCAGCAGTAGGCTACCAACCAACCCTTGCCGAGGAAATGGGCGTACTACAAGAGCGTATCACCTCAACCGCAAATGGCTCGATCACCTCGATCCAAGCAGTGTACGTACCCGCCGATGATCTGACTGACCCATCACCTGCGACGACCTTTGGACATCTGGACTCCACAGTGACACTATCCCGCTCGATCGCCGCATTAGGCATTTACCCAGCAGTGGATCCACTGGATTCGAGCAGTCGCCAGATGGATCCGCTGATCATCGGCGAAGAACACTACAATACCACCCAACGTGTCCAACAAACTCTGCAAAAATATAAAGATCTGAAGGACATCATTGCAATTTTAGGCATGGATGAACTTTCCGAGGACGACAAACTAGCCGTGTCACGTGCACGCAAAATAGAACGATTTTTCAGTCAACCATTCCATGTCGCAGAAGTATTCACCGGTGCCCCAGGTAAATACGTCCCATTAAAAGAGACAATCCGTGGTTTCAAAGCAATCGTAGACGGCGAATATGACCATCTTCCCGAACAAGCCTTCTATATGGTTGGTAACATTGAAGAAGTCATCGAAAAAGCCAACAAAATG------ACAGCATGA
>Xylella_fastidiosa_M12_(NC_010513:539873-541273)
ATGAATCAGGGTAAGATCGTTCAGATCATCGGCGCAATTGTCGACGTCGAATTCCCACGAAACAATGTCCCCAAAGTATATAACGCGCTGAAGATCGACGGCACAGCCATCATCTTGGAAGTGCAGCAACAGCTTGGCGACGGCATTGTACGCACCATAGCACTTGGCTCCACAGACGGCTTAAAACGCAACCTCATTGCCACCGACACCGGCCATGCAATCACAGTTCCCGTAGGCACTGGCACATTAGGTCGCATCATGGATGTACTAGGCAACCCAATCGACGAAGCAGGTCCGATCACTTATACAGATCAATGGGAAATCCATCGAAACGCTCCTTCCTATGAAGATCAAGCCTCAACCACCGAACTGCTGGAGACCGGAATCAAGGTCATCGACCTTATGTGTCCATTTGCTAAAGGCGGCAAAGTCGGATTATTCGGTGGTGCCGGTGTCGGCAAAACTGTCAACATGATGGAATTGATCAATAACATCGCCAAGGCACATAGTGGGCTGTCCGTATTCGCGGGTGTTGGCGAGCGAACCCGCGAAGGTAACGACTTCTATCACGAGATGAAAGACTCCAACGTTCTCG---------------------ACAAGGTAGCAATGGTGTATGGCCAGATGAACGAACCACCGGGTAACCGTCTGCGCGTTGCGCTCACCGGTCTCACCATAGCCGAGTACTTCCGCGATGAGAAAGACAGTAGCGGCAAAGGCAAAGATGTACTTCTATTCATCGACAATATCTACCGCTACACCTTAGCTGGCACGGAAGTATCCGCCCTACTCGGTCGCATGCCCTCAGCAGTAGGCTACCAACCAACCCTTGCCGAGGAAATGGGCGTACTACAAGAGCGTATCACCTCAACCGCAAATGGCTCGATCACCTCGATCCAAGCAGTGTACGTACCCGCCGATGATCTGACTGACCCATCACCTGCGACGACCTTTGGACATCTGGACTCCACAGTGACACTATCCCGCTCGATCGCCGCATTAGGCATTTACCCAGCAGTGGATCCACTGGATTCGAGCAGTCGCCAGATGGATCCGCTGATCATCGGCGAAGAACACTACAATACCACTCAACGTGTCCAACAAACTCTGCAAAAATATAAAGATCTGAAGGACATCATTGCAATCTTAGGCATGGATGAACTTTCCGAGGACGACAAACTAGCCGTGTCACGTGCACGCAAAATTGAACGATTTTTCAGTCAACCATTCCATGTCGCAGAAGTATTCACCGGTGCCCCAGGTAAATACGTCCCATTAAAAGAGACAATCCGTGGTTTCAAAGCAATCGTAGACGGCGAATATGACCATCTTCCCGAACAAGCCTTCTATATGGTCGGTAACATTGAAGAAGTCATCGAAAAAGCCAACAAAATG------ACAGCATGA
>Xylella_fastidiosa_M23_(NC_010577:528479-529879)
ATGAATCAGGGTAAGATCGTTCAGATCATCGGCGCAATTGTCGACGTCGAATTCCCACGAAACAATGTCCCCAAAGTATATAACGCGCTGAAGATCGACGGCACAGCCATCATCTTGGAAGTGCAGCAACAGCTTGGCGACGGCATTGTACGCACAATAGCACTTGGCTCCACAGACGGCTTAAAACGCAACCTCATTGCCACCGACACCGGCCATGCAATCACAGTTCCCGTAGGCACTGGCACATTAGGTCGCATCATGGATGTACTAGGCAACCCAATCGACGAAGCAGGTCCGATCACTTATACAGATCAATGGGAAATCCATCGAAACGCTCCTTCCTATGAAGATCAAGCCTCAACCACCGAACTGCTGGAGACCGGAATCAAGGTCATCGACCTTATGTGTCCATTTGCTAAAGGCGGCAAAGTCGGATTATTCGGTGGTGCCGGTGTCGGCAAAACTGTCAACATGATGGAATTGATCAATAACATCGCCAAGGCACATAGTGGGCTGTCCGTATTCGCGGGTGTTGGCGAGCGAACCCGCGAAGGTAACGACTTCTATCACGAGATGAAAGACTCCAACGTTCTCG---------------------ACAAGGTAGCAATGGTGTATGGGCAGATGAACGAACCACCGGGTAACCGTCTGCGCGTTGCGCTCACCGGTCTCACCATGGCCGAGTACTTCCGCGATGAGAAAGACAGTAGCGGCAAAGGCAAAGATGTACTTCTATTCATCGACAATATCTACCGCTACACCTTAGCTGGCACGGAAGTATCCGCCCTACTCGGTCGCATGCCCTCAGCAGTAGGCTACCAACCAACCCTTGCCGAGGAAATGGGCGTACTACAAGAACGTATCACCTCAACCGCAAATGGCTCGATCACCTCGATCCAAGCAGTGTACGTACCCGCCGATGATCTGACTGACCCATCACCTGCGACGACCTTTGGACATCTGGACTCCACAGTGACACTATCCCGCTCGATCGCCGCATTAGGCATTTACCCGGCAGTGGATCCACTGGATTCGAGCAGTCGCCAGATGGATCCGCTGATCATCGGCGAAGAACACTACAATACCACCCAACGTGTCCAACAAACTCTGCAAAAATATAAAGATCTGAAGGACATCATTGCAATCTTAGGCATGGATGAACTTTCCGAAGACGACAAACTATCCGTGTCACGTGCACGCAAAATTGAACGATTTTTCAGTCAACCATTCCATGTCGCAGAAGTATTCACCGGTGCCCCAGGTAAATACGTCCCATTAAAAGACACAATCCGTGGTTTCAAAGCAATCGTAGACGGCGAATATGACCATCTTCCCGAACAAGCCTTCTATATGGTCGGTAACATTGAAGAAGTCATCGAAAAAGCCAACAAAATG------ACAGCATGA
>Xylella_fastidiosa_Temecula1_(NC_004556:528626-530026)
ATGAATCAGGGTAAGATCGTTCAGATCATCGGCGCAATTGTCGACGTCGAATTCCCACGAAACAATGTCCCCAAAGTATATAACGCGCTGAAGATCGACGGCACAGCCATCATCTTGGAAGTGCAGCAACAGCTTGGCGACGGCATTGTACGCACAATAGCACTTGGCTCCACAGACGGCTTAAAACGCAACCTCATTGCCACCGACACCGGCCATGCAATCACAGTTCCCGTAGGCACTGGCACATTAGGTCGCATCATGGATGTACTAGGCAACCCAATCGACGAAGCAGGTCCGATCACTTATACAGATCAATGGGAAATCCATCGAAACGCTCCTTCCTATGAAGATCAAGCCTCAACCACCGAACTGCTGGAGACCGGAATCAAGGTCATCGACCTTATGTGTCCATTTGCTAAAGGCGGCAAAGTCGGATTATTCGGTGGTGCCGGTGTCGGCAAAACTGTCAACATGATGGAATTGATCAATAACATCGCCAAGGCACATAGTGGGCTGTCCGTATTCGCGGGTGTTGGCGAGCGAACCCGCGAAGGTAACGACTTCTATCACGAGATGAAAGACTCCAACGTTCTCG---------------------ACAAGGTAGCAATGGTGTATGGGCAGATGAACGAACCACCGGGTAACCGTCTGCGCGTTGCGCTCACCGGTCTCACCATGGCCGAGTACTTCCGCGATGAGAAAGACAGTAGCGGCAAAGGCAAAGATGTACTTCTATTCATCGACAATATCTACCGCTACACCTTAGCTGGCACGGAAGTATCCGCCCTACTCGGTCGCATGCCCTCAGCAGTAGGCTACCAACCAACCCTTGCCGAGGAAATGGGCGTACTACAAGAACGTATCACCTCAACCGCAAATGGCTCGATCACCTCGATCCAAGCAGTGTACGTACCCGCCGATGATCTGACTGACCCATCACCTGCGACGACCTTTGGACATCTGGACTCCACAGTGACACTATCCCGCTCGATCGCCGCATTAGGCATTTACCCGGCAGTGGATCCACTGGATTCGAGCAGTCGCCAGATGGATCCGCTGATCATCGGCGAAGAACACTACAATACCACCCAACGTGTCCAACAAACTCTGCAAAAATATAAAGATCTGAAGGACATCATTGCAATCTTAGGCATGGATGAACTTTCCGAAGACGACAAACTATCCGTGTCACGTGCACGCAAAATTGAACGATTTTTCAGTCAACCATTCCATGTCGCAGAAGTATTCACCGGTGCCCCAGGTAAATACGTCCCATTAAAAGACACAATCCGTGGTTTCAAAGCAATCGTAGACGGCGAATATGACCATCTTCCCGAACAAGCCTTCTATATGGTCGGTAACATTGAAGAAGTCATCGAAAAAGCCAACAAAATG------ACAGCATGA
