# Supplementary material for: Draft Genome Sequences of Xanthomonas sacchari and Two Banana-Associated Xanthomonads Reveal Insights into the Xanthomonas Group 1 Clade
Source: Genes (Basel). 2011 Dec 2;2(4):1050–65. doi: 10.3390/genes2041050 (PMC3927605; doi:10.3390/genes2041050)
Supplement: Supplementary File 1 — ZIP-Document (ZIP, 7075 KB) [file genes-02-01050-s001.zip › genes-11371-supplementary/gyrB_aligned_fasta.txt]

>Pseudomonas_cissicola_strain_NCPPB2982_(EU285226)
----------------------------------------------------------------------------------------------------------------------------------------------------------------------------------------------------------------------------------------------------------------------ATCACCGGCGAAGCGCTGGAGAAATTGTTGATGCTGTTCACCAGCGTCAACGAAGCGATCGCGCGCAACGCCCACCGCTACGACCCGGCCCTGCTCACCGCGCTGATCGACCTGCCGCCACTGGATGTGGAAAAACTGCAGGC------CGAAGGCGACCAGCATCCGACTTTGGATGCGCTG--CAGGCCGTGCTCAATCGCGGCACCCTGGGCACCGCGCGCTATCAGTTGCGCTTCGACCCGGGCAGCGACAACGCGCCTGCCACGTTGGTGGCCATCCGCCGCCACATGGGCGAAGAGTTCACCCAGGTGCTGCCGATGGGGGCCTTCGAAAGCGGCGAGCTGCGCCCGCTGCGTGAGGTGTCGCTGGCCCTGCACGACCTGGTGCGCGAAGGCGCCCAGATCGTCCGCGGCAACAAGAGCCACCCGA--TCACCAGCTTCGCGCAGGCCCATGCCTGGTTGCTGGACGAGGCCAAGAAGGGCCGCCAGGTGCAGCGCTTCAAGGGCCTGGGCGAAATGAATGCCGAGCAGCTATG-------------------------------------------------------------------------
>Xanthomonas_alfalfae_subsp_citrumelonis_strain_LMG9325_(EU285120)
----------------------------------------------------------------------------------------------------------------------------------------------------------------------------------------------------------------------------------------------------------------------ATCACCGGCGAAGCGCTGGAGAAATTGTTGATGCTGTTCACCAGCGCCAACGAAGCGATCGCGCGCAACGCACACCGCTACGACCCGGCCCTGCTCACCGCGCTGATCGACCTGCCGCCACTGGATGTGGAAAAACTGCAGGC------CGAAGGCGACCAGCATCCGACCCTGGATGCACTG--CAGGCAGTGCTCAACCGCGGCACCCTGGGTACCGCGCGCTACCAGTTGCGCTTCGACCCCGGCAGCGAGAACGCGCCTGCCACCCTGGTGGCCATCCGCCGCCACATGGGCGAAGAGTTCACCCAGGTGCTGCCGATGGGTGCGTTCGAAAGCGGCGAGCTGCGTCCGCTGCGTGAGGTCTCGCTGGCCTTGCACGACCTGGTGCGCGAAGGTGCCCAGATCGTGCGCGGCAACAAGAGCCACCCGA--TCACCAGCTTCGCGCAGGCCCATGCCTGGTTGCTGGACGAGGCCAAGAAGGGCCGCCAGGTGCAGCGCTTCAAGGGCCTGGGCGAAATGAATGCCGAGCAGCTGTG-------------------------------------------------------------------------
>Xanthomonas_arboricola_pv_celebensis_strain_NCPPB1832_(EU285220)
----------------------------------------------------------------------------------------------------------------------------------------------------------------------------------------------------------------------------------------------------------------------ATCACCGGCGAGGCGCTGGAAAAGCTGTTGATGCTGTTCACCAGCGCCAACGAGGCGATCGCGCGCAACGCACACCGCTACGACCCGGCGCTGCTCACCGCGCTGATCGACCTGCCGCCGCTGGATGTGGACAAGTTGCAGGC------CGAAGGCGAGGTGCATCCCACCCTGGATGCGCTG--CAGGCGGTGCTCAACCGCGGCACCCTGGGCACGGCGCGCTACCAGCTGCGTTTCGACCCGGCTACCGATGGCGCCTCGGCGTCGCTGGTGGCGGTGCGCAGGCACATGGGCGAGGAATTCACCCAGGTGCTGCCGATGGGCGCGTTCGAAAGCGGCGAGCTGCGTCCGCTGCGCGAGGTCTCGCTGGCCCTGCACGACCTGGTGCGCGAAGGCGCGCAGATCGTGCGCGGCAACAAGACCCACCCGA--TCACCAGCTTCGCCCAGGCGCATGCCTGGCTGCTGGAAGAGGCCAAGCGCGGCCGCCAGGTACAGCGCTTCAAGGGCTTGGGCGAAATGAACGCCGAACAGCTGTG-------------------------------------------------------------------------
>Xanthomonas_arboricola_pv_corylina_strain_NCPPB935_(EU285235)
----------------------------------------------------------------------------------------------------------------------------------------------------------------------------------------------------------------------------------------------------------------------ATCACCGGCGAGGCGCTGGAAAAGCTGTTGATGCTGTTCACCAGCGCCAACGAGGCGATCGCGCGCAACGCACACCGCTACGACCCGGCGCTGCTCACCGCGCTGATCGACCTGCCGCCGCTGGATGTGGACAAGTTGCAGGC------CGAAGGCGAGGTGCATCCCACCCTGGATGCGCTG--CAGGCGGTGCTCAACCGCGGCACCCTGGGCACGGCGCGCTACCAGCTGCGTTTCGACCCGGCTACCGATGGCGCCTCGGCGTCGCTGGTGGCGGTGCGCAGGCACATGGGCGAGGAATTCACCCAGGTGCTGCCGATGGGCGCGTTCGAAAGCGGCGAGCTGCGTCCGCTGCGCGAGGTCTCGCTGGCCCTGCACGACCTGGTGCGCGAAGGCGCGCAGATCGTGCGCGGCAACAAGACCCACCCGA--TCACCAGCTTCGCCCAGGCGCATGCCTGGCTGCTGGAAGAGGCCAAGCGCGGCCGCCAGGTACAGCGCTTCAAGGGCCTGGGCGAAATGAACGCCGAACAGCTGTG-------------------------------------------------------------------------
>Xanthomonas_arboricola_pv_fragariae_strain_LMG19145_(EU285232)
----------------------------------------------------------------------------------------------------------------------------------------------------------------------------------------------------------------------------------------------------------------------ATCACCGGCGAGGCGCTGGAAAAGCTGTTGATGCTGTTCACCAGCGCCAACGAGGCGATCGCGCGCAACGCACATCGTTACGACCCGGCGCTGCTCACCGCGCTGATCGACCTGCCGCCGCTGGATGTGGACAAGTTGCAGGC------CGAAGGCGAGGTGCATCCCACCCTGGATGCGCTG--CAGGCGGTGCTCAACCGCGGCACCCTGGGCACGGCGCGCTACCAGCTGCGTTTCGACCCGGCTACCGATGGCGCCTCGGCGTCGCTGGTGGCGGTGCGTAGGCACATGGGCGAGGAATTCACCCAGGTGCTGCCGATGGGCGCGTTCGAAAGCGGCGAGCTGCGTCCGCTGCGCGAGGTCTCGCTGGCCCTGCACGACCTGGTGCGCGAAGGCGCGCAGATCGTGCGCGGCAACAAGACCCACCCGA--TTACCAGCTTCGCCCAGGCGCATGCCTGGCTGCTGGAAGAGGCCAAGCGCGGCCGCCAGGTACAGCGCTTCAAGGGCCTGGGCGAAATGAACGCCGAACAGCTGTG-------------------------------------------------------------------------
>Xanthomonas_arboricola_pv_populi_strain_NCPPB4342_(EU285234)
----------------------------------------------------------------------------------------------------------------------------------------------------------------------------------------------------------------------------------------------------------------------ATCACCGGCGAGGCGCTGGAAAAGCTGTTGATGCTGTTCACCAGCGCCAACGAGGCGATCGCGCGCAACGCGCACCGCTACGACCCGGCGCTGCTCACCGCGCTGATCGACCTGCCGCCGCTGGATGTGGACACGCTGCAGGC------CGAAGGCGAGGTGCATCCCACCCTGGATGCGCTG--CAGGCGGTGCTCAACCGCGGCACCCTTGGCACGGCGCGCTATCAGCTGCGTTTCGACCCGGCCACCGACAGCGCCTCGGCATCGCTGGTGGCGGTGCGCAGGCACATGGGCGAGGAATTCACCCAGGTGCTGCCGATGGGCGCGTTCGAAAGCGGCGAGCTGCGCCCGCTGCGCGAGGTCTCGCTGGCCCTGCACGATCTGGTGCGCGAAGGCGCGCAGATCGTGCGCGGCAACAAGACCCACCCAA--TCACCAGCTTCGCCCAGGCGCATGCCTGGCTGCTGGAAGAGGCCAAGCGGGGCCGCCAGGTACAGCGCTTCAAGGGTCTGGGCGAAATGAACGCCGAGCAGTTGTG-------------------------------------------------------------------------
>Xanthomonas_arboricola_pv_pruni_strain_NCPPB416_(EU285233)
----------------------------------------------------------------------------------------------------------------------------------------------------------------------------------------------------------------------------------------------------------------------ATCACCGGCGAGGCGCTGGAAAAGCTGTTGATGCTGTTCACCAGCGCCAACGAGGCGATCGCGCGCAACGCACACCGCTACGACCCGGCGCTGCTCACCGCGCTGATCGACCTGCCGCCGCTGGATGTGGACAAGCTGCAGGC------CGAGGGCGAGGTGCATCCCACCCTGGATGCGCTG--CAGGCGGTTCTCAACCGCGGCACCCTGGGCACGGCGCGTTACCAGCTGCGTTTCGACCCGGCCACCGATGGCGCCTCGGCGTCGCTGGTGGCGGTGCGCAGGCACATGGGCGAGGAATTCACTCAGGTGCTGCCGATGGGCGCGTTCGAAAGCGGCGAGCTGCGTCCGCTGCGCGAGGTCTCGCTGGCCCTGCACGACCTGGTGCGCGAAGGCGCGCAGATCGTGCGCGGCAACAAGACCCACCCGA--TCACCAGCTTCGCCCAGGCGCATGCCTGGCTGCTGGAAGAGGCCAAGCGCGGCCGCCAGGTACAGCGCTTCAAGGGCCTGGGCGAAATGAACGCCGAACAGCTGTG-------------------------------------------------------------------------
>Xanthomonas_axonopodis_pv_alfalfae_strain_NCPPB2062_(EU285136)
----------------------------------------------------------------------------------------------------------------------------------------------------------------------------------------------------------------------------------------------------------------------ATCACCGGCGAAGCGCTGGAGAAATTGTTGATGCTGTTCACCAGCGCCAACGAAGCGATCGCGCGCAACGCACACCGCTACGACCCGGCCCTGCTCACCGCGCTGATCGACCTGCCGCCACTGGATGTGGAAAAACTGCAGGC------CGAAGGCGACCAGCATCCGACCCTGGATGCACTG--CAGGCAGTGCTCAACCGCGGCACCCTGGGTACCGCGCGCTACCAGTTGCGCTTCGACCCCGGCAGCGAGAACGCGCCTGCCACCCTGGTGGCCATCCGCCGCCACATGGGCGAAGAGTTCACCCAGGTGCTGCCGATGGGTGCGTTCGAAAGCGGCGAGCTGCGTCCGCTGCGTGAGGTCTCGCTGGCCTTGCACGACCTGGTGCGCGAAGGTGCCCAGATCGTGCGCGGCAACAAGAGCCACCCGA--TCACCAGCTTCGCGCAGGCCCATGCCTGGTTGCTGGACGAGGCCAAGAAGGGCCGCCAGGTGCAGCGCTTCAAGGGCCTGGGCGAAATGAATGCCGAGCAGCTGTG-------------------------------------------------------------------------
>Xanthomonas_axonopodis_pv_bauhiniae_strain_NCPPB1335_(EU285128)
----------------------------------------------------------------------------------------------------------------------------------------------------------------------------------------------------------------------------------------------------------------------ATCACCGGCGAAGCGCTGGAGAAATTGTTGATGCTGTTCACCAGCGCCAACGAAGCGATCGCGCGCAACGCCCACCGCTACGACCCGGCCCTGCTCACCGCGCTGATCGACCTGCCGCCACTGGATGTGGAAAAACTGCAGGC------CGAAGGCGACCAGCATCCGACTTTGGATGCGCTG--CAGGCCGTGCTCAATCGCGGCACCCTGGGCACCGCGCGCTATCAGTTGCGCTTCGACCCGGGCAGCGATAACGCGCCTGCCACGTTGGTGGCCATCCGCCGCCACATGGGCGAAGAGTTCACCCAGGTGCTGCCGATGGGGGCCTTCGAAAGCGGCGAGCTGCGCCCGCTGCGTGAGGTGTCGCTGGCCCTGCACGACCTGGTGCGCGAAGGCGCCCAGATCGTCCGCGGCAACAAGAGCCACCCGA--TCACCAGCTTCGCGCAGGCCCATGCCTGGTTGCTGGACGAGGCCAAGAAGGGCCGCCAGGTGCAGCGCTTCAAGGGCTTGGGCGAAATGAATGCCGAGCAGCTGTG-------------------------------------------------------------------------
>Xanthomonas_axonopodis_pv_begoniae_strain_NCPPB3003_(EU285122)
----------------------------------------------------------------------------------------------------------------------------------------------------------------------------------------------------------------------------------------------------------------------ATCACCGGCGAAGCGCTGGAAAAATTGTTGATGCTGTTCACCAGCGCCAACGAAGCGATCGCGCGTAACGCCCACCGCTACGACCCGGCCCTGCTCACTGCGCTGATCGACTTGCCGCCATTGGATGTGGAAAAGCTACAGGC------CGAAGGCGACCAGCACCCGACCCTGGATGCACTG--CAGGCAGTGCTCAACCGCGGCACCCTGGGTACCGCGCGCTATCAGTTGCGCTTCGACCCGGGCAGCGACAACGCACCTGCCACCCTGGTGGCCATCCGCCGCCACATGGGCGAAGAGTTCACCCAGGTGCTGCCGATGGGTGCGTTCGAAAGCGGCGAGCTGCGCCCGTTGCGTGAGGTCTCGCTGGCCTTGCACGACCTGGTACGCGAAGGCGCCCAGATCGTGCGCGGCAACAAGAGCCACCCGA--TCACCAGCTTCGCGCAGGCCCACGCCTGGTTGCTGGACGAGGCCAAGAAGGGCCGCCAGGTACAGCGCTTCAAGGGCCTGGGCGAAATGAATGCCGAGCAGCTGTG-------------------------------------------------------------------------
>Xanthomonas_axonopodis_pv_betlicola_strain_NCPPB2972_(EU285141)
----------------------------------------------------------------------------------------------------------------------------------------------------------------------------------------------------------------------------------------------------------------------ATCACCGGCGAAGCGCTGGAGAAATTGTTGATGCTGTTCACCAGCGCCAACGAAGCGATCGCGCGCAACGCACACCGCTACGACCCGGCCCTGCTCACCGCGCTGATCGACCTGCCGCCACTGGATGTGGAAAAACTGCAGGC------AGAAGGCGACCAGCATCCGACCCTGGATGCACTG--CAGGCAGTGCTCAACCGCGGCACCCTGGGTACCGCGCGCTACCAGTTGCGCTTCGACCCCGGCAGCGAGAACGCGCCTGCCACCCTGGTGGCCATCCGCCGCCACATGGGCGAAGAGTTCACCCAGGTGCTGCCGATGGGTGCGTTCGAAAGCGGTGAGCTGCGTCCGCTGCGTGAGGTCTCGCTGGCCTTGCACGACCTGGTGCGCGAAGGTGCCCAGATCGTGCGCGGCAACAAGAGCCACCCGA--TCACCAGCTTCGCGCAGGCCCATGCCTGGTTGCTGGACGAGGCCAAGAAGGGCCGCCAGGTGCAGCGCTTCAAGGGCCTGGGCGAAATGAATGCCGAGCAGCTGTG-------------------------------------------------------------------------
>Xanthomonas_axonopodis_pv_biophyti_strain_NCPPB2228_(EU285138)
----------------------------------------------------------------------------------------------------------------------------------------------------------------------------------------------------------------------------------------------------------------------ATCACCGGCGAAGCGCTGGAGAAATTGTTGATGCTGTTCACCAGCGCCAACGAAGCGATCGCGCGCAACGCACACCGCTACGACCCGGCCCTGCTCACCGCGCTGATCGACCTGCCGCCACTGGATGTGGAAAAACTGCAGGC------AGAAGGCGACCAGCATCCGACCCTGGATGCACTG--CAGGCAGTGCTCAACCGCGGCACCCTGGGTACCGCGCGCTACCAGTTGCGCTTCGACCCCGGCAGCGAGAACGCGCCTGCCACCCTGGTGGCCATCCGCCGCCACATGGGCGAAGAGTTCACCCAGGTGCTGCCGATGGGTGCGTTCGAAAGCGGTGAGCTGCGTCCGCTGCGTGAGGTCTCGCTGGCCTTGCACGACCTGGTGCGCGAAGGTGCCCAGATCGTGCGCGGCAACAAGAGCCACCCGA--TCACCAGCTTCGCGCAGGCCCATGCCTGGTTGCTGGACGAGGCCAAGAAGGGCCGCCAGGTGCAGCGCTTCAAGGGCCTGGGCGAAATGAATGCCGAGCAGCTGTG-------------------------------------------------------------------------
>Xanthomonas_axonopodis_pv_cajani_strain_NCPPB573_(EU285152)
----------------------------------------------------------------------------------------------------------------------------------------------------------------------------------------------------------------------------------------------------------------------ATCACCGGCGAAGCGCTGGAGAAATTGTTGATGCTGTTCACCAGCGCCAACGAAGCGATCACGCGCAACGCCCACCGCTACGACCCGGCCCTGCTCACCGCGCTGATCGACCTGCCGCCACTGGATGTGGAAAAACTGCAGGC------CGAAGGCGACCAGCATCCGACTTTGGATGCGCTG--CAGGCCGTGCTTAATCGCGGCACCCTGGGCACCGCGCGCTATCAGTTGCGCTTCGACCCGGGCAGCGACAACGCGCCTGCCACGTTGGTGGCCATCCGCCGCCACATGGGCGAAGAGTTCACCCAGGTGCTGCCGATGGGGGCCTTCGAAAGCGGCGAGCTGCGCCCGCTGCGTGAGGTGTCGCTGGCCCTGCACGACCTGGTGCGCGAAGGCGCCCAGATCGTCCGCGGCAACAAGAGCCACCCGA--TCACCAGCTTCGCGCAGGCCCATGCCTGGTTGCTGGACGAGGCCAAGAAGGGCCGCCAGGTGCAGCGCTTCAAGGGCTTGGGCGAAATGAATGCCGAGCAGCTGTG-------------------------------------------------------------------------
>Xanthomonas_axonopodis_pv_cassiae_strain_NCPPB2973_(EU285142)
----------------------------------------------------------------------------------------------------------------------------------------------------------------------------------------------------------------------------------------------------------------------ATCACCGGCGAAGCGCTGGAGAAATTGTTGATGCTGTTCACCAGCGCCAACGAAGCGATCGCGCGCAACGCACACCGCTACGACCCGGCCCTGCTCACCGCGCTAATCGACCTGCCGCCACTGGATGTGGAAAAACTGCAGGC------CGAAGGCGACCAGCATCCGACCCTGGATGCACTG--CAGGCAGTGCTCAACCGCGGCACCCTGGGTACCGCGCGCTACCAGTTGCGCTTCGACCCCGGCAGCGAGAACGCGCCTGCCACCCTGGTGGCCATCCGCCGCCACATGGGCGAAGAGTTCACCCAGGTGCTGCCGATGGGTGCGTTCGAAAGCGGCGAGCTGCGTCCGTTGCGTGAGGTCTCGCTGGCCTTGCACGACCTGGTGCGCGAAGGTGCCCAGATCGTGCGCGGCAACAAGAGTCACCCGA--TCACCAGCTTCGCGCAGGCCCATGCCTGGTTGCTGGACGAGGCCAAGAAGGGCCGCCAGGTGCAGCGCTTCAAGGGCCTGGGCGAAATGAATGCCGAGCAGCTGTG-------------------------------------------------------------------------
>Xanthomonas_axonopodis_pv_citri_strain_NCPPB409_(EU285147)
----------------------------------------------------------------------------------------------------------------------------------------------------------------------------------------------------------------------------------------------------------------------ATCACCGGCGAAGCGCTGGAGAAATTGTTGATGCTGTTCACCAGCGCCAACGAAGCGATCGCGCGCAACGCCCACCGCTACGACCCGGCCCTGCTCACCGCGCTGATCGACCTGCCGCCACTGGATGTGGAAAAACTGCAGGC------CGAAGGCGACCAGCATCCGACTTTGGATGCGCTG--CAGGCCGTGCTCAATCGCGGCACCCTGGGCACCGCGCGCTATCAGTTGCGCTTCGACCCGGGCAGCGACAACGCGCCTGCCACGTTGGTGGCCATCCGCCGCCACATGGGCGAAGAGTTCACCCAGGTGCTGCCGATGGGGGCCTTCGAAAGCGGCGAGCTGCGCCCGCTGCGTGAGGTGTCGCTGGCCCTGCACGACCTGGTGCGCGAAGGCGCCCAGATCGTCCGCGGCAACAAGAGCCACCCGA--TCACCAGCTTCGCGCAGGCCCATGCCTGGTTGCTGGACGAGGCCAAGAAGGGCCGCCAGGTGCAGCGCTTCAAGGGCCTGGGCGAAATGAATGCCGAGCAGCTATG-------------------------------------------------------------------------
>Xanthomonas_axonopodis_pv_clitoriae_strain_NCPPB3092_(EU285145)
----------------------------------------------------------------------------------------------------------------------------------------------------------------------------------------------------------------------------------------------------------------------ATCACCGGCGAAGCGCTGGAGAAATTGTTGATGCTGTTCACCAGCGCCAACGAAGCGATCGCGCGCAACGCCCACCGCTACGACCCGGCCCTGCTCACCGCGCTGATCGACCTGCCGCCACTGGATGTGGAAAAACTGCAGGC------CGAAGGCGACCAGCATCCGACTTTGGATGCGCTG--CAGGCCGTGCTCAATCGCGGCACCCTGGGCACCGCGCGCTATCAGTTGCGCTTCGACCCGGGCAGCGACAACGCGCCTGCCACGTTGGTGGCCATCCGCCGCCACATGGGCGAAGAGTTCACCCAGGTGCTGCCGATGGGGGCCTTCGAAAGCGGCGAGCTGCGCCCGCTGCGTGAGGTGTCGCTGGCCCTGCACGACCTGGTGCGCGAAGGCGCCCAGATCGTCCGCGGCAACAAGAGCCACCCGA--TCACCAGCTTCGCGCAGGCCCATGCCTGGTTGCTGGACGAGGCCAAGAAGGGCCGCCAGGTGCAGCGCTTCAAGGGCCTGGGCGAAATGAATGCCGAGCAGCTATG-------------------------------------------------------------------------
>Xanthomonas_axonopodis_pv_coracanae_strain_NCPPB1786_(EU285130)
----------------------------------------------------------------------------------------------------------------------------------------------------------------------------------------------------------------------------------------------------------------------ATCACCGGCGAAGCGCTGGAGAAATTGTTGATGCTGTTCACCAGCGCCAACGAAGCGATCGCGCGCAACGCACACCGCTACGACCCGGCCCTGCTCACCGCGCTGATCGACCTGCCGCCACTGGATGTGGAAAAACTGCAGGC------CGAAGGCGACCAGCATCCGACCCTGGATGCACTG--CAGGCAGTGCTCAACCGCGGCACCCTGGGTACCGCGCGCTACCAGTTGCGCTTCGACCCCGGCAGCGAGAACGCGCCTGCCACCCTGGTGGCCATCCGCCGCCACATGGGCGAAGAGTTCACCCAGGTGCTGCCGATGGGTGCGTTCGAAAGCGGCGAGCTGCGTCCGCTGCGTGAGGTCTCGCTGGCCTTGCACGACCTGGTGCGCGAAGGTGCCCAGATCGTGCGCGGCAACAAGAGCCACCCGA--TCACCAGCTTCGCGCAGGCCCATGCCTGGTTGCTGGACGAGGCCAAGAAGGGCCGCCAGGTGCAGCGCTTCAAGGGCCTGGGCGAAATGAATGCCGAGCAGCTGTG-------------------------------------------------------------------------
>Xanthomonas_axonopodis_pv_cyamopsidis_strain_NCPPB637_(EU285156)
----------------------------------------------------------------------------------------------------------------------------------------------------------------------------------------------------------------------------------------------------------------------ATCACCGGCGAAGCGCTGGAGAAATTGTTGATGCTGTTCACCAGCGCCAACGAAGCGATCGCGCGCAACGCACACCGCTACGACCCGGCCCTGCTCACCGCGCTAATCGACCTGCCGCCACTGGATGTGGAAAAACTGCAGGC------CGAAGGCGACCAGCATCCGACCCTGGATGCACTG--CAGGCAGTGCTCAACCGCGGCACCCTGGGTACCGCGCGCTACCAGTTGCGCTTCGACCCCGGCAGCGAGAACGCGCCTGCCACCCTGGTGGCCATCCGCCGCCACATGGGCGAAGAGTTCACCCAGGTGCTGCCGATGGGTGCGTTCGAAAGCGGCGAGCTGCGTCCGTTGCGTGAGGTCTCGCTGGCCTTGCACGACCTGGTGCGCGAAGGTGCCCAGATCGTGCGCGGCAACAAGAGTCACCCGA--TCACCAGCTTCGCGCAGGCCCATGCCTGGTTGCTGGACGAGGCCAAGAAGGGCCGCCAGGTGCAGCGCTTCAAGGGCCTGGGCGAAATGAATGCCGAGCAGCTGTG-------------------------------------------------------------------------
>Xanthomonas_axonopodis_pv_desmodii_strain_NCPPB481_(EU285149)
----------------------------------------------------------------------------------------------------------------------------------------------------------------------------------------------------------------------------------------------------------------------ATCACCGGCGAAGCGCTGGAGAAATTGTTGATGCTGTTCACCAGCGCCAACGAAGCGATCGCGCGCAACGCACACCGCTACGACCCGGCCCTGCTCACCGCGCTGATCGACCTGCCGCCACTGGATGTGGAAAAACTGCAGGC------CGAAGGCGACCAGCATCCGACCCTGGATGCACTG--CAGGCAGTGCTCAACCGCGGCACCCTGGGTACCGCGCGCTACCAGTTGCGCTTCGACCCCGGCAGCGAGAACGCGCCTGCCACCCTGGTGGCCATCCGCCGCCACATGGGCGAAGAGTTCACCCAGGTGCTGCCGATGGGTGCGTTCGAAAGCGGTGAGCTGCGTCCGCTGCGTGAGGTCTCGCTGGCCTTGCACGACCTGGTGCGCGAAGGTGCCCAGATCGTGCGCGGCAACAAGAGCCACCCGA--TCACCAGCTTCGCGCAGGCCCATGCCTGGTTGCTGGACGAGGCCAAGAAGGGCCGCCAGGTGCAGCGCTTCAAGGGCCTGGGCGAAATGAATGCCGAGCAGCTGTG-------------------------------------------------------------------------
>Xanthomonas_axonopodis_pv_desmodiigangetici_strain_NCPPB577_(EU285153)
----------------------------------------------------------------------------------------------------------------------------------------------------------------------------------------------------------------------------------------------------------------------ATCACCGGCGAAGCGCTGGAGAAATTGTTGATGCTGTTCACCAGCGCCAACGAAGCGATCGCGCGCAACGCACACCGCTACGACCCGGCCCTGCTCACCGCGCTGATCGACCTGCCGCCACTGGATGTGGAAAAACTGCAGGC------CGAAGGCGACCAGCATCCGACCCTGGATGCACTG--CAGGCAGTGCTCAACCGCGGCACCCTGGGTACCGCGCGCTACCAGTTGCGCTTCGACCCCGGCAGCGAGAACGCGCCTGCCACCCTGGTGGCCATCCGCCGCCACATGGGCGAAGAGTTCACCCAGGTGCTGCCGATGGGTGCGTTCGAAAGCGGCGAGCTGCGTCCGCTGCGTGAGGTCTCGCTGGCCTTGCACGACCTGGTGCGCGAAGGTGCCCAGATCGTGCGCGGCAACAAGAGCCACCCGA--TCACCAGCTTCGCGCAGGCCCATGCCTGGTTGCTGGACGAGGCCAAGAAGGGCCGCCAGGTGCAGCGCTTCAAGGGCCTGGGCGAAATGAATGCCGAGCAGCTGTG-------------------------------------------------------------------------
>Xanthomonas_axonopodis_pv_desmodiilaxiflori_strain_NCPPB3086_(EU285144)
----------------------------------------------------------------------------------------------------------------------------------------------------------------------------------------------------------------------------------------------------------------------ATCACCGGCGAAGCGCTGGAGAAATTGTTGATGCTGTTCACCAGCGCCAACGAAGCGATCGCGCGCAACGCCCACCGCTACGACCCGGCCCTGCTCACCGCGCTGATCGACCTGCCGCCACTGGATGTGGAAAAACTGCAGGC------CGAAGGCGACCAGCATCGGACTTTGGATGCGCTG--CAGGCCGTGCTCAATCGCGGCACCCTGGGCACCGCGCGCTATCAGTTGCGCTTTGACCCGGGCAGCGACAACGCGCCTGCCACGTTGGTGGCCATCCGCCGCCACATGGGCGAAGAGTTCACCCAGGTGCTGCCGATGGGGGCCTTCGAAAGCGGCGAGCTGCGCCCGCTGCGTGAGGTGTCGCTGGCCCTGCACGACCTGGTGCGCGAAGGCGCCCAGATCGTCCGCGGCAACAAGAGCCACCCGA--TCACCAGCTTCGCGCAGGCCCATGCCTGGTTGCTGGACGAGGCCAAGAAGGGCCGCCAGGTGCAGCGCTTCAAGGGCTTGGGCGAAATGAATGCCGAGCAGCTGTG-------------------------------------------------------------------------
>Xanthomonas_axonopodis_pv_desmodiirotundifolii_strain_NCPPB885_(EU285119)
----------------------------------------------------------------------------------------------------------------------------------------------------------------------------------------------------------------------------------------------------------------------ATCACCGGCGAAGCGCTGGAGAAATTGTTGATGCTGTTCACCAGCGCCAACGAAGCGATCGCGCGCAACGCACACCGCTACGACCCGGCCCTGCTCACCGCGCTAATCGACCTGCCGCCACTGGATGTGGAAAAACTGCAGGC------CGAAGGCGACCAGCATCCGACCCTGGATGCACTG--CAGGCAGTGCTCAACCGCGGCACCCTGGGTACCGCGCGCTACCAGTTGCGCTTCGACCCCGGCAGCGAGAACGCGCCTGCCACCCTGGTGGCCATCCGCCGCCACATGGGCGAAGAGTTCACCCAGGTGCTGCCGATGGGTGCGTTCGAAAGCGGCGAGCTGCGTCCGTTGCGTGAGGTCTCGCTGGCCTTGCACGACCTGGTGCGCGAAGGTGCCCAGATCGTGCGCGGCAACAAGAGTCACCCGA--TCACCAGCTTCGCGCAGGCCCATGCCTGGTTGCTGGACGAGGCCAAGAAGGGCCGCCAGGTGCAGCGCTTCAAGGGCCTGGGCGAAATGAATGCCGAGCAGCTGTG-------------------------------------------------------------------------
>Xanthomonas_axonopodis_pv_dieffenbachiae_strain_NCPPB1833_(EU285132)
----------------------------------------------------------------------------------------------------------------------------------------------------------------------------------------------------------------------------------------------------------------------ATCACCGGCGAAGCGCTGGAAAAATTGTTGATGCTGTTCACCAGCGCCAACGAGGCGATCGCGCGCAACGCCCACCGCTACGACCCGGCTCTGCTCACCGCGCTGATCGACCTGCCGCCATTGGATGTGGAAAAGCTGCAGGC------CGAAGGCGACCAGCACCCGACCCTGGATGCACTC--CAGGCAGTGCTCAACCGCGGCACCCTGGGTACCGCGCGCTATCAGTTGCGCTTCGACCCGGGCAGCGACAACGCACCTGCCACCCTGGTGGCCATCCGCCGCCACATGGGCGAAGAGTTCACCCAGGTGCTGCCGATGGCTGCGTTCGAAAGCGGCGAGCTACGTCCGCTGCGTGAGGTCTCGCTGGCCTTGCACGACCTGGTGCGCGAAGGCGCCCAGATCGTGCGCGGCAACAAGAGCCACCCGA--TCACCAGCTTCGCGCAGGCCCACGCCTGGTTGCTGGACGAGGCCAAGAAGGGCCGCCAGGTACAGCGCTTCAAGGGCCTGGGCGAAATGAATGCCGAGCAGCTGTG-------------------------------------------------------------------------
>Xanthomonas_axonopodis_pv_erythrinae_strain_NCPPB578_(EU285123)
----------------------------------------------------------------------------------------------------------------------------------------------------------------------------------------------------------------------------------------------------------------------ATCACCGGCGAAGCGCTGGAGAAATTGTTGATGCTGTTCACCAGCGCCAACGAAGCGATCGCGCGCAACGCACACCGCTACGACCCGGCCCTGCTCACCGCGCTGATCGACCTGCCGCCACTGGATGTGGAAAAACTGCAGGC------CGAAGGCGACCAGCATCCGACCCTGGATGCACTG--CAGGCAGTGCTCAACCGCGGCACCCTGGGTACCGCGCGCTACCAGTTGCGCTTCGACCCCGGCAGCGAGAACGCGCCTGCCACCCTGGTGGCCATCCGCCGCCACATGGGCGAAGAGTTCACCCAGGTGCTGCCGATGGGTGCGTTCGAAAGCGGCGAGCTGCGTCCGCTGCGTGAGGTCTCGCTGGCCTTGCACGACCTGGTGCGCGAAGGTGCCCAGATCGTGCGCGGCAACAAGAGCCACCCGA--TCACCAGCTTCGCGCAGGCCCATGCCTGGTTGCTGGACGAGGCCAAGAAGGGCCGCCAGGTGCAGCGCTTCAAGGGCCTGGGCGAAATGAATGCCGAGCAGCTGTG-------------------------------------------------------------------------
>Xanthomonas_axonopodis_pv_fascicularis_strain_NCPPB2230_(EU285139)
----------------------------------------------------------------------------------------------------------------------------------------------------------------------------------------------------------------------------------------------------------------------ATCACCGGCGAAGCGCTGGAGAAATTGTTGATGCTGTTCACCAGCGCCAACGAAGCGATCGCGCGCAACGCACACCGCTACGACCCGGCCCTGCTCACCGCGCTGATCGACCTGCCGCCACTGGATGTGGAAAAACTGCAGGC------AGAAGGCGACCAGCATCCGACCCTGGATGCACTG--CAGGCAGTGCTCAACCGCGGCACCCTGGGTACCGCGCGCTACCAGTTGCGCTTCGACCCCGGCAGCGAGAACGCGCCTGCCACCCTGGTGGCCATCCGCCGCCACATGGGCGAAGAGTTCACCCAGGTGCTGCCGATGGGTGCGTTCGAAAGCGGTGAGCTGCGTCCGCTGCGTGAGGTCTCGCTGGCCTTGCACGACCTGGTGCGCGAAGGTGCCCAGATCGTGCGCGGCAACAAGAGCCACCCGA--TCACCAGCTTCGCGCAGGCCCATGCCTGGTTGCTGGACGAGGCCAAGAAGGGCCGCCAGGTGCAGCGCTTCAAGGGCCTGGGCGAAATGAATGCCGAGCAGCTGTG-------------------------------------------------------------------------
>Xanthomonas_axonopodis_pv_glycines_strain_NCPPB554_(EU285151)
----------------------------------------------------------------------------------------------------------------------------------------------------------------------------------------------------------------------------------------------------------------------ATCACCGGCGAAGCGCTGGAGAAATTGTTGATGCTGTTCACCAGCGCCAACGAAGCGATCGCGCGCAACGCCCACCGCTACGACCCGGCCCTGCTCACCGCGCTGATCGACCTGCCGCCACTGGATGTGGAAAAACTGCAGGC------CGAAGGCGACCAGCATCCGACTTTGGATGCGCTG--CAGGCCGTGCTCAATCGCGGCACCCTGGGCACCGCGCGCTATCAGTTGCGCTTCGACCCGGGCAGCGACAACGCGCCTGCCACGTTGGTGGCCATCCGCCGCCACATGGGCGAAGAGTTCACCCAGGTGCTGCCGATGGGGGCCTTCGAAAGCGGCGAGCTGCGCCCGCTGCGTGAGGTGTCGCTGGCCCTGCACGACCTGGTGCGCGAAGGCGCCCAGATCGTCCGCGGCAACAAGAGCCACCCGA--TCACCAGCTTCGCGCAGGCCCATGCCTGGTTGCTGGACGAGGCCAAGAAGGGCCGCCAGGTGCAGCGCTTCAAGGGCCTGGGCGAAATGAATGCCGAGCAGCTATG-------------------------------------------------------------------------
>Xanthomonas_axonopodis_pv_khayae_strain_NCPPB536_(EU285150)
----------------------------------------------------------------------------------------------------------------------------------------------------------------------------------------------------------------------------------------------------------------------ATCACCGGCGAAGCGCTGGAAAAACTGCTGATGCTGTTCACCAGCGCCAACGACGCGATCGCGCGCAACGCCCACCGCTACGACCCGGCCCTGCTCACCGCGCTGATCGACCTGCCGCCACTGGATGTGGAAAAACTGCAGGC------CGAAGGTGACCAGCATCCGACCTTGGATGCGCTG--CAGGCCGTGCTTAATCGCGGCACCCTGGGCACCGCGCGCTATCAGTTGCGCTTCGACCCGGGCAGCGACAACGCGCCTGCCACGTTGGTGGCCATCCGCCGCCACATGGGCGAAGAGTTCACCCAGGTGCTGCCGATGGGGGCCTTCGAAAGCGGCGAGCTGCGCCCGCTGCGTGAGGTGTCGCTGGCCCTGCACGACCTGGTGCGCGAAGGCGCCCAGATCGTCCGCGGCAACAAGAGCCACCCGA--TCACCAGCTTCGCGCAGGCCCATGCCTGGTTGCTGGACGAGGCCAAGAAGGGCCGCCAGGTGCAGCGCTTCAAGGGCCTGGGCGAAATGAATGCCGAGCAGCTATG-------------------------------------------------------------------------
>Xanthomonas_axonopodis_pv_lespedezae_strain_NCPPB993_(EU285160)
----------------------------------------------------------------------------------------------------------------------------------------------------------------------------------------------------------------------------------------------------------------------ATCACCGGCGAAGCGCTGGAGAAATTGTTGATGCTGTTCACCAGCGCCAACGAAGCGATCGCGCGCAACGCACACCGCTACGACCCGGCCCTGCTCACCGCGCTGATCGACCTGCCGCCACTGGATGTGGAAAAACTGCAGGC------CGAAGGCGACCAGCATCCGACCCTGGATGCACTG--CAGGCAGTGCTCAACCGCGGCACCCTGGGTACCGCGCGCTACCAGTTGCGCTTCGACCCCGGCAGCGAGAACGCGCCTGCCACCCTGGTGGCCATCCGCCGCCACATGGGCGAAGAGTTCACCCAGGTGCTGCCGATGGGTGCGTTCGAAAGCGGCGAGCTGCGTCCGCTGCGTGAGGTCTCGCTGGCCTTGCACGACCTGGTGCGCGAAGGTGCCCAGATCGTGCGCGGCAACAAGAGCCACCCGA--TCACCAGCTTCGCGCAGGCCCATGCCTGGTTGCTGGACGAGGCCAAGAAGGGCCGCCAGGTGCAGCGCTTCAAGGGCCTAGGCGAAATGAATGCCGAGCAGCTGTG-------------------------------------------------------------------------
>Xanthomonas_axonopodis_pv_maculifoliigardeniae_strain_NCPPB971_(EU285158)
----------------------------------------------------------------------------------------------------------------------------------------------------------------------------------------------------------------------------------------------------------------------ATCACCGGCGAAGCGCTGGAGAAATTGTTGATGCTGTTCACCAGCGCCAACGAAGCGATCGCGCGCAACGCACACCGCTACGACCCGGCCCTGCTCACCGCGCTGATCGACCTGCCGCCACTGGATGTGGAAAAACTGCAGGC------AGAAGGCGACCAGCATCCGACCCTGGATGCACTG--CAGGCAGTGCTCAACCGCGGCACCCTGGGTACCGCGCGCTACCAGTTGCGCTTCGACCCCGGCAGCGAGAACGCGCCTGCCACCCTGGTGGCCATCCGCCGCCACATGGGCGAAGAGTTCACCCAGGTGCTGCCGATGGGTGCGTTCGAAAGCGGCGAGCTGCGTCCGCTGCGTGAGGTCTCGCTGGCCTTGCACGACCTGGTGCGCGAAGGTGCCCAGATCGTGCGCGGCAACAAGAGCCACCCGA--TCACCAGCTTCGCGCAGGCCCATGCCTGGTTGCTGGACGAGGCCAAGAAGGGCCGCCAGGTGCAGCGCTTCAAGGGCCTGGGCGAAATGAATGCCGAGCAGCTGTG-------------------------------------------------------------------------
>Xanthomonas_axonopodis_pv_malvacearum_strain_NCPPB633_(EU285125)
----------------------------------------------------------------------------------------------------------------------------------------------------------------------------------------------------------------------------------------------------------------------ATCACCGGCGAAGCGCTGGAGAAATTGTTGATGCTGTTCACCAGCGCCAACGAAGCGATCGCGCGCAACGCCCACCGCTACGACCCGGCCCTGCTCACCGCGCTGATCGACCTGCCGCCACTGGATGTGGAAAAACTGCAGGC------CGAAGGCGACCAGCATCGGACTTTGGATGCGCTG--CAGGCCGTGCTCAATCGCGGCACCCTGGGCACCGCGCGCTATCAGTTGCGCTTTGACCCGGGCAGCGACAACGCGCCTGCCACGTTGGTGGCCATCCGCCGCCACATGGGCGAAGAGTTCACCCAGGTGCTGCCGATGGGGGCCTTCGAAAGCGGCGAGCTGCGCCCGCTGCGTGAGGTGTCGCTGGCCCTGCACGACCTGGTGCGCGAAGGCGCCCAGATCGTCCGCGGCAACAAGAGCCACCCGA--TCACCAGCTTCGCGCAGGCCCATGCCTGGTTGCTGGACGAGGCCAAGAAGGGCCGCCAGGTGCAGCGCTTCAAGGGCTTGGGCGAAATGAATGCCGAGCAGCTGTG-------------------------------------------------------------------------
>Xanthomonas_axonopodis_pv_manihotis_strain_NCPPB1834_(EU285133)
----------------------------------------------------------------------------------------------------------------------------------------------------------------------------------------------------------------------------------------------------------------------ATCACCGGCGAAGCGCTGGAAAAATTGTTGATGCTGTTCACCAGCGCCAACGAAGCGATCGCGCGCAACGCCCACCGCTACGACCCGGCCCTGCTCACCGCGCTGATCGACCTGCCGCCATTGGATGTGGAAAAGCTGCAGGT------CGAAGGCGACCAGCACCCGACCCTGGATGCACTG--CAGGCAGTGCTCAACCGCGGCACCCTGGGTACCGCGCGCTATCAGTTGCGCTTCGACCCGGGCAGCGACAATGCACCTGCCACCCTGGTGGCCATCCGCCGCCACATGGGCGAAGAGTTCACCCAGGTGCTGCCGATGGGTGCGTTCGAAAGCGGCGAGCTGCGTCCGCTGCGTGAGGTCTCGTTGGCCTTGCACGACCTGGTGCGCGAAGGCGCCCAGATCGTGCGCGGCAACAAGAGCCACCCGA--TCACCAGCTTCGCGCAGGCCCACGCCTGGTTGCTGGACGAGGCCAAGAAGGGCCGCCAGGTACAGCGCTTCAAGGGCCTGGGCGAAATGAATGCCGAGCAGCTGTG-------------------------------------------------------------------------
>Xanthomonas_axonopodis_pv_martyniicola_strain_NCPPB1148_(EU285127)
----------------------------------------------------------------------------------------------------------------------------------------------------------------------------------------------------------------------------------------------------------------------ATCACCGGCGAAGCGCTGGAGAAATTGTTGATGCTGTTCACCAGCGCCAACGACGCGATCGCGCGCAACGCCCACCGCTACGACCCGGCCCTGCTCACCGCGCTGATCGACCTGCCGCCACTGGATGTGGAAAAACTGCAGGC------CGAAGGTGACCAGCATCCGACTTTGGATGCGCTG--CAGGCCGTGCTTAATCGCGGCACCCTGGGCACCGCGCGCTATCAGTTGCGCTTCGACCCGGGCAGCGACAACGCGCCTGCCACGTTGGTGGCCATCCGCCGCCACATGGGCGAAGAGTTCACCCAGGTGCTGCCGATGGGGGCCTTCGAAAGCGGCGAGCTGCGCCCGCTGCGTGAGGTGTCGCTGGCCCTGCACGACCTGGTGCGCGAAGGCGCCCAGATCGTCCGCGGCAACAAGAGCCACCCGA--TCACCAGCTTCGCGCAGGCCCATGCCTGGTTGCTGGACGAGGCCAAGAAGGGCCGCCAGGTGCAGCGCTTCAAGGGCCTGGGCGAAATGAATGCCGAGCAGCTATG-------------------------------------------------------------------------
>Xanthomonas_axonopodis_pv_melhusii_strain_NCPPB994_(EU285161)
----------------------------------------------------------------------------------------------------------------------------------------------------------------------------------------------------------------------------------------------------------------------ATCACCGGCGAAGCGCTGGAGAAATTGTTGATGCTGTTCACCAGCGCCAACGAAGCGATCGCGCGCAACGCCCACCGCTACGACCCGGCCCTGCTCACCGCGCTGATCGACCTGCCGCCACTGGATGTGGAAAAACTGCAGGC------CGAAGGCGACCAGCATCCGACTTTGGATGCGCTG--CAGGCCGTGCTCAATCGCGGCACCCTGGGCACCGCGCGCTATCAGTTGCGCTTCGACCCGGGCAGCGACAACGCGCCTGCCACGTTGGTGGCCATCCGCCGCCACATGGGCGAAGAGTTCACCCAGGTGCTGCCGATGGGGGCCTTCGAAAGCGGCGAGCTGCGCCCGCTGCGTGAGGTGTCGCTGGCCCTGCACGACCTGGTGCGCGAAGGCGCCCAGATCGTCCGCGGCAACAAGAGCCACCCGA--TCACCAGCTTCGCGCAGGCCCATGCCTGGTTGCTGGACGAGGCCAAGAAGGGCCGCCAGGTGCAGCGCTTCAAGGGCTTGGGCGAAATGAATGCCGAGCAGCTGTG-------------------------------------------------------------------------
>Xanthomonas_axonopodis_pv_nakataecorchori_strain_NCPPB1337_(EU285129)
----------------------------------------------------------------------------------------------------------------------------------------------------------------------------------------------------------------------------------------------------------------------ATCACCGGCGAAGCGCTGGAGAAATTGTTGATGCTGTTCACCAGCGCCAACGAAGCGATCGCGCGCAACGCACACCGCTACGACCCGGCCCTGCTCACCGCGCTGATCGACCTGCCGCCACTGGATGTGGAAAAACTGCAGGC------CGAAGGCGACCAGCATCCGACCCTGGATGCACTG--CAGGCAGTGCTCAACCGCGGCACCCTGGGTACCGCGCGCTACCAGTTGCGCTTCGACCCCGGCAGCGAGAACGCGCCTGCCACCCTGGTGGCCATCCGCCGCCACATGGGCGAAGAGTTCACCCAGGTGCTGCCGATGGGTGCGTTCGAAAGCGGCGAGCTGCGTCCGCTGCGTGAGGTCTCGCTGGCCTTGCACGACCTGGTGCGCGAAGGTGCCCAGATCGTGCGCGGCAACAAGAGCTACCCGA--TCACCAGCTTCGCGCAGGCCCATGCCTGGTTGCTGGACGAGGCCAAGAAGGGCCGCCAGGTGCAGCGCTTCAAGGGCCTGGGCGAAATGAATGCCGAGCAGCTGTG-------------------------------------------------------------------------
>Xanthomonas_axonopodis_pv_patelii_strain_NCPPB840_(EU285121)
----------------------------------------------------------------------------------------------------------------------------------------------------------------------------------------------------------------------------------------------------------------------ATCACCGGCGAAGCGCTGGAGAAATTGTTGATGCTGTTCACCAGCGCCAACGAAGCGATCGCGCGCAACGCACACCGCTACGACCCGGCCCTGCTCACCGCGCTAATCGACCTGCCGCCACTGGATGTGGAAAAACTGCAGGC------CGAAGGCGACCAGCATCCGACCCTGGATGCACTG--CAGGCAGTGCTCAACCGCGGCACCCTGGGTACCGCGCGCTACCAGTTGCGCTTCGACCCCGGCAGCGAGAACGCGCCTGCCACCCTGGTGGCCATCCGCCGCCACATGGGCGAAGAGTTCACCCAGGTGCTGCCGATGGGTGCGTTCGAAAGCGGCGAGCTGCGTCCGTTGCGTGAGGTCTCGCTGGCCTTGCACGACCTGGTGCGCGAAGGTGCCCAGATCGTGCGCGGCAACAAGAGTCACCCGA--TCACCAGCTTCGCGCAGGCCCATGCCTGGTTGCTGGACGAGGCCAAGAAGGGCCGCCAGGTGCAGCGCTTCAAGGGCCTGGGCGAAATGAATGCCGAGCAGCTGTG-------------------------------------------------------------------------
>Xanthomonas_axonopodis_pv_pedalii_strain_NCPPB2368_(EU285140)
----------------------------------------------------------------------------------------------------------------------------------------------------------------------------------------------------------------------------------------------------------------------ATCACCGGCGAAGCGCTGGAGAAATTGTTGATGCTGTTCACCAGCGCCAACGAAGCGATCGCGCGCAACGCACACCGCTACGACCCGGCCCTGCTCACCGCGCTGATCGACCTGCCGCCACTGGATGTGGAAAAACTGCAGGC------CGAAGGCGACCAGCATCCGACCCTGGATGCACTG--CAGGCAGTGCTCAACCGCGGCACCCTGGGTACCGCGCGCTACCAGTTGCGCTTCGACCCCGGCAGCGAGAACGCGCCTGCCACCCTGGTGGCCATCCGCCGCCACATGGGCGAAGAGTTCACCCAGGTGCTGCCGATGGGTGCGTTCGAAAGCGGCGAGCTGCGTCCGTTGCGTGAGGTCTCGCTGGCCTTGCACGACCTGGTGCGCGAAGGTGCCCAGATCGTGCGCGGCAACAAGAGTCACCCGA--TCACCAGCTTCGCGCAGGCCCATGCCTGGTTGCTGGACGAGGCCAAGAAGGGCCGCCAGGTGCAGCGCTTCAAGGGCCTGGGCGAAATGAATGCCGAGCAGCTGTG-------------------------------------------------------------------------
>Xanthomonas_axonopodis_pv_phaseoli_strain_NCPPB3035_(EU285143)
----------------------------------------------------------------------------------------------------------------------------------------------------------------------------------------------------------------------------------------------------------------------ATCACCGGCGAAGCGCTGGAAAAATTGTTGATGCTGTTCACCAGCGCCAACGAAGCGATCGCGCGCAACGCCCACCGCTACGACCCGGCCCTGCTCACCGCGCTGATCGACCTGCCGCCATTGGATGTGGAAAAGCTGCAGGC------CGAAGGCGACCAGCACCCGACCCTGGATGCACTG--CAGGCAGTGCTCAACCGCGGCACCCTGGGTACCGCGCGCTATCAGTTGCGCTTCGACCCGGGCAGCGACAATGCACCTGCCACCCTGGTGGCCATCCGCCGCCACATGGGCGAAGAGTTCACCCAGGTGCTGCCGATGGGTGCGTTCGAAAGCGGCGAGCTGCGTCCGCTGCGTGAGGTCTCGTTGGCCTTGCACGACCTGGTGCGCGAAGGCGCCCAGATCGTGCGCGGCAACAAGAGCCACCCGA--TCACCAGCTTCGCGCAGGCCCACGCCTGGTTGCTGGACGAGGCCAAGAAGGGCCGCCAGGTACAGCGCTTCAAGGGCCTGGGCGAAATGAATGCCGAGCAGCTGTG-------------------------------------------------------------------------
>Xanthomonas_axonopodis_pv_phyllanthi_strain_NCPPB2066_(EU285137)
----------------------------------------------------------------------------------------------------------------------------------------------------------------------------------------------------------------------------------------------------------------------ATCACCGGCGAAGCGCTGGAGAAATTGTTGATGCTGTTCACCAGCGCCAACGAAGCGATCGCGCGCAACGCACACCGCTACGACCCGGCCCTGCTCACCGCGCTGATCGACCTGCCGCCACTGGATGTGGAAAAACTGCAGGC------CGAAGGCGACCAGCATCCGACCCTGGATGCACTG--CAGGCAGTGCTCAACCGCGGCACCCTGGGTACCGCGCGCTACCAGTTGCGCTTCGACCCCGGCAGCGAGAACGCGCCTGCCACCCTGGTGGCCATCCGCCGCCACATGGGCGAAGAGTTCACCCAGGTGCTGCCGATGGGTGCGTTCGAAAGCGGCGAGCTGCGTCCGCTGCGTGAGGTCTCGCTGGCCTTGCACGACCTGGTGCGCGAAGGTGCCCAGATCGTGCGCGGCAACAAGAGCCACCCGA--TCACCAGCTTCGCGCAGGCCCATGCCTGGTTGCTGGACGAGGCCAAGAAGGGTCGCCAGGTGCAGCGCTTCAAGGGCCTGGGCGAAATGAATGCCGAGCAGCTGTG-------------------------------------------------------------------------
>Xanthomonas_axonopodis_pv_physalidicola_strain_NCPPB761_(EU285157)
----------------------------------------------------------------------------------------------------------------------------------------------------------------------------------------------------------------------------------------------------------------------ATCACCGGCGAAGCGCTGGAGAAATTGTTGATGCTGTTCACCAGCGCCAACGAAGCGATCGCGCGCAACGCACACCGCTACGACCCGGCCCTGCTCACCGCGCTGATCGACCTGCCGCCACTGGATGTGGAAAAACTGCAGGC------CGAAGGCGACCAGCATCCGACCCTGGATGCACTG--CAGGCAGTGCTCAACCGCGGCACCCTGGGTACCGCGCGCTACCAGTTGCGCTTCGACCCCGGCAGCGAGAACGCGCCTGCCACCCTGGTGGCCATCCGCCGCCACATGGGCGAAGAGTTCACCCAGGTGCTGCCGATGGGTGCGTTCGAAAGCGGCGAGCTGCGTCCGCTGCGTGAGGTCTCGCTGGCCTTGCACGACCTGGTGCGCGAAGGTGCCCAGATCGTGCGCGGCAACAAGAGCCACCCGA--TCACCAGCTTCGCGCAGGCCCATGCCTGGTTGCTGGACGAGGCCAAGAAGGGCCGCCAGGTGCAGCGCTTCAAGGGCCTGGGCGAAATGAATGCCGAGCAGCTGTG-------------------------------------------------------------------------
>Xanthomonas_axonopodis_pv_poinsettiicola_strain_NCPPB581_(EU285124)
----------------------------------------------------------------------------------------------------------------------------------------------------------------------------------------------------------------------------------------------------------------------ATCACCGGCGAAGCGCTGGAGAAATTGTTGATGCTGTTCACCAGCGCCAACGAAGCGATCGCGCGCAACGCACACCGCTACGACCCGGCCCTGCTCACCGCGCTGATCGACCTGCCGCCACTGGATGTGGAAAAACTGCAGGC------AGAAGGCGACCAGCATCCGACCCTGGATGCACTG--CAGGCAGTGCTCAACCGCGGCACCCTGGGTACCGCGCGCTACCAGTTGCGCTTCGACCCCGGCAGCGAGAACGCGCCTGCCACCCTGGTGGCCATCCGCCGCCACATGGGCGAAGAGTTCACCCAGGTGCTGCCGATGGGTGCGTTCGAAAGCGGCGAGCTGCGTCCGCTGCGTGAGGTCTCGCTGGCCTTGCACGACCTGGTGCGCGAAGGTGCCCAGATCGTGCGCGGCAACAAGAGCCACCCGA--TCACCAGCTTCGCGCAGGCCCATGCCTGGTTGCTGGACGAGGCCAAGAAGGGCCGCCAGGTGCAGCGCTTCAAGGGCCTGGGCGAAATGAATGCCGAGCAGCTGTG-------------------------------------------------------------------------
>Xanthomonas_axonopodis_pv_punicae_strain_NCPPB466_(EU285148)
----------------------------------------------------------------------------------------------------------------------------------------------------------------------------------------------------------------------------------------------------------------------ATCACCGGCGAAGCGCTGGAGAAATTGTTGATGCTGTTCACCAGCGCCAACGAAGCGATCGCGCGCAACGCCCACCGCTACGACCCGGCCCTGCTCACCGCGCTGATCGACCTGCCGCCACTGGATGTGGAAAAACTGCAGGC------CGAAGGCGACCAGCATCCGACTTTGGATGCGCTG--CAGGCCGTGCTCAATCGCGGCACCCTGGGCACCGCGCGCTATCAGTTGCGCTTCGACCCGGGCAGCGACAACGCGCCTGCCACGTTGGTGGCCATCCGCCGCCACATGGGCGAAGAGTTCACCCAGGTGCTGCCGATGGGGGCCTTCGAAAGCGGCGAGCTGCGCCCGCTGCGTGAGGTGTCGCTGGCCCTGCACGACCTGGTGCGCGAAGGCGCCCAGATCGTCCGCGGCAACAAGAGCCACCCGA--TCACCAGCTTCGCGCAAGCCCATGCCTGGTTGCTGGACGAGGCCAAGAAGGGCCGCCAGGTGCAGCGCTTCAAGGGCTTGGGCGAAATGAATGCCGAGCAGCTGTG-------------------------------------------------------------------------
>Xanthomonas_axonopodis_pv_rhynchosiae_strain_NCPPB1827_(EU285131)
----------------------------------------------------------------------------------------------------------------------------------------------------------------------------------------------------------------------------------------------------------------------ATCACCGGCGAAGCGCTGGAGAAATTGTTGATGCTGTTCACCAGCGCCAACGAAGCGATCGCGCGCAACGCCCACCGCTACGACCCGGCCCTGCTCACCGCATTGATCGACCTGCCACCACTGGATGTGGAAAAACTGCAGGC------AGAAGGCGACCAGCATCCGACCCTGGACGCGCTG--CAGGCCGTGCTCAATCGCGGCACTCTGGGCACCGCGCGCTATCAGTTGCGCTTCGACCCGGGCAGCGACAACGCGCCTGCCACGTTGGTGGCCATCCGCCGCCACATGGGCGAAGAGTTCACCCAGGTGCTGCCGATGGGTGCCTTCGAAAGCGGCGAACTGCGCCCGCTGCGCGAGGTGTCGCTGGCCCTGCACGACCTGGTGCGCGAAGGCGCGCAGATCGTGCGCGGCAACAAGAGCCACCCGA--TCACCAGCTTCGCGCAGGCGCACGCCTGGTTGCTGGACGAAGCCAAGAAGGGCCGTCAGGTGCAGCGCTTCAAGGGCCTGGGCGAAATGAACGCCGAGCAGCTGTG-------------------------------------------------------------------------
>Xanthomonas_axonopodis_pv_ricini_strain_NCPPB1063_(EU285126)
----------------------------------------------------------------------------------------------------------------------------------------------------------------------------------------------------------------------------------------------------------------------ATCACCGGCGAAGCGCTGGAGAAATTGTTGATGCTGTTCACCAGCGCCAACGAAGCGATCGCGCGCAACGCACACCGCTACGACCCGGCCCTGCTCACCGCGCTAATCGACCTGCCGCCACTGGATGTGGAAAAACTGCAGGC------CGAAGGCGACCAGCATCCGACCCTGGATGCACTG--CAGGCAGTGCTCAACCGCGGCACCCTGGGTACCGCGCGCTACCAGTTGCGCTTCGACCCCGGCAGCGAGAACGCGCCTGCCACCCTGGTGGCCATCCGCCGCCACATGGGCGAAGAGTTCACCCAGGTGCTGCCGATGGGTGCGTTCGAAAGCGGTGAGCTGCGTCCGCTGCGTGAGGTCTCGCTGGCCTTGCACGACCTGGTGCGCGAAGGTGCCCAGATCGTGCGCGGCAACAAGAGCCACCCGA--TCACCAGCTTCGCGCAGGCCCATGCCTGGTTGCTGGACGAGGCCAAGAAGGGCCGCCAGGTGCAGCGCTTCAAGGGCCTGGGCGAAATGAATGCCGAGCAGCTGTG-------------------------------------------------------------------------
>Xanthomonas_axonopodis_pv_sesbaniae_strain_NCPPB582_(EU285154)
----------------------------------------------------------------------------------------------------------------------------------------------------------------------------------------------------------------------------------------------------------------------ATCACCGGCGAAGCGCTGGAGAAATTGTTGATGCTGTTCACCAGCGCCAACGAAGCGATCGCGCGCAACGCCCACCGCTACGACCCGGCCCTGCTCACCGCGCTGATCGACCTGCCACCACTGGATGTGGAAAAACTGCAGGC------AGAAGGCGACCAGCATCCGACCCTGGACGCGCTG--CAGGCCGTGCTCAATCGCGGCACTCTGGGCACCGCGCGCTATCAGTTGCGCTTCGACCCGGGCAGCGACAACGCGCCTGCCACGTTGGTGGCCATCCGCCGCCACATGGGCGAAGAGTTCACCCAGGTGCTGCCGATGGGTGCCTTCGAAAGCGGCGAACTGCGCCCGCTGCGCGAGGTGTCGCTGGCCCTGCACGACCTGGTGCGCGAAGGTGCGCAGATCGTGCGCGGCAACAAGAGCCACCCGA--TCACCAGCTTCGCGCAGGCGCACGCCTGGTTGCTGGACGAAGCCAAGAAGGGCCGTCAGGTGCAGCGCTTCAAGGGCCTGGGCGAAATGAACGCCGAGCAGCTGTG-------------------------------------------------------------------------
>Xanthomonas_axonopodis_pv_tamarindi_strain_NCPPB584_(EU285155)
----------------------------------------------------------------------------------------------------------------------------------------------------------------------------------------------------------------------------------------------------------------------ATCACCGGCGAAGCGCTGGAGAAATTGTTGATGCTGTTCACCAGCGCCAACGAAGCGATCGCGCGCAACGCACACCGCTACGACCCGGCCCTGCTCACCGCGCTGATCGACCTGCCGCCACTGGATGTGGAAAAACTGCAGGC------CGAAGGCGACCAGCATCCGACCCTGGATGCACTG--CAGGCAGTGCTCAACCGCGGCACCCTGGGTACCGCGCGCTACCAGTTGCGCTTCGACCCCGGCAGCGAGAACGCGCCTGCCACCCTGGTGGCCATCCGCCGCCACATGGGCGAAGAGTTCACCCAGGTGCTGCCGATGGGTGCGTTCGAAAGCGGTGAGCTGCGTCCGCTGCGTGAGGTCTCGCTGGCCTTGCACGACCTGGTGCGCGAAGGTGCCCAGATCGTGCGCGGCAACAAGAGCCACCCGA--TCACCAGCTTCGCGCAGGCCCATGCCTGGTTGCTGGACGAGGCCAAGAAGGGCCGCCAGGTGCAGCGCTTCAAGGGCCTGGGCGAAATGAATGCCGAGCAGCTGTG-------------------------------------------------------------------------
>Xanthomonas_axonopodis_pv_vignaeradiatae_strain_NCPPB2058_(EU285135)
----------------------------------------------------------------------------------------------------------------------------------------------------------------------------------------------------------------------------------------------------------------------ATCACCGGCGAAGCGCTGGAGAAATTGTTGATGCTGTTCACCAGCGCCAACGAAGCGATCGCGCGCAACGCCCACCGCTACGACCCGGCCCTGCTCACCGCGCTGATCGACCTGCCGCCACTGGATGTGGAAAAACTGCAGGC------CGAAGGCGACCAGCATCCGACCCTGGACGCGCTG--CAGGCCGTGCTCAATCGCGGCACTCTGGGCACCGCGCGCTATCAGTTGCGCTTCGACCCGGGCAGCGACAACGCGCCTGCCACGTTGGTGGCCATCCGCCGCCACATGGGCGAAGAGTTCACCCAGGTGCTGCCGATGGGTGCCTTCGAAAGCGGCGAACTGCGCCCGCTGCGCGAGGTGTCGCTGGCCCTGCATGACCTGGTGCGCGAAGGCGCGCAGATCGTGCGCGGCAACAAGAGCCACCCGA--TCACCAGCTTCGCGCAGGCGCACGCCTGGTTGCTGGACGAAGCCAAGAAGGGCCGTCAGGTGCAGCGCTTCAAGGGCCTGGGCGAAATGAACGCCGAGCAGCTGTG-------------------------------------------------------------------------
>Xanthomonas_axonopodis_pv_vignicola_strain_NCPPB1838_(EU285134)
----------------------------------------------------------------------------------------------------------------------------------------------------------------------------------------------------------------------------------------------------------------------ATCACCGGCGAAGCGCTGGAGAAATTGTTGATGCTGTTCACCAGCGCCAACGAAGCGATCGCGCGCAACGCCCACCGCTACGACCCGGCCCTGCTCACCGCATTGATCGACCTGCCACCACTGGATGTGGAAAAACTGCAGGC------AGAAGGCGACCAGCATCCGACCCTGGACGCGCTG--CAGGCCGTGCTCAATCGCGGCACTCTGGGCACCGCGCGCTATCAGTTGCGCTTCGACCCGGGCAGCGACAACGCGCCTGCCACGTTGGTGGCCATCCGCCGCCACATGGGCGAAGAGTTCACTCAGGTGCTGCCGATGGGTGCCTTCGAAAGCGGCGAACTGCGCCCGCTGCGCGAGGTGTCGCTGGCCCTGCATGACCTGGTGCGCGAAGGCGCGCAGATCGTGCGCGGCAACAAGAGCCACCCGA--TCACCAGCTTCGCGCAGGCGCACGCCTGGTTGCTGGACGAAGCCAAGAAGGGCCGTCAGGTGCAGCGCTTCAAGGGCCTGGGCGAAATGAACGCCGAGCAGCTGTG-------------------------------------------------------------------------
>Xanthomonas_axonopodis_pv_vitians_strain_NCPPB976_(EU285159)
----------------------------------------------------------------------------------------------------------------------------------------------------------------------------------------------------------------------------------------------------------------------ATCACCGGCGAAGCGCTGGAGAAATTGTTGATGCTGTTCACCAGCGCCAACGAAGCGATCGCGCGCAACGCCCACCGCTACGACCCGGCCCTGCTCACCGCGCTGATCGACCTGCCGCCACTGGATGTGGAAAAACTGCAGGC------CGAAGGCGACCAGCATCGGACTTTGGATGCGCTG--CAGGCCGTGCTCAATCGCGGCACCCTGGGCACCGCGCGCTATCAGTTGCGCTTTGACCCGGGCAGCGACAACGCGCCTGCCACGTTGGTGGCCATCCGCCGCCACATGGGCGAAGAGTTCACCCAGGTGCTGCCGATGGGGGCCTTCGAAAGCGGCGAGCTGCGCCCGCTGCGTGAGGTGTCGCTGGCCCTGCACGACCTGGTGCGCGAAGGCGCCCAGATCGTCCGCGGCAACAAGAGCCACCCGA--TCACCAGCTTCGCGCAGGCCCATGCCTGGTTGCTGGACGAGGCCAAGAAGGGCCGCCAGGTGCAGCGCTTCAAGGGCTTGGGCGAAATGAATGCCGAGCAGCTGTG-------------------------------------------------------------------------
>Xanthomonas_campestris_pv_abberans_strain_NCPPB2986_(EU285228)
----------------------------------------------------------------------------------------------------------------------------------------------------------------------------------------------------------------------------------------------------------------------ATCACCGGCGAGGCGCTGGAAAAACTGCTGCTGTTGTTCGCTGGCGCCAAGGAGGCCATTGCCCGTAACGCCCACCGCTACGACCCGGCGCTGTTGACCGCGTTGATCGATCTGCCGCCGCTGGACGTGGTGCAGCTGCAGGC------CGAAGGCGACGTGCATCCCACGCTGGATGCGCTG--CAGGCAGTGCTCAACCGCGGCACCCTGGGCACGGCGCGCTATCACCTGCGCTTCGACCCGGCCACCGACAGTGCCGCCGCCTCGCTGGTGTCGGTGCGCAAGCACATGGGCGAGGAATTCACCCAGGTGCTGCCGATGGGCGCGTTCGAAAGTGGTGAGCTGCGTCCGCTGCGCGAGGTTGCGCTGGCCCTGCATGGCTTGGTGCGCGAAGGCGCGCAGATCCTGCGTGGCAACAAGAGCCACCCGA--TCACCAGCTTTGCGCAGGCGCAAGCCTGGCTGCTGGAAGAAGCTAAGCGGGGCCGCCAGGTGCAGCGCTTCAAGGGCCTGGGCGAAATGAACGCCGAGCAGTTGTG-------------------------------------------------------------------------
>Xanthomonas_campestris_pv_alangii_strain_NCPPB1336_(EU285165)
----------------------------------------------------------------------------------------------------------------------------------------------------------------------------------------------------------------------------------------------------------------------ATCACCGGCGAAGCGCTGGAGAAATTGTTGATGCTGTTCACCAGCGCCAACGAAGCGATCGCGCGCAACGCACACCGCTACGACCCGGCCCTGCTCACCGCGCTGATCGACCTGCCGCCACTGGATGTGGAAAAACTGCAGGC------CGAAGGCGACCAGCATCCGACCCTGGATGCACTG--CAGGCAGTGCTCAACCGCGGCACCCTGGGTACCGCGCGCTACCAGTTGCGCTTCGACCCCGGCAGCGAGAACGCGCCTGCCACCCTGGTGGCCATCCGCCGCCACATGGGCGAAGAGTTCACCCAGGTGCTGCCGATGGGTGCGTTCGAAAGCGGCGAGCTGCGTCCGCTGCGTGAGGTCTCGCTGGCCTTGCACGACCTGGTGCGCGAAGGTGCCCAGATCGTGCGCGGCAACAAGAGCCACCCGA--TCACCAGCTTCGCGCAGGCCCATGCCTGGTTGCTGGACGAGGCCAAGAAGGGCCGCCAGGTGCAGCGCTTCAAGGGCCTGGGCGAAATGAATGCCGAGCAGCTGTG-------------------------------------------------------------------------
>Xanthomonas_campestris_pv_amaranthicola_strain_NCPPB570_(EU285198)
----------------------------------------------------------------------------------------------------------------------------------------------------------------------------------------------------------------------------------------------------------------------ATCACCGGCGAAGCGCTGGAGAAATTGTTGATGCTGTTCACCAGCGCCAACGAAGCGATCGCGCGCAACGCACACCGCTACGACCCGGCCCTGCTCACCGCGCTAATCGACCTGCCGCCACTGGATGTGGAAAAACTGCAGGC------CGAAGGCGACCAGCATCCGACCCTGGATGCACTG--CAGGCAGTGCTCAACCGCGGCACCCTGGGTACCGCGCGCTACCAGTTGCGCTTCGACCCCGGCAGCGAGAACGCGCCTGCCACCCTGGTGGCCATCCGCCGCCACATGGGCGAAGAGTTCACCCAGGTGCTGCCGATGGGTGCGTTCGAAAGCGGCGAGCTGCGTCCGTTGCGTGAGGTCTCGCTGGCCTTGCACGACCTGGTGCGCGAAGGTGCCCAGATCGTGCGCGGCAACAAGAGTCACCCGA--TCACCAGCTTCGCGCAGGCCCATGCCTGGTTGCTGGACGAGGCCAAGAAGGGCCGCCAGGTGCAGCGCTTCAAGGGCCTGGGCGAAATGAATGCCGAGCAGCTGTG-------------------------------------------------------------------------
>Xanthomonas_campestris_pv_amoraciae_strain_NCPPB347_(EU285231)
----------------------------------------------------------------------------------------------------------------------------------------------------------------------------------------------------------------------------------------------------------------------ATCACCGGCGAGGCGCTGGAAAAACTGCTGCTGTTGTTCGCTGGCGCCAAGGAGGCCATTGCCCGCAATGCCCACCGCTACGACCCGGCGCTGTTGACCGCGTTGATCGATCTGCCGCCGCTGGACGTGGTGCAGCTGCAGGC------CGAAGGCGACGTGCATCCCACGCTGGATGCGCTG--CAGGCAGTGCTCAATCGCGGCACCCTGGGCACGGCGCGCTATCACCTGCGCTTCGACCCGGCCACCGACAGTGCCGCCGCCTCGCTGGTGTCGGTGCGCAAGCACATGGGCGAGGAATTCACCCAGGTGCTGCCGATGGGCGCGTTCGAAAGTGGTGAGCTGCGTCCGCTGCGCGAGGTTGCGCTGGCCCTGCATGGCTTGGTGCGCGAAGGCGCGCAGATCCTGCGTGGCAACAAGAGCCACCCGA--TCACCAGCTTTGCGCAGGCGCAGGCCTGGCTGCTGGAAGAAGCTAAGCGGGGCCGCCAGGTGCAGCGCTTCAAGGGCCTGGGCGAAATGAACGCCGAGCAGTTGTG-------------------------------------------------------------------------
>Xanthomonas_campestris_pv_amorphophalli_strain_NCPPB2371_(EU285183)
----------------------------------------------------------------------------------------------------------------------------------------------------------------------------------------------------------------------------------------------------------------------ATCACCGGCGAAGCGCTGGAGAAATTGTTGATGCTGTTCACCAGCGCCAACGAAGCGATCGCGCGCAACGCACACCGCTACGACCCGGCCCTGCTCACCGCGCTGATCGACCTGCCGCCACTGGATGTGGAAAAACTGCAGGC------CGAAGGCGACCAGCATCCGACCCTGGATGCACTG--CAGGCAGTGCTCAACCGCGGCACCCTGGGTACCGCGCGCTACCAGTTGCGCTTCGACCCCGGCAGCGAGAACGCGCCTGCCACCCTGGTGGCCATCCGCCGCCACATGGGCGAAGAGTTCACCCAGGTGCTGCCGATGGGTGCGTTCGAAAGCGGCGAGCTGCGTCCGCTGCGTGAGGTCTCGCTGGCCTTGCACGACCTGGTGCGCGAAGGTGCCCAGATCGTGCGCGGCAACAAGAGCCACCCGA--TCACCAGCTTCGCGCAGGCCCATGCCTGGTTGCTGGACGAGGCCAAGAAGGGCCGCCAGGTGCAGCGCTTCAAGGGCCTGGGCGAAATGAATGCCGAGCAGCTGTG-------------------------------------------------------------------------
>Xanthomonas_campestris_pv_aracearum_strain_NCPPB2832_(EU285189)
----------------------------------------------------------------------------------------------------------------------------------------------------------------------------------------------------------------------------------------------------------------------ATCACCGGCGAAGCGCTGGAGAAATTGTTGATGCTGTTCACCAGCGCCAACGAAGCGATCGCGCGCAACGCCCACCGCTACGACCCGGCCCTGCTCACCGCGCTGATCGACCTGCCGCCACTGGATGTGGAAAAACTGCAGGC------CGAAGGCGACCAGCATCCGACCCTGGACGCGCTG--CAGGCCGTGCTCAATCGCGGCACTCTGGGCACCGCGCGCTATCAGTTGCGCTTCGACCCGGGCAGCGACAACGCGCCTGCCACGTTGGTGGCCATCCGCCGCCACATGGGCGAAGAGTTCACCCAGGTGCTGCCGATGGGTGCCTTCGAAAGCGGCGAACTGCGCCCGCTGCGCGAGGTGTCGCTGGCCCTGCACGACCTGGTGCGCGAAGGCGCGCAGATCGTGCGCGGCAACAAGAGCCACCCGA--TCACCAGCTTCGCGCAGGCGCACGCCTGGTTGCTGGACGAAGCCAAGAAGGGCCGTCAGGTGCAGCGCTTCAAGGGCCTGGGCGAAATGAACGCCGAGCAGCTGTG-------------------------------------------------------------------------
>Xanthomonas_campestris_pv_arecae_strain_NCPPB2649_(EU285188)
----------------------------------------------------------------------------------------------------------------------------------------------------------------------------------------------------------------------------------------------------------------------ATCACCGGCGAAGCGCTGGAAAAACTGCTGATGCTGTTTACCAGCGCCAACGAAGCGATTGCGCGCAACGCGCACCGCTACGACCCGGCGCTGCTCACCGCCTTGATCGACCTGCCGCCGCTGGATGTGGAAAAACTGCAGGC------CGAAGGCGACCACCATCCGACCCTGGATGCGCTG--CAGGCAGTGCTCAATCGCGGCACCCTGGGCACCGCGCGCTACCAGCTGCGCTTCGACCCGGCCACCGAGAACGCGCCTGCCACGCTGGTGGCGATCCGCCGCCATATGGGCGAAGAGTTCACCCAGGTGCTGCCGATGGGTGCATTCGAAAGCGGCGAACTGCGTCCACTGCGTGAGGTGTCGCTGGCCCTGCACGACCTGGTGCGTGAAGGCGCGCAGATCGTGCGCGGCAACAAGAGCCACCCGA--TCACCAACTTCGCGCAGGCGCACGCCTGGTTGCTGGATGAGGCCAAGAAGGGCCGCCAGGTGCAGCGCTTCAAGGGCCTGGGCGAAATGAACGCCGAACAGCTGTG-------------------------------------------------------------------------
>Xanthomonas_campestris_pv_argemones_strain_NCPPB1593_(EU285169)
----------------------------------------------------------------------------------------------------------------------------------------------------------------------------------------------------------------------------------------------------------------------ATCACCGGCGAAGCGCTGGAGAAATTGTTGATGCTGTTCACCAGCGCCAACGAAGCGATCGCGCGCAACGCACACCGCTACGACCCGGCCCTGCTCACCGCGCTGATCGACCTGCCGCCACTGGATGTGGAAAAACTGCAGGC------CGAAGGCGACCAGCATCCGACCCTGGATGCACTG--CAGGCAGTGCTCAACCGCGGCACCCTGGGTACCGCGCGCTACCAGTTGCGCTTCGACCCCGGCAGCGAGAACGCGCCTGCCACCCTGGTGGCCATCCGCCGCCACATGGGCGAAGAGTTCACCCAGGTGCTGCCGATGGGTGCGTTCGAAAGCGGCGAGCTGCGTCCGCTGCGTGAGGTCTCGCTGGCCTTGCACGACCTGGTGCGCGAAGGTGCCCAGATCGTGCGCGGCAACAAGAGCCACCCGA--TCACCAGCTTCGCGCAGGCCCATGCCTGGTTGCTGGACGAGGCCAAGAAGGGCCGCCAGGTGCAGCGCTTCAAGGGCCTGGGCGAAATGAATGCCGAGCAGCTGTG-------------------------------------------------------------------------
>Xanthomonas_campestris_pv_arracaciae_strain_NCPPB2436_(EU285209)
----------------------------------------------------------------------------------------------------------------------------------------------------------------------------------------------------------------------------------------------------------------------ATCACCGGCGAGGCGCTGGAAAAGCTGTTGATGCTGTTCACCAGCGCCAACGAGGCGATCGCGCGCAACGCACACCGCTACGACCCGGCGCTGCTCACCGCGCTGATCGACCTGCCGCCGCTGGATGTGGACAAGTTGCAGGC------CGAAGGCGAGGTGCACCCCACCCTGGATGCGCTG--CAGGCGGTGCTCAATCGCGGCACCCTGGGCACGGCGCGCTACCAGCTGCGTTTTGACCCGGCTACCGATGGTGCCTCGGCGTCGCTGGTGGCGGTGCGCAGGCACATGGGCGAGGAATTCACCCAGGCGCTGCCGATGGGCGCGTTCGAAAGCGGCGAGCTGCGTCCGCTGCGCGAGGTCTCGCTGGCCCTGCACGACCTGGTGCGTGAAGGCGCGCAGATCGTGCGCGGCAACAAGACCCACCCGA--TTACCAGCTTCGCCCAGGCGCATGCCTGGCTGCTGGAAGAGGCCAAGCGCGGCCGCCAGGTACAGCGCTTCAAGGGCCTGGGCGAAATGAACGCCGAACAGCTGTG-------------------------------------------------------------------------
>Xanthomonas_campestris_pv_azadirachtae_strain_NCPPB2388_(EU285184)
----------------------------------------------------------------------------------------------------------------------------------------------------------------------------------------------------------------------------------------------------------------------ATCACCGGCGAAGCGCTGGAGAAATTGTTGATGCTGTTCACCAGCGCCAACGAAGCGATCGCGCGCAACGCCCACCGCTACGACCCGGCCCTGCTCACCGCGCTGATCGACCTGCCGCCACTGGATGTGGAAAAACTGCAGGC------CGAAGGCGACCAGCATCCGACTTTGGATGCGCTG--CAGGCCGTGCTCAATCGCGGCACCCTGGGCACCGCGCGCTATCAGTTGCGCTTCGACCCGGGCAGCGACAACGCGCCTGCCACGTTGGTGGCCATCCGCCGCCACATGGGCGAAGAGTTCACCCAGGTGCTGCCGATGGGGGCCTTCGAAAGCGGCGAGCTGCGCCCGCTGCGTGAGGTGTCGCTGGCCCTGCACGACCTGGTGCGCGAAGGCGCCCAGATCGTCCGCGGCAACAAGAGCCACCCGA--TCACCAGCTTCGCGCAGGCCCATGCCTGGTTGCTGGACGAGGCCAAGAAGGGCCGCCAGGTGCAGCGCTTCAAGGGCTTGGGCGAAATGAATGCCGAGCAGCTGTG-------------------------------------------------------------------------
>Xanthomonas_campestris_pv_badrii_strain_NCPPB571_(EU285199)
----------------------------------------------------------------------------------------------------------------------------------------------------------------------------------------------------------------------------------------------------------------------ATCACCGGCGAGGCGCTGGAAAAACTGCTGTTGCTGTTTGCCGGTGCCAACGATGCGATCGCCCGCAATGCGCATCGCTACGATCCGGCCCTGCTCACCGCGCTGATCGACCTGCCGCCGCTGGACGTGGCCCAGCTGCAGGC------CGAAGGCGATGTGCACCCCACCCTGGATGCGCTG--CAGGCCGTGCTCAACCGCGGCACCCTGGGCACCGCGCGCTACGCGTTGCAATTCCAGCCCGAGAGCGAGCAGCGCCCGGCGACGCTGGAAGTTACCCGCCGTCACATGGGCGAAGAACTTACCCGCTGGGTTCCGATGGCCGCCTTCGAGAGCGGCGAGCTGCGCCCCCTGCGCGACGTGGCACTGGCCCTCAACGGTCTGATCCGCGAAGGCGCCCAGATCGTGCGCGGCAACAAATCCCACCCGA--TCACCAGCTTCGGCCAGGCGCATGGCTGGTTGCTGGAAGAGGCCAAGAAGGGCCGCCAGGTGCAGCGCTTCAAGGGCCTGGGCGAAATGAACGCCGAGCAGTTGTG-------------------------------------------------------------------------
>Xanthomonas_campestris_pv_barbareae_strain_NCPPB983_(EU285239)
----------------------------------------------------------------------------------------------------------------------------------------------------------------------------------------------------------------------------------------------------------------------ATCACCGGCGAGGCGCTGGAAAAACTGCTGCTGTTGTTCGCTGGCGCCAAGGAGGCCATTGCCCGCAATGCTCACCGCTACGACCCGGCGCTGTTGACCGCGTTGATCGATCTGCCGCCGCTGGACGTGGTGCAGCTGCAGGC------CGAAGGCGACGTGCATCCCACGCTGGATGCGCTG--CAGGCAGTGCTCAACCGCGGCACCCTGGGCACGGCGCGCTATCACCTGCGCTTCGATCCGGCCACCGACAGTGCCGCCGCCTCGCTGGTGTCGGTGCGCAAGCACATGGGCGAGGAATTCACCCAGGTGCTGCCGATGGGCGCGTTCGAAAGTGGCGAGCTGCGTCCGCTGCGCGAGGTTGCGCTGGCCCTGCATGGCTTGGTGCGCGAAGGCGCGCAGATCCTGCGTGGCAACAAGAGCCACCCGA--TCACCAGCTTTGCGCAGGCGCAAGCCTGGCTGCTGGAAGAGGCCAAGCGGGGCCGCCAGGTGCAGCGCTTCAAGGGCCTGGGCGAAATGAACGCCGAGCAGTTGTG-------------------------------------------------------------------------
>Xanthomonas_campestris_pv_betae_strain_NCPPB2592_(EU285187)
----------------------------------------------------------------------------------------------------------------------------------------------------------------------------------------------------------------------------------------------------------------------ATCACCGGCGAAGCGCTGGAGAAATTGTTGATGCTGTTCACCAGCGCCAACGAAGCGATCGCGCGCAACGCACACCGCTACGACCCGGCCCTGCTCACCGCGCTGATCGACCTGCCGCCACTGGATGTGGAAAAACTGCAGGC------CGAAGGCGACCAGCATCCGACCCTGGATGCACTG--CAGGCAGTGCTCAACCGCGGCACCCTGGGTACCGCGCGCTACCAGTTGCGCTTCGACCCCGGCAGCGAGAATGCGCCTGCCACCCTGGTGGCCATCCGCCGCCACATGGGCGAAGAGTTCACCCAGGTGCTGCCGATGGGTGTGTTCGAAAGCGGCGAGCTGCGTCCGCTGCGTGAGGTCTCGCTGGCCTTGCACGACCTGGTGCGCGAAGGTGCCCAGATCGTGCGCGGCAACAAGAGCCACCCGA--TCACCAGCTTCGCGCAGGCCCATGCCTGGTTGCTGGACGAGGCCAAGAAGGGCCGCCAGGTGCAGCGCTTCAAGGGCCTGGGCGAAATGAATGCCGAGCAGCTGTG-------------------------------------------------------------------------
>Xanthomonas_campestris_pv_bilvae_strain_NCPPB3213_(EU285196)
----------------------------------------------------------------------------------------------------------------------------------------------------------------------------------------------------------------------------------------------------------------------ATCACCGGCGAAGCGCTGGAGAAATTGTTGATGCTGTTCACCAGCGCCAACGAAGCGATCGCGCGCAACGCCCACCGCTACGACCCGGCCCTGCTCACCGCGCTGATCGACCTGCCGCCACTGGATGTGGAAAAACTGCAGGC------CGAAGGCGACCAGCATCCGACTTTGGATGCGCTG--CAGGCCGTGCTCAATCGCGGCACCCTGGGCACCGCGCGCTATCAGTTGCGCTTCGACCCGGGCAGCGACAACGCGCCTGCCACGTTGGTGGCCATCCGCCGCCACATGGGCGAAGAGTTCACCCAGGTGCTGCCGATGGGGGCCTTCGAAAGCGGCGAGCTGCGCCCGCTGCGTGAGGTGTCGCTGGCCCTGCACGACCTGGTGCGCGAAGGCGCCCAGATCGTCCGCGGCAACAAGAGCCACCCGA--TCACCAGCTTCGCGCAGGCCCATGCCTGGTTGCTGGACGAGGCCAAGAAGGGCCGCCAGGTGCAGCGCTTCAAGGGCTTGGGCGAAATGAATGCCGAGCAGCTGTG-------------------------------------------------------------------------
>Xanthomonas_campestris_pv_blepharidis_strain_NCPPB1757_(EU285171)
----------------------------------------------------------------------------------------------------------------------------------------------------------------------------------------------------------------------------------------------------------------------ATCACCGGCGAAGCGCTGGAGAAATTGTTGATGCTGTTCACCAGCGCCAACGAAGCGATCGCGCGCAACGCACACCGCTACGACCCGGCCCTGCTCACCGCGCTGATCGACCTGCCGCCACTGGATGTGGAAAAACTGCAGGC------AGAAGGCGACCAGCATCCGACCCTGGATGCACTG--CAGGCAGTGCTCAACCGCGGCACCCTGGGTACCGCGCGCTACCAGTTGCGCTTCGACCCCGGCAGCGAGAACGCGCCTGCCACCCTGGTGGCCATCCGCCGCCACATGGGCGAAGAGTTCACCCAGGTGCTGCCGATGGGTGCGTTCGAAAGCGGTGAGCTGCGTCCGCTGCGTGAGGTCTCGCTGGCCTTGCACGACCTGGTGCGCGAAGGTGCCCAGATCGTGCGCGGCAACAAGAGCCACCCGA--TCACCAGCTTCGCGCAGGCCCATGCCTGGTTGCTGGACGAGGCCAAGAAGGGCCGCCAGGTGCAGCGCTTCAAGGGCCTGGGCGAAATGAATGCCGAGCAGCTGTG-------------------------------------------------------------------------
>Xanthomonas_campestris_pv_cannabis_strain_NCPPB2877_(EU285190)
----------------------------------------------------------------------------------------------------------------------------------------------------------------------------------------------------------------------------------------------------------------------ATCACCGGCGAGGCACTGGAAAAACTGCTGATGCTGTTCACCAGCGCCCATGAAGCGATTGCCCGTAACGCGCACCGCTACGACCCGGCGCTGCTTACCGCCCTGATTGATCTGCCGCCACTGGATGTGGAGAAGCTGCAGGC------CGAAGGCGACCAGCATCCCACCCTGGATGCGCTG--CAGGCCGTGCTCAACGGCGGCACGCTGGGCACTGCCCGTTACCAGTTGCGTTTCGATCCGGCAACCGAGAACGCCCCGGCAACGCTGGTGGCTGTCCGTCGCCACATGGGTGAGGAATTCACCCAGGTCCTGCCGATGGGCGCGTTCGAAAGCGGCGAACTGCGTCCATTGCGTGAAGTCTCGCTGGCCCTGCACGACCTGGTGCGCGAAGGCGCCCAGATCGTGCGCGGCAACAAGAGCCACCCGA--TCACCAGCTTCGCGCAGGCACACGCCTGGCTGCTGGATGAAGCAAAGAAGGGCCGCCAGGTGCAGCGCTTCAAGGGCCTGGGCGAAATGAACGCCGAACAGCTATG-------------------------------------------------------------------------
>Xanthomonas_campestris_pv_cannae_strain_NCPPB4345_(EU285202)
----------------------------------------------------------------------------------------------------------------------------------------------------------------------------------------------------------------------------------------------------------------------ATCACCGGCGCGGCGCTGGAGAAGCTGCTGCTGCTGTTCGCCAGCGCCAACGAGGCGGTGGCGCGCAATGCGCACCGCTACGACCCGGCGCTGCTGAGCGCGCTGATCGACCTGCCGCCGCTGGACGTGGCCCAGCTGGAGAG------CGAGGGCGAAGCGCATCCGAGCCTGGACGCGCTG--CAGGCGGTGCTCAACCGCGGCAGCCTGGGCTCGGCGCGCTACGCCCTGTCCTTCGAACGCGGCAGCGAGCAGAAGCCGGCGATGTTGAAGGTGATCCGTCGCCACATGGGCGAAGAGCTCACCAGTTGGGTGCCGATGGCCGCCTTCGAGAGCGGCGAACTGCGGGCCTTGCGCGAGGTCGCGCTGGCGCTGCACGGGCTGGTGCGCGAGGGCGCGCAGATCGTGCGCGGCAACAAGACCCAGGCCA--TCAGCAGCTTCGCCCAGGCGCACGCCTGGCTGTTCGAGGAGGCCAAGAAGGGCCGCCAGATCCAGCGCTTCAAGGGCCTGGGCGAAATGAACGCCGAGCAGCTGTG-------------------------------------------------------------------------
>Xanthomonas_campestris_pv_carissae_strain_NCPPB2373_(EU285208)
----------------------------------------------------------------------------------------------------------------------------------------------------------------------------------------------------------------------------------------------------------------------ATCACCGGCGAAGCGCTGGAGAAATTGTTGATGCTGTTCACCAGCGCCAACGAAGCGATCGCGCGCAACGCACACCGCTACGACCCGGCCCTGCTCACCGCGCTGATCGACCTGCCGCCACTGGATGTGGAAAAACTGCAGGC------CGAAGGCGACCAGCATCCGACCCTGGATGCACTG--CAGGCAGTGCTCAACCGCGGCACCCTGGGTACCGCGCGCTACCAGTTGCGCTTCGACCCCGGCAGCGAGAACGCGCCTGCCACCCTGGTGGCCATCCGCCGCCACATGGGCGAAGAGTTCACCCAGGTGCTGCCGATGGGTGCGTTCGAAAGCGGTGAGCTGCGTCCGCTGCGTGAGGTCTCGCTGGCCTTGCACGACCTGGTGCGCGAAGGTGCCCAGATCGTGCGCGGCAACAAGAGCCACCCGA--TCACCAGCTTCGCGCAGGCCCATGCCTGGTTGCTGGACGAGGCCAAGAAGGGCCGCCAGGTGCAGCGCTTCAAGGGCCTGGGCGAAATGAATGCCGAGCAGCTGTG-------------------------------------------------------------------------
>Xanthomonas_campestris_pv_centellae_strain_NCPPB3245_(EU285111)
----------------------------------------------------------------------------------------------------------------------------------------------------------------------------------------------------------------------------------------------------------------------ATCACCGGCGAAGCGCTGGAGAAATTGTTGATGCTGTTCACCAGCGCCAACGAAGCGATCGCGCGCAACGCCCACCGCTACGACCCGGCCCTGCTCACCGCGCTGATCGACCTGCCGCCACTGGATGTGGAAAAACTGCAGGC------CGAAGGCGACCAGCATCCGACTTTGGATGCGCTG--CAGGCCGTGCTCAATCGCGGCACCCTGGGCACCGCGCGCTATCAGTTGCGCTTCGACCCGGGCAGCGACAACGCGCCTGCCACGTTGGTGGCCATCCGCCGCCACATGGGCGAAGAGTTCACCCAGGTGCTGCCGATGGGGGCCTTCGAAAGCGGCGAGCTGCGCCCGCTGCGTGAGGTGTCGCTGGCCCTGCACGACCTGGTGCGCGAAGGCGCCCAGATCGTCCGCGGCAACAAGAGCCACCCGA--TCACCAGCTTCGCGCAGGCCCATGCCTGGTTGCTGGACGAGGCCAAGAAGGGCCGCCAGGTGCAGCGCTTCAAGGGCCTGGGCGAAATGAATGCCGAGCAGCTATG-------------------------------------------------------------------------
>Xanthomonas_campestris_pv_clerodendri_strain_NCPPB575_(EU285215)
----------------------------------------------------------------------------------------------------------------------------------------------------------------------------------------------------------------------------------------------------------------------ATCACCGGCGAAGCGCTGGAGAAATTGTTGATGCTGTTCACCAGCGCCAACGAAGCGATCGCGCGCAACGCACACCGCTACGACCCGGCCCTGCTCACCGCGCTGATCGACCTGCCGCCACTGGATGTGGAAAAACTGCAGGC------AGAAGGCGACCAGCATCCGACCCTGGATGCACTG--CAGGCAGTGCTCAACCGCGGCACCCTGGGTACCGCGCGCTACCAGTTGCGCTTCGACCCCGGCAGCGAGAACGCGCCTGCCACCCTGGTGGCCATCCGCCGCCACATGGGCGAAGAGTTCACCCAGGTGCTGCCGATGGGTGCGTTCGAAAGCGGTGAGCTGCGTCCGCTGCGTGAGGTCTCGCTGGCCTTGCACGACCTGGTGCGCGAAGGTGCCCAGATCGTGCGCGGCAACAAGAGCCACCCGA--TCACCAGCTTCGCGCAGGCCCATGCCTGGTTGCTGGACGAGGCCAAGAAGGGCCGCCAGGTGCAGCGCTTCAAGGGCCTGGGCGAAATGAATGCCGAGCAGCTGTG-------------------------------------------------------------------------
>Xanthomonas_campestris_pv_convolvuli_strain_NCPPB2498_(EU285186)
----------------------------------------------------------------------------------------------------------------------------------------------------------------------------------------------------------------------------------------------------------------------ATCACCGGCGAAGCGCTGGAGAAATTGTTGATGCTGTTCACCAGCGCCAACGAAGCGATCGCGCGCAACGCACACCGCTACGACCCGGCCCTGCTCACCGCGCTGATCGACCTGCCGCCACTGGATGTGGAAAAACTGCAGGC------CGAAGGCGACCAGCATCCGACCCTGGATGCACTG--CAGGCAGTGCTCAACCGCGGCACCCTGGGTACCGCGCGCTACCAGTTGCGCTTCGACCCCGGCAGCGAGAACGCGCCTGCCACCCTGGTGGCCATCCGCCGCCACATGGGCGAAGAGTTCACCCAGGTGCTGCCGATGGGTGCGTTCGAAAGCGGCGAGCTGCGTCCGTTGCGTGAGGTCTCGCTGGCCTTGCACGACCTGGTGCGCGAAGGTGCCCAGATCGTGCGCGGCAACAAGAGTCACCCGA--TCACCAGCTTCGCGCAGGCCCATGCCTGGTTGCTGGACGAGGCCAAGAAGGGCCGCCAGGTGCAGCGCTTCAAGGGCCTGGGCGAAATGAATGCCGAGCAGCTGTG-------------------------------------------------------------------------
>Xanthomonas_campestris_pv_coriandri_strain_NCPPB1758_(EU285172)
----------------------------------------------------------------------------------------------------------------------------------------------------------------------------------------------------------------------------------------------------------------------ATCACCGGCGAAGCGCTGGAGAAATTGTTGATGCTGTTCACCAGCGCCAACGAAGCGATCGCGCGCAACGCACACCGCTACGACCCGGCCCTGCTCACCGCGCTGATCGACCTGCCGCCACTGGATGTGGAAAAACTGCAGGC------CGAAGGCGACCAGCATCCGACCCTGGATGCACTG--CAGGCAGTGCTCAACCGCGGCACCCTGGGTACCGCGCGCTACCAGTTGCGCTTCGACCCCGGCAGCGAGAACGCGCCTGCCACCCTGGTGGCCATCCGCCGCCACATGGGCGAAGAGTTCACCCAGGTGCTGCCGATGGGTGCGTTCGAAAGCGGTGAGCTGCGTCCGCTGCGTGAGGTCTCGCTGGCCTTGCACGACCTGGTGCGCGAAGGTGCCCAGATCGTGCGCGGCAACAAGAGCCACCCGA--TCACCAGCTTCGCGCAGGCCCATGCCTGGTTGCTGGACGAGGCCAAGAAGGGCCGCCAGGTGCAGCGCTTCAAGGGCCTGGGCGAAATGAATGCCGAGCAGCTGTG-------------------------------------------------------------------------
>Xanthomonas_campestris_pv_daturae_strain_NCPPB2932_(EU285191)
----------------------------------------------------------------------------------------------------------------------------------------------------------------------------------------------------------------------------------------------------------------------ATCACCGGCGAAGCGCTGGAGAAATTGTTGATGCTGTTCACCAGCGCCAACGAAGCGATCGCGCGCAACGCACACCGCTACGACCCGGCCCTGCTCACCGCGCTGATCGACCTGCCGCCACTGGATGTGGAAAAACTGCAGGC------CGAAGGCGACCAGCATCCGACCCTGGATGCACTG--AAGGCAGTGCTCAACCGCGGCACCCTGGGTACCGCGCGCTACCAGTTGCGCTTCGACCCCGGCAGCGAGAACGCGCCTGCCACCCTGGTGGCCATCCGCCGCCACATGGGCGAAGAGTTCACCCAGGTGCTGCCGATGGGTGCGTTCGAAAGCGGCGAGCTGCGTCCGCTGCGTGAGGTCTCGCTGGCCTTGCACGACCTGGTGCGCGAAGGTGCCCAGATCGTGCGCGGCAACAAGAGCCACCCGA--TCACCAGCTTCGCGCAGGCCCATGCCTGGTTGCTGGACGAGGCCAAGAAGGGCCGCCAGGTGCAGCGCTTCAAGGGCCTGGGCGAAATGAATGCCGAGCAGCTGTG-------------------------------------------------------------------------
>Xanthomonas_campestris_pv_durantae_strain_NCPPB1456_(EU285168)
----------------------------------------------------------------------------------------------------------------------------------------------------------------------------------------------------------------------------------------------------------------------ATCACCGGCGAAGCGCTGGAGAAATTGTTGATGCTGTTCACCAGCGCCAACGAAGCGATCGCGCGCAACGCCCACCGCTACGACCCGGCCCTGCTCACCGCGCTGATCGACCTGCCGCCACTGGATGTGGAAAAACTGCAGGC------CGAAGGCGACCAGCATCCGACTTTGGATGCGCTG--CAGGCCGTGCTCAATCGCGGCACCCTGGGCACCGCGCGCTATCAGTTGCGCTTCGACCCGGGCAGCGACAACGCGCCTGCCACGTTGGTGGCCATCCGCCGCCACATGGGCGAAGAGTTCACCCAGGTGCTGCCGATGGGGGCCTTCGAAAGCGGCGAGCTGCGCCCGCTGCGTGAGGTGTCGCTGGCCCTGCACGACCTGGTGCGCGAAGGCGCCCAGATCGTCCGCGGCAACAAGAGCCACCCGA--TCACCAGCTTCGCGCAGGCCCATGCCTGGTTGCTGGACGAGGCCAAGAAGGGCCGCCAGGTGCAGCGCTTCAAGGGCCTGGGCGAAATGAATGCCGAGCAGCTATG-------------------------------------------------------------------------
>Xanthomonas_campestris_pv_esculenti_strain_NCPPB2190_(EU285180)
----------------------------------------------------------------------------------------------------------------------------------------------------------------------------------------------------------------------------------------------------------------------ATCACCGGCGAGGCGCTGGAAAAACTGCTGATGCTGTTCACCAGCGCCCATGAAGCGATTGCCCGTAACGCGCACCGCTACGACCCGGCGCTGCTTACCGCCCTGATCGATCTGCCGCCACTGGATGTGGAGAAGCTGCAGGC------CGAAGGCGACCAGCATCCCACCCTGGATGCGCTG--CAGGCCGTGCTCAACCGCGGCACGCTGGGCACTGCCCGTTACCAGTTGCGTTTCGATCCGGCAACCGAGAACGCCCCGGCAACGCTGGTGGCGGTCCGTCGCCATATGGGTGAGGAATTCACCCAGGTGCTGCCGATGGGCGCGTTCGAAAGCGGTGAACTGCGTCCATTGCGAGAAGTCTCGCTGGCCCTGCATGACCTGGTGCGCGAAGGCGCCCAGATCGTGCGCGGCAACAAGAGCCACCCGA--TCACCAGCTTCGCGCAGGCACATGCCTGGCTGCTGGACGAAGCAAAGAAGGGCCGCCAGGTGCAGCGCTTCAAGGGCCTAGGCGAAATGAACGCCGAACAGCTATG-------------------------------------------------------------------------
>Xanthomonas_campestris_pv_eucalypti_strain_NCPPB2337_(EU285181)
----------------------------------------------------------------------------------------------------------------------------------------------------------------------------------------------------------------------------------------------------------------------ATCACCGGCGAAGCGCTGGAGAAGCTGCTGTTGCTGTACACCGGCGCCAACGAGGCGATCGCCCGCAACGCACATCGTTACGACCCGGCCCTGCTCACCGCGCTGATCGACCTGCCGCCGCTGGATGTGGCGCAACTGCAGGC------CGAAGGCGATGTGCATCCCACCCTGGATGCGCTA--CAGGCGGTGCTCAACCGCGGCACCCTGGGCACTGCGCGTTACCAGTTGCGCTTCGATCCGGCGACGGAAAACACCGCCGCAACCCTGGTCGCCATCCGCCGGCACATGGGTGAGGAGTTCACCCAGGTGCTGCCCATGGGCGCGTTCGAAAGCGGCGAGCTGCGTCCGCTGCGCGAAGTGTCGCTGGCACTGAACGACCTGATCCGCGAAGGTGCGCAGATCGTGCGTGGCAACAAGACCCACCCGA--TCACCAGCTTCGCCCAGGCGCACGCCTGGCTGTTGGAAGAGGCCAAGCGCGGCCGTCAGGTGCAGCGCTTCAAGGGCCTGGGCGAAATGAATGCCGAGCAGTTGTG-------------------------------------------------------------------------
>Xanthomonas_campestris_pv_euphorbiae_strain_NCPPB1828_(EU285175)
----------------------------------------------------------------------------------------------------------------------------------------------------------------------------------------------------------------------------------------------------------------------ATCACCGGCGAAGCGCTGGAGAAATTGTTGATGCTGTTCACCAGCGCCAACGAAGCGATCGCGCGCAATGCACACCGCTACGACCCGGCCCTGCTCACCGCGCTGATCGACCTGCCGCCACTGGATGTGGAAAAACTGCAGGC------CGAAGGCGACCAGCATCCGACCCTGGATGCACTG--CAGGCAGTGCTCAACCGCGGCACCCTGGGTACCGCGCGCTACCAGTTGCGCTTCGACCCCGGCAGCGAGAACGCGCCTGCCACCCTGGTGGCCATCCGCCGCCACATGGGCGAAGAGTTCACCCAGGTGCTGCCGATGGGTGCGTTCGAAAGCGGCGAGCTGCGTCCGCTGCGTGAGGTCTCGCTGGCCTTGCACGACCTGGTGCGTGAAGGTGCCCAGATCGTGCGCGGCAACAAGAGCCACCCGA--TCACCAGCTTCGCGCAGGCCCATGCCTGGTTGCTGGACGAGGCCAAGAAGGGCCGCCAGGTGCAGCGCTTCAAGGGCCTGGGCGAAATGAATGCCGAGCAGCTGTG-------------------------------------------------------------------------
>Xanthomonas_campestris_pv_fici_strain_NCPPB2372_(EU285207)
----------------------------------------------------------------------------------------------------------------------------------------------------------------------------------------------------------------------------------------------------------------------ATCACCGGCGAAGCGCTGGAGAAATTGTTGATGCTGTTCACCAGCGCCAACGAAGCGATCGCGCGCAACGCACACCGCTACGACCCGGCCCTGCTCACCGCGCTAATCGACCTGCCGCCACTGGATGTGGAAAAACTGCAGGC------CGAAGGCGACCAGCATCCGACCCTGGATGCACTG--CAGGCAGTGCTCAACCGCGGCACCCTGGGTACCGCGCGCTACCAGTTGCGCTTCGACCCCGGCAGCGAGAACGCGCCTGCCACCCTGGTGGCCATCCGCCGCCACATGGGCGAAGAGTTCACCCAGGTGCTGCCGATGGGTGCGTTCGAAAGCGGCGAGCTGCGTCCGCTGCGTGAGGTCTCGCTGGCCTTGCACGACCTGGTGCGCGAAGGTGCCCAGATCGTGCGCGGCAACAAGAGCCACCCGA--TCACCAGCTTCGCGCAGGCCCATGCCTGGTTGCTGGACGAGGCCAAGAAGGGCCGCCAGGTGCAGCGCTTCAAGGGCCTGGGCGAAATGAATGCCGAGCAGCTGTG-------------------------------------------------------------------------
>Xanthomonas_campestris_pv_guizotiae_strain_NCPPB1932_(EU285176)
----------------------------------------------------------------------------------------------------------------------------------------------------------------------------------------------------------------------------------------------------------------------ATCACCGGCGAGGCGCTGGAAAAGCTGTTGATGCTGTTCACCAGCGCCAACGAGGCGATCGCGCGCAACGCACACCGCTACGACCCGGCGCTGCTCACCGCGCTGATCGACCTGCCGCCGTTGGACGTGGAAAAGCTGCAGGC------CGAAGGCGAGGTGCATCCCACCCTGGATGCGCTG--CAGGCGGTGCTCAACCGCGGCACCCTGGGCACGGCGCGCTACCAGCTGCGTTTCGACCCGGCCACCGATGGCGCCTCGGCGTCGCTGGTGGCGGTGCGCAGGCACATGGGCGAGGAATTCACCCAGGTGCTGCCGATGGGCGCGTTCGAAAGCGGCGAGCTGCGTCCGCTGCGCGAGGTCTCGCTGGCCCTGCACGACCTGGTGCGCGAAGGCGCGCAGATCGTGCGCGGCAACAAGACCCACCCGA--TCACCAGCTTCGCCCAGGCGCATGCCTGGCTGCTGGAAGAGGCCAAGCGCGGCCGCCAGGTACAGCGCTTCAAGGGCCTGGGCGAAATGAACGCCGAACAGCTGTG-------------------------------------------------------------------------
>Xanthomonas_campestris_pv_gummisudans_strain_NCPPB2182_(EU285179)
----------------------------------------------------------------------------------------------------------------------------------------------------------------------------------------------------------------------------------------------------------------------ATCACCGGCAGCGCGCTGGAGAAGCTGCTGCTGCTGTTCGCCAGCGCCAACGACGCGGTGGCGCGCAACGCGCACCGCTACGATCCGGCGCTGCTGACCGCGCTGATCGACCTGCCGCCGCTGGACGTGGCGCAGCTGGAGGC------CGAAGGCGACCAGCACCCGAGCCTGACCGCGCTG--CAGGCCGTGCTCAACCGCGGCAGCCTGGGCACTGCCCGCTACCAGCTGCGCTTCGAGCCGGCCACCGAACAGCGTCCGGCGACGCTGATCGCGGTGCGCCGCCACATGGGCGAAGAACTGACCCAGGTGTTGCCGATGGCGGTGTTCGAGAGCGGCGAACTGCGCCCGCTGCGCGAAGTCGCGCTGGCGTTGAACGGGCTGGTCCGCGCAGGCGCGCAGATCGTGCGCGGCAACAAGACCCAGTCGA--TCAGCAGCTTCGCCCAGGCGCATGCCTGGCTGTTCGACGAGGCCAAGAAGGGCCGGCAGATCCAGCGCTTCAAGGGCCTGGGCGAAATGAACGCCGAGCAGCTGTG-------------------------------------------------------------------------
>Xanthomonas_campestris_pv_heliotropii_strain_NCPPB2057_(EU285178)
----------------------------------------------------------------------------------------------------------------------------------------------------------------------------------------------------------------------------------------------------------------------ATCACCGGCGAAGCGCTGGAGAAATTGTTGATGCTGTTCACCAGCGCCAACGAAGCGATCGCGCGCAACGCACACCGCTACGACCCGGCCCTGCTCACCGCGCTGATCGACCTGCCGCCACTGGATGTGGAAAAACTGCAGGC------CGAAGGCGACCAGCATCCGACCTTGGATGCACTG--CAGGCAGTGCTCAACCGCGGCACCCTGGGTACCGCGCGCTACCAGTTGCGCTTCGACCCCGGCAGCGAGAACGCGCCTGCCACCCTGGTGGCCATCCGCCGCCACATGGGCGAAGAGTTCACCCAGGTGCTGCCGATGGGTGCGTTCGAAAGCGGCGAGCTGCGTCCGCTGCGTGAGGTCTCGCTGGCCTTGCACGACCTGGTGCGCGAAGGTGCCCAGATCGTGCGCGGCAACAAGAGCCACCCGA--TCACCAGCTTCGCGCAGGCCCATGCCTGGTTGCTGGACGAGGCCAAGAAGGGCCGCCAGGTGCAGCGCTTCAAGGGCCTGGGCGAAATGAATGCCGAGCAGCTGTG-------------------------------------------------------------------------
>Xanthomonas_campestris_pv_incanae_strain_NCPPB937_(EU285236)
----------------------------------------------------------------------------------------------------------------------------------------------------------------------------------------------------------------------------------------------------------------------ATCACCGGCGAGGCGCTGGAAAAACTGCTGCTGTTGTTCGCTGGCGCCAAGGAGGCCATTGCCCGTAACGCCCACCGCTACGACCCGGCGCTGTTGACCGCGTTGATCGATCTGCCGCCGCTGGACGTGGTGCAGCTGCAGGC------CGAAGGCGACGTGCATCCCACGCTGGATGCGCTG--CAGGCAGTGCTCAACCGCGGCACCCTGGGCACGGCGCGCTATCACCTGCGCTTCGATCCGGCCACCGACAGTGCCGCCGCCTCGCTGGTGTCGGTGCGCAAGCACATGGGCGAGGAATTCACCCAGGTGCTGCCGATGGGCGCGTTCGAAAGTGGCGAGCTGCGTCCGCTGCGCGAGGTTGCGCTGGCCCTGCATGGCTTGGTGCGCGAAGGCGCGCAGATCCTGCGTGGCAACAAGAGCCACCCGA--TCACCAGCTTTGCGCAGGCGCAAGCCTGGCTGCTGGAAGAGGCCAAACGGGGCCGCCAGGTGCAGCGCTTCAAGGGCCTGGGCGAAATGAACGCCGAGCAGTTGTG-------------------------------------------------------------------------
>Xanthomonas_campestris_pv_ionidii_strain_NCPPB1334_(EU285164)
----------------------------------------------------------------------------------------------------------------------------------------------------------------------------------------------------------------------------------------------------------------------ATCACCGGCGAAGCGCTGGAGAAATTGTTGATGCTGTTCACCAGCGCCAACGAAGCGATCGCGCGCAACGCACACCGCTACGACCCGGCCCTGCTCACCGCGCTGATCGACCTGCCGCCACTGGATGTGGAAAAACTGCAGGC------CGAAGGCGACCAGCATCCGACCCTGGATGCACTG--CAGGCAGTGCTCAACCGCGGCACCCTGGGTACCGCGCGCTACCAGTTGCGCTTCGACCCCGGCAGCGAGAACGCGCCTGCCACCCTGGTGGCCATCCGCCGCCACATGGGCGAAGAGTTCACCCAGGTGCTGCCGATGGGTGCGTTCGAAAGCGGCGAGCTGCGTCCGCTGCGTGAGGTCTCGCTGGCCTTGCACGACCTGGTGCGCGAAGGTGCCCAGATCGTGCGCGGCAACAAGAGCCACCCGA--TCACCAGCTTCGCGCAGGCCCATGCCTGGTTGCTGGACGAGGCCAAGAAGGGCCGCCAGGTGCAGCGCTTCAAGGGCCTGGGCGAAATGAATGCCGAGCAGCTGTG-------------------------------------------------------------------------
>Xanthomonas_campestris_pv_lantanae_strain_NCPPB1455_(EU285205)
----------------------------------------------------------------------------------------------------------------------------------------------------------------------------------------------------------------------------------------------------------------------ATCACCGGCGAAGCGCTGGAGAAACTGTTGCTGCTGTTCACCAGCGCCAACGAAGCGATCGCGCGCAACGCACACCGCTACGACCCGGCCCTGCTCACTGCGCTGATCGACCTGCCGCCACTGGATGTGGAAAAACTGCAGGC------CGAAGGCGACCAGCACCCGACCCTGGATGCGCTG--CAGGCAGTGCTCAACCGCGGCACACTGGGTACCGCGCGCTATCAGTTGCGCTTCGACCCGGGCAGCGACAACGCGCCTGCCACGTTGGTGGCCATCCGCCGCCATATGGGCGAAGAGTTCACTCAGGTGCTGCCGATGGGGGCCTTCGAAAGCGGCGAACTGCGTCCGCTCCGTGAGGTCTCGCTGGCCTTGCACGACCTGGTGCGCGAAGGCGCGCAGATCGTGCGCGGCAACAAGAGCCACCCGA--TCACCAGCTTCGCGCAGGCCCATGCCTGGTTGCTGGACGAGGCCAAGAAGGGCCGCCAGGTGCAGCGCTTCAAGGGCCTGGGCGAAATGAATGCCGAGCAGCTGTG-------------------------------------------------------------------------
>Xanthomonas_campestris_pv_laureliae_strain_NCPPB1155_(EU285203)
----------------------------------------------------------------------------------------------------------------------------------------------------------------------------------------------------------------------------------------------------------------------ATCACCGGCGAAGCGCTGGAGAAGCTGCTGTTGCTGTACACCGGCGCCAACGAGGCGATCGCCCGCAACGCACATCGTTACGACCCGGCGCTGCTCACCGCGCTGATCGACCTGCCGCCGCTGGATGTGGCGCAACTGCAGGC------CGAAGGCGATGTGCATCCCACCCTGGATGCGCTA--CAGGCGGTGCTCAACCGCGGCACCCTGGGCACTGCGCGTTACCAGTTGCGCTTCGATCCGGCCACGGAAAACACCGCCGCAACTCTGGTCGCCATCCGCCGGCACATGGGTGAGGAGTTCACCCATGTGCTGCCCATGGGCGCGTTCGAAAGCGGCGAGCTGCGTCCGCTGCGCGAAGTGTCGCTGGCACTGAACGACCTGATCCGCGAAGGTGCGCAGATCGTGCGTGGCAACAAGACCCACCCGA--TCACCAGCTTCGCCCAGGCGCACGCCTGGCTATTGGAAGAGGCCAAGCGCGGCCGTCAGGTGCAGCGCTTCAAGGGCCTGGGCGAAATGAATGCCGAGCAGTTGTG-------------------------------------------------------------------------
>Xanthomonas_campestris_pv_lawsoniae_strain_NCPPB579_(EU285216)
----------------------------------------------------------------------------------------------------------------------------------------------------------------------------------------------------------------------------------------------------------------------ATCACCGGCGAAGCGCTGGAGAAATTGTTGATGCTGTTCACCAGCGCCAACGAAGCGATCGCGCGCAACGCACACCGCTACGACCCGGCCCTGCTCACCGCGCTGATCGACCTGCCGCCACTGGATGTGGAAAAACTGCAGGC------CGAAGGCGACCAGCATCCGACCCTGGATGCACTG--CAGGCAGTGCTCAACCGCGGCACCCTGGGTACCGCGCGCTACCAGTTGCGCTTCGACCCCGGCAGCGAGAACGCGCCTGCCACCCTGGTGGCCATCCGCCGCCACATGGGCGAAGAGTTCACCCAGGTGCTGCCGATGGGTGCGTTCGAAAGCGGCGAGCTGCGTCCGCTGCGTGAGGTCTCGCTGGCCTTGCACGACCTGGTGCGCGAAGGTGCCCAGATCGTGCGCGGCAACAAGAGCCACCCGA--TCACCAGCTTCGCGCAGGCCCATGCCTGGTTGCTGGACGAGGCCAAGAAGGGCCGCCAGGTGCAGCGCTTCAAGGGCCTGGGCGAAATGAATGCCGAGCAGCTGTG-------------------------------------------------------------------------
>Xanthomonas_campestris_pv_leeana_strain_NCPPB2229_(EU285206)
----------------------------------------------------------------------------------------------------------------------------------------------------------------------------------------------------------------------------------------------------------------------ATCACCGGCGAAGCGCTGGAAAAACTGCTGATGCTGTTCACCAGCGCCAACGACGCGATCGCGCGCAACGCCCACCGCTACGACCCGGCCCTGCTCACCGCGCTGATCGACCTGCCGCCACTGGATGTGGAAAAACTGCAGGC------CGAAGGCGACCAGCATCCGACTTTGGATGCGCTG--CAGGCTGTGCTCAATCGCGGCACCCTGGGCACCGCGCGCTATCAGTTGCGCTTCGACCCGGGCAGCGACAACGCGCCTGCCACGTTGGTGGCCATCCGCCGCCACATGGGCGAAGAGTTCACCCAGGTGCTGCCGATGGGGGCCTTCGAAAGCGGCGAGCTGCGCCCGCTGCGTGAGGTGTCGCTGGCCCTGCACGACCTGGTGCGCGAAGGCGCCCAGATCGTCCGCGGCAACAAGAGCCACCCGA--TCACCAGCTTCGCGCAGGCCCATGCCTGGTTGCTGGACGAGGCCAAGAAGGGCCGCCAGGTGCAGCGCTTCAAGGGCTTGGGCGAAATGAATGCCGAGCAGCTGTG-------------------------------------------------------------------------
>Xanthomonas_campestris_pv_leersiae_strain_NCPPB4346_(EU285113)
----------------------------------------------------------------------------------------------------------------------------------------------------------------------------------------------------------------------------------------------------------------------ATCATCGGCGAAGCGCTGGAAAAACTGCTGATGCTGTTCACCAGCGCCAACGAAGCGATTGCGCGCAACGCGCACCGCTACGACCCGGCGTTGCTGACCGCATTGATCGACCTGCCGCCGCTGGATGTGGAAACACTGCAGGC------CGAAGGCAACCAGCATCCGGCCCTGGATGCGCTG--CAGGCAGTGCTCAATCGCGGCACCCTGGGCACCGCGCGCTACCAGTTGCGCTTCGACCCGGCCACCGAGAACGCGCCTGCCACGCTGGTGGCGATCCGCCGTCACATGGGCGAAGAATTCACCCAGGTGCTGCCGATGGGGGCGTTCGAAAGCGGCGAGCTGCGTCCGCTGCGTGAGGTATCGCTGGCCCTGCATGATCTGGTGCGCGAGGGCGCGCAGATCGTGCGCGGCAACAAGAGCCACCCGA--TCACCAGCTTCGCGCAGGCGCACGCCTGGCTGCTGGACGAGGCCAAGAAGGGCCGCCAGGTCCAGCGCTTCAAGGGCCTGGGCGAAATGAACGCCGAGCAGCTGTG-------------------------------------------------------------------------
>Xanthomonas_campestris_pv_malloti_strain_NCPPB4347_(EU285114)
----------------------------------------------------------------------------------------------------------------------------------------------------------------------------------------------------------------------------------------------------------------------ATCACCGGCGAAGCGCTGGAGAAATTGTTGATGCTGTTCACCAGCGCCAACGAAGCGATCGCGCGCAACGCCCACCGCTACGACCCGGCCCTGCTCACCGCGCTGATCGACCTGCCGCCACTGGATGTGGAAAAACTGCAGGC------CGAAGGCGACCAGCATCCGACTTTGGATGCGCTG--CAGGCCGTGCTTAATCGCGGCACCCTGGGCACCGCGCGCTATCAGTTGCGCTTCGACCCGGGCAGCGACAACGCGCCTGCCACGTTGGTGGCCATCCGCCGCCACATGGGCGAAGAGTTCACCCAGGTGCTGCCGATGGGGGCCTTCGAAAGCGGCGAGCTGCGCCCGCTGCGTGAGGTGTCGCTGGCCCTGCACGACCTGGTGCGCGAAGGCGCCCAGATCGTCCGCGGCAACAAGAGCCACCCGA--TCACCAGCTTCGCGCAGGCCCATGCCTGGTTGCTGGACGAGGCCAAGAAGGGCCGCCAGGTGCAGCGCTTCAAGGGCTTGGGCGAAATGAATGCCGAGCAGCTGTG-------------------------------------------------------------------------
>Xanthomonas_campestris_pv_mangiferaeindicae_strain_NCPPB490_(EU285214)
----------------------------------------------------------------------------------------------------------------------------------------------------------------------------------------------------------------------------------------------------------------------ATCACCGGCGAAGCGCTGGAGAAATTGTTGATGCTGTTCACCAGCGCCAACGAAGCGATCGCGCGCAACGCCCACCGCTACGACCCGGCCCTGCTCACCGCGCTGATCGACCTGCCGCCACTGGATGTGGAAAAACTGCAGGC------CGAAGGCGACCAGCATCCGACTTTGGATGCGCTG--CAGGCCGTGCTCAATCGCGGCACCCTGGGCACCGCGCGCTATCAGTTGCGCTTCGACCCGGGCAGCGACAACGCGCCTGCCACGTTGGTGGCCATCCGCCGCCACATGGGCGAAGAGTTCACCCAGGTGCTGCCGATGGGGGCCTTCGAAAGCGGCGAGCTGCGCCCGCTGCGTGAGGTGTCGCTGGCCCTGCACGACCTGGTGCGCGAAGGCGCCCAGATCGTCCGCGGCAACAAGAGCCACCCGA--TCACCAGCTTCGCGCAGGCCCATGCCTGGTTGCTGGACGAGGCCAAGAAGGGCCGCCAGGTGCAGCGCTTCAAGGGCCTGGGCGAAATGAATGCCGAGCAGCTATG-------------------------------------------------------------------------
>Xanthomonas_campestris_pv_merremiae_strain_NCPPB3114_(EU285195)
----------------------------------------------------------------------------------------------------------------------------------------------------------------------------------------------------------------------------------------------------------------------ATCACCGGCGAAGCGCTGGAGAAATTGTTGATGCTGTTCACCAGCGCCAACGAAGCGATCGCGCGCAACGCCCACCGCTACGACCCGGCCCTGCTCACCGCATTGATCGACCTGCCACCACTGGATGTGGAAAAACTGCAGGC------AGAAGGCGACCAGCATCCGACCCTGGACGCGCTG--CAGGCCGTGCTCAATCGCGGCACTCTGGGCACCGCGCGCTATCAGTTGCGCTTCGACCCGGGCAGCGACAACGCGCCTGCCACGTTGGTGGCCATCCGCCGCCACATGGGCGAAGAGTTCACTCAGGTGCTGCCGATGGGTGCCTTCGAAAGCGGCGAACTGCGCCCGCTGCGCGAGGTGTCGCTGGCCCTGCATGACCTGGTGCGCGAAGGCGCGCAGATCGTGCGCGGCAACAAGAGCCACCCGA--TCACCAGCTTCGCGCAGGCGCACGCCTGGTTGCTGGACGAAGCCAAGAAGGGCCGTCAGGTGCAGCGCTTCAAGGGCCTGGGCGAAATGAACGCCGAGCAGCTGTG-------------------------------------------------------------------------
>Xanthomonas_campestris_pv_mirabilis_strain_NCPPB4348_(EU285115)
----------------------------------------------------------------------------------------------------------------------------------------------------------------------------------------------------------------------------------------------------------------------ATCACCGGCGAAGCGCTGGAGAAATTGTTGATGCTGTTCACCAGCGCCAACGAAGCGATCGCGCGCAACGCACACCGCTACGACCCGGCCCTGCTCACCGCGCTGATCGACCTGCCGCCACTGGATGTGGAAAAACTGCAGGC------CGAAGGCGACCAGCATCCGACCCTGGATGCACTG--CAGGCAGTGCTCAACCGCGGCACCCTGGGTACCGCGCGCTACCAGTTGCGCTTCGACCCCGGAAGCGAGAACGCGCCTGCCACCCTGGTGGCCATCCGCCGCCACATGGGCGAAGAGTTCACCCAGGTGCTGCCGATGGGTGCGTTCGAAAGCGGCGAGCTGCGTCCGCTGCGTGAGGTCTCGCTGGCCTTGCACGACCTGGTGCGCGAAGGTGCCCAGATCGTGCGCGGCAACAAGAGCCACCCGA--TCACCAGCTTCGCGCAGGCCCATGCCTGGTTGCTGGACGAGGCCAAGAAGGGCCGCCAGGTGCAGCGCTTCAAGGGCCTGGGCGAAATGAATGCCGAGCAGCTGTG-------------------------------------------------------------------------
>Xanthomonas_campestris_pv_nigromaculans_strain_NCPPB1935_(EU285177)
----------------------------------------------------------------------------------------------------------------------------------------------------------------------------------------------------------------------------------------------------------------------ATCACCGGCGAGGCGCTGGAGAAGCTGCTGATGCTGTTCACCGGCGCCAACGAAGCGATCGCGCGCAATGCGCACCGCTACGACCCGGCGCTGATGACCGCCTTGATCGACCTGCCGCCGCTGGACGTGGCAAAGCTGCAGGC------CGAAGGCGACCAGCATCCCACACTGGACAAGCTG--CAGGCGGTGCTCAACCGCGGCACCCTGGGCACGGCGCGCTACCAGCTGCGCTTCGACCCGGCCACCGACAGCACCTCCGCCACGCTGGTGGCGGTGCGCAAGCACATGGGCGAGGAATTCACCCAGGTGCTGCCGATGGGCGCGTTCGAAAGCGGCGAACTGCGTCCGTTGCGCGAGGTGGCGCTGGCGCTGGATGGTCTGGTGCGCGAAGGCGCGCAGATCGTGCGCGGCAACAAGACCCACCCGA--TCACCAGCTTCGCGCAGGCGCATGCTTGGTTGCTGGAAGAGGCCAAGAAGGGCCGCCAGGTGCAGCGCTTCAAGGGCCTGGGCGAAATGAACGCCGAGCAGCTGTG-------------------------------------------------------------------------
>Xanthomonas_campestris_pv_olitorii_strain_NCPPB464_(EU285213)
----------------------------------------------------------------------------------------------------------------------------------------------------------------------------------------------------------------------------------------------------------------------ATCACCGGCGAAGCGCTGGAGAAATTGTTGATGCTGTTCACCAGCGCCAACGAAGCGATCGCGCGCAACGCACACCGCTACGACCCGGCCCTGCTCACCGCGCTGATCGACCTGCCGCCACTGGATGTGGAAAAACTGCAGGC------AGAAGGCGACCAGCATCCGACCCTGGATGCACTG--CAGGCAGTGCTCAACCGCGGCACCCTGGGTACCGCGCGCTACCAGTTGCGCTTCGACCCCGGCAGCGAGAACGCGCCTGCCACCCTGGTGGCCATCCGCCGCCACATGGGCGAAGAGTTCACCCAGGTGCTGCCGATGGGTGCGTTCGAAAGCGGTGAGCTGCGTCCGCTGCGTGAGGTCTCGCTGGCCTTGCACGACCTGGTGCGCGAAGGTGCCCAGATCGTGCGCGGCAACAAGAGCCACCCGA--TCACCAGCTTCGCGCAGGCCCATGCCTGGTTGCTGGACGAGGCCAAGAAGGGCCGCCAGGTGCAGCGCTTCAAGGGCCTGGGCGAAATGAATGCCGAGCAGCTGTG-------------------------------------------------------------------------
>Xanthomonas_campestris_pv_papavericola_strain_NCPPB2970_(EU285192)
----------------------------------------------------------------------------------------------------------------------------------------------------------------------------------------------------------------------------------------------------------------------ATCACCGGCGAGGCGCTGGAAAAACTGCTGCTGCTGTTCGCTGGCGCCAAGGAGGCTATTGCCCGCAATGCCCACCGCTACGACCCAGCGCTGTTGACTGCGTTGATCGATCTGCCGCCGCTGGACGTGGTGCAGCTGCAGGC------CGAAGGCGACGTGCATCCCACGCTGGATGCGCTG--CAGGCAGTGCTCAATCGCGGCACCCTGGGCACGGCGCGCTATCAGCTGCGCTTCGACCCGGCCACCGACAGTGCCGCCGCCTCGCTGGTTTCGGTGCGCAAGCACATGGGCGAGGAATTCACCCAGGTGCTGCCGATGGGCGCGTTCGAAAGTGGTGAGCTGCGTCCGCTGCGCGAGGTTGCGCTGGCCCTGCATGGCTTGGTGCGCGAAGGCGCGCAGATCCTGCGTGGCAACAAGAGCCACCCGA--TCACCAGCTTTGCGCAGGCGCAAGCCTGGCTGCTGGAAGAGGCCAAACGGGGCCGCCAGGTGCAGCGCTTCAAGGGCCTGGGCGAAATGAACGCCGAGCAGTTGTG-------------------------------------------------------------------------
>Xanthomonas_campestris_pv_parthenii_strain_NCPPB3888_(EU285197)
----------------------------------------------------------------------------------------------------------------------------------------------------------------------------------------------------------------------------------------------------------------------ATCACCGGCGAGGCGCTGGAAAAACTGCTGTTGCTGTTTGCCGGTGCCAACGATGCGATCGCCCGCAATGCGCATCGCTACGATCCGGCCCTGCTCACCGCGCTGATCGACCTGCCGCCGCTGGACGTGGCCCAGCTGCAGGC------CGAAGGCGATGTGCACCCCACCCTGGATGCGCTG--CAGGCCGTGCTCAACCGCGGCACCCTGGGCACCGCGCGCTACGCGTTGCAATTCCAGCCCGAGAGCGAGCAGCGCCCGGCGACGCTGGAAGTTACCCGCCGTCACATGGGCGAAGAACTTACCCGCTGGGTTCCGATGGCCGCCTTCGAGAGCGGCGAGCTGCGCCCCCTGCGCGACGTGGCACTGGCCCTCAACGGTCTGATCCGCGAAGGCGCCCAGATCGTGCGCGGCAACAAGTCCCACCCGA--TCACCAGCTTCGGCCAGGCGCATGGCTGGTTGCTGGAAGAGGCCAAGAAGGGCCGCCAGGTGCAGCGCTTCAAGGGCCTGGGCGAAATGAACGCCGAGCAGCTGTG-------------------------------------------------------------------------
>Xanthomonas_campestris_pv_passiflorae_strain_NCPPB2346_(EU285182)
----------------------------------------------------------------------------------------------------------------------------------------------------------------------------------------------------------------------------------------------------------------------ATCACCGGCGAAGCGTTGGAAAAATTGTTGATGCTGTTCACCAGCGCCAACGAAGCGATCGCGCGCAACGCCCACCGCTACGACCCGGCCCTGCTCACCGCGCTGATCGACCTGCCGCCATTGGATGTGGAAAAGCTGCAGGC------CGAAGGCGACCAGCACCCGACCCTGGATGCACTG--CAGGCAGTGCTCAACCGCGGCACCCTGGGTACCGCGCGCTATCAGTTGCGCTTCGACCCGGGCAGCGACAATGCACCTGCCACCCTGGTGGCCATCCGCCGCCACATGGGCGAAGAGTTCACCCAGGTGCTGCCGATGGGTGCGTTCGAAAGCGGCGAGCTGCGTCCGCTGCGTGAGGTCTCGTTGGCCTTGCACGACCTGGTGCGCGAAGGCGCCCAGATCGTGCGCGGCAACAAGAGCCACCCGA--TCACCAGCTTCGCGCAGGCCCACGCCTGGTTGCTGGACGAGGCCAAGAAGGGCCGCCAGGTACAGCGCTTCAAGGGCCTGGGCGAAATGAATGCCGAGCAGCTGTG-------------------------------------------------------------------------
>Xanthomonas_campestris_pv_paulliniae_strain_NCPPB3079_(EU285194)
----------------------------------------------------------------------------------------------------------------------------------------------------------------------------------------------------------------------------------------------------------------------ATCACCGGCGAAGCGCTGGAGAAACTGTTGATGCTGTTCACCAGCGCCAACGAAGCGATCGCGCGTAACGCACACCGCTACGACCCGGCCCTGCTCACCGCGCTGATCGACCTGCCGCCACTGGATGTGGAAAAACTGCAGGC------CGAAGGCGACCAGCATCCGACCCTGGATGCACTG--CAGGCAGTGCTCAACCGCGGCACCCTGGGTACCGCGCGCTACCAGTTGCGCTTCGACCCCGGCAGCGAGAACGCGCCTGCCACCCTGGTGGCCATCCGCCGCCACATGGGCGAAGAGTTCACCCAGGTGCTGCCGATGGGTGCGTTCGAAAGCGGTGAGCTGCGTCCGCTGCGTGAGGTCTCGCTGGCCTTGCACGACCTGGTGCGCGAAGGTGCCCAGATCGTGCGCGGCAACAAGAGCCACCCGA--TCACCAGCTTCGCGCAGGCCCATGCCTGGTTGCTGGACGAGGCCAAGAAGGGCCGCCAGGTGCAGCGCTTCAAGGGCCTGGGCGAAATGAATGCCGAGCAGCTGTG-------------------------------------------------------------------------
>Xanthomonas_campestris_pv_pennamericanum_strain_NCPPB4349_(EU285116)
----------------------------------------------------------------------------------------------------------------------------------------------------------------------------------------------------------------------------------------------------------------------ATCACCGGCGAAGCGCTGGAGAAATTGTTGATGCTGTTCACCAGCGCCAACGAAGCGATCGCGCGCAACGCACACCGCTACGACCCGGCCCTGCTCACCGCGCTAATCGACCTGCCGCCACTGGATGTGGAAAAACTGCAGGC------CGAAGGCGACCAGCATCCGACCCTGGATGCACTG--CAGGCAGTGCTCAACCGCGGCACCCTGGGTACCGCGCGCTACCAGTTGCGCTTCGACCCCGGCAGCGAGAACGCGCCTGCCACCGTGGTGGCCATCCGCCGCCACATGGGCGAAGAGTTCACCCAGGTGCTGCCGATGGGTGCGTTCGAAAGCGGCGAGCTGCGTCCGCTGCGTGAGGTCTCGCTGGCCTTGCACGACCTGGTGCGCGAAGGTGCCCAGATCGTGCGCGGCAACAAGAGCCACCCGA--TCACCAGCTTCGCGCAGGCCCATGCCTGGTTGCTGGACGAGGCCAAGAAGGGCCGCCAGGTGCAGCGCTTCAAGGGCCTGGGCGAAATGAATGCCGAGCAGCTGTG-------------------------------------------------------------------------
>Xanthomonas_campestris_pv_phormiicola_strain_NCPPB2983_(EU285211)
----------------------------------------------------------------------------------------------------------------------------------------------------------------------------------------------------------------------------------------------------------------------ATCACCGGCAGCGCGCTGGAGAAGCTGCTGCTGCTGTTCGCCAGCGCCAACGACGCAGTGGCGCGCAATGCGCACCGCTACGATCCGGCGCTGCTGACCGCGCTGATCGACCTGCCGCCGCTGGACGTGGCGCAGCTCGAGGC------CGAGGGCGAGCAGCATCCGACCCTGGACGCGCTG--CAGGCCGTGCTCAACCGCGGCAGCCTGGGCACCGCCCGCTATCAGCTGCGCTTCGAGCCGGGCACCGAACAGCGTCCGCCGACCCTGATCTCGGTACGCCGCCACATGGGCGAAGAGCTGACCCAGGTGCTGCCGATGGCGGTGTTCGAGAGCGGCGAACTGCGCCCGCTGCGCGACGTCGCGCTGGCGTTGAACGGACTGGTCCGCACCGGCGCGCAGATCGTGCGCGGCAACAAGACCCAGTCGG--TCAACAGCTTCGCCCAGGCCCATGCCTGGTTGTTCGACGAAGCCAAGAAGGGCCGCCAGATCCAGCGCTTCAAGGGTCTGGGCGAAATGAACGCCGAGCAGCTGTG-------------------------------------------------------------------------
>Xanthomonas_campestris_pv_physalidis_strain_NCPPB1756_(EU285170)
----------------------------------------------------------------------------------------------------------------------------------------------------------------------------------------------------------------------------------------------------------------------ATCACCGGCGAAGCGCTGGAGAAATTGTTGATGCTGTTCACCAGCGCCAACGAAGCGATCGCGCGCAACGCACACCGCTACGACCCGGCCCTGCTCACCGCGCTGATCGACCTGCCGCCACTGGATGTGGAAAAACTGCAGGC------CGAAGGCGACCAGCATCCGACCCTGGATGCACTG--CAGGCAGTGCTCAACCGCGGCACCCTGGGTACCGCGCGCTACCAGTTGCGCTTCGACCCCGGCAGCGAGAACGCGCCTGCCACCCTGGTGGCCATCCGCCGCCACATGGGCGAAGAGTTCACCCAGGTGCTGCCGATGGGTGCGTTCGAAAGCGGCGAGCTGCGTCCGCTGCGTGAGGTCTCGCTGGCCTTGCACGACCTGGTGCGCGAAGGTGCCCAGATCGTGCGCGGCAACAAGAGCCACCCGA--TCACCAGCTTCGCGCAGGCCCATGCCTGGTTGCTGGACGAGGCCAAGAAGGGCCGCCAGGTGCAGCGCTTCAAGGGCCTGGGCGAAATGAATGCCGAGCAGCTGTG-------------------------------------------------------------------------
>Xanthomonas_campestris_pv_plantaginis_strain_NCPPB1061_(EU285218)
----------------------------------------------------------------------------------------------------------------------------------------------------------------------------------------------------------------------------------------------------------------------ATCACCGGCGAGGCGCTGGAAAAACTGCTGCTGCTGTTCGCTGGCGCCAAGGAGGCCATTGCCCGTAACGCCCACCGCTACGACCCGGCGCTGTTGACCGCGTTGATCGACCTGCCGCCGCTGGACGTGGTGCAGCTGCAGGC------CGAAGGCGACGTGCATCCCACGCTGGATGCGCTG--CAGGCAGTGCTCAACCGCGGCACCCTGGGCACGGCGCGCTATCACCTGCGCTTCGATCCGGCCACCGACAGTGCCGCCGCCTCGCTGGTGTCGGTGCGCAAGCACATGGGCGAGGAATTCACCCAGGTGCTGCCGATGGGCGCGTTCGAAAGTGGCGAGCTGCGTCCGCTGCGCGAGGTTGCGCTGGCCCTGCATGGCTTGGTGCGCGAAGGCGCGCAGATCCTGCGTGGCAACAAGAGCCACCCGA--TCACCAGCTTTGCGCAGGCGCAAGCCTGGCTGCTGGAAGAGGCCAAACGGGGCCGCCAGGTGCAGCGCTTCAAGGGCCTGGGCGAAATGAACGCCGAGCAGTTGTG-------------------------------------------------------------------------
>Xanthomonas_campestris_pv_raphani_strain_NCPPB1946_(EU285222)
----------------------------------------------------------------------------------------------------------------------------------------------------------------------------------------------------------------------------------------------------------------------ATCACCGGCGAGGCGCTGGAAAAACTGCTGCTGTTGTTCGCTGGCGCCAAGGAGGCCATTGCCCGCAATGCCCACCGCTACGACCCGGCGCTGTTGACCGCGTTGATCGATCTGCCGCCGCTGGACGTGGTGCAGCTGCAGGC------CGAAGGCGACGTGCATCCCACGCTGGATGCGCTG--CAGGCAGTGCTCAATCGCGGCACCCTGGGCACGGCGCGCTATCACCTGCGCTTCGACCCGGCCACCGACAGTGCCGCCGCCTCGCTGGTGTCGGTGCGCAAGCACATGGGCGAGGAATTCACCCAGGTGCTGCCGATGGGCGCGTTCGAAAGTGGTGAGCTGCGTCCGCTGCGCGAGGTTGCGCTGGCCCTGCATGGCTTGGTGCGCGAAGGCGCGCAGATCCTGCGTGGCAACAAGAGCCACCCGA--TCACCAGCTTTGCGCAAGCGCAGGCCTGGCTGCTGGAAGAGGCCAAGCGGGGCCGCCAGGTGCAGCGCTTCAAGGGCCTGGGCGAAATGAACGCCGAGCAGTTGTG-------------------------------------------------------------------------
>Xanthomonas_campestris_pv_sesami_strain_NCPPB631_(EU285201)
----------------------------------------------------------------------------------------------------------------------------------------------------------------------------------------------------------------------------------------------------------------------ATCACCGGCGAAGCGCTGGAGAAATTGTTGATGCTGTTCACCAGCGCCAACGAAGCGATCGCGCGCAACGCACACCGCTACGACCCGGCCCTGCTCACCGCGCTGATCGACCTGCCGCCACTGGATGTGGAAAAACTGCAGGC------CGAAGGCGACCAGCATCCGACCCTGGATGCACTG--CAGGCAGTGCTCAACCGCGGCACCCTGGGTACCGCGCGCTACCAGTTGCGCTTCGACCCCGGCAGCGAGAACGCGCCTGCCACCCTGGTGGCCATCCGCCGCCACATGGGCGAAGAGTTCACCCAGGTGCTGCCGATGGGTGCGTTCGAAAGCGGCGAGCTGCGTCCGCTGCGTGAGGTCTCGCTGGCCTTGCACGACCTGGTGCGCGAAGGTGCCCAGATCGTGCGCGGCAACAAGAGCCACCCGA--TCACCAGCTTCGCGCAGGCCCATGCCTGGTTGCTGGACGAGGCCAAGAAGGGCCGCCAGGTGCAGCGCTTCAAGGGCCTGGGCGAAATGAATGCCGAGCAGCTGTG-------------------------------------------------------------------------
>Xanthomonas_campestris_pv_spermacoces_strain_NCPPB1760_(EU285173)
----------------------------------------------------------------------------------------------------------------------------------------------------------------------------------------------------------------------------------------------------------------------ATCACCGGCGAAGCGCTGGAGAAATTGTTGATGCTGTTCACCAGCGCCAACGAAGCGATCGCGCGCAACGCACACCGCTACGACCCGGCCCTGCTCACCGCGCTGATCGACCTGCCGCCACTGGATGTGGAAAAACTGCAGGC------AGAAGGCGACCAGCATCCGACCCTGGATGCACTG--CAGGCAGTGCTCAACCGCGGCACCCTGGGTACCGCGCGCTACCAGTTGCGCTTCGACCCCGGCAGCGAGAACGCGCCTGCCACCCTGGTGGCCATCCGCCGCCACATGGGCGAAGAGTTCACCCAGGTGCTGCCGATGGGTGCGTTCGAAAGCGGTGAGCTGCGTCCGCTGCGTGAGGTCTCGCTGGCCTTGCACGACCTGGTGCGCGAAGGTGCCCAGATCGTGCGCGGCAACAAGAGCCACCCGA--TCACCAGCTTCGCGCAGGCCCATGCCTGGTTGCTGGACGAGGCCAAGAAGGGCCGCCAGGTGCAGCGCTTCAAGGGCCTGGGCGAAATGAATGCCGAGCAGCTGTG-------------------------------------------------------------------------
>Xanthomonas_campestris_pv_syngonii_strain_NCPPB3586_(EU285212)
----------------------------------------------------------------------------------------------------------------------------------------------------------------------------------------------------------------------------------------------------------------------ATCACCGGCGAAGCGCTGGAAAAATTGTTGATGCTGTTCACCAGCGCCAATGAAGCGATCGCGCGCAACGCCCACCGCTACGACCCGGCCCTGCTCACCGCGCTGATCGACCTGCCGCCACTGGATGTGGAAAAGCTGCAGGC------CGAAGGCGACCAGCACCCGACCCTGGATGCACTG--CAGGCAGTGCTCAACCGCGGCACGCTGGGTACCGCGCGCTATCAGTTGCGCTTCGACCCAGGCAGCGACAACGCACCTGCCACCCTGGTGGCCATCCGCCGCCACATGGGCGAAGAGTTCACCCAGGTGCTGCCGATGGCTGCGTTCGAAAGCGGCGAGCTGCGTCCGCTGCGTGAGGTCTCACTGGCCTTGCACGACCTGGTGCGGGAAGGCGCCCAGATCGTGCGCGGCAACAAGAGCCACCCGA--TCACCAGCTTCGCGCAGGCCCACGCCTGGTTGCTGGACGAGGCCAAGAAGGGCCGCCAGGTACAGCGCTTCAAGGGCCTGGGCGAAATGAATGCCGAGCAGCTGTG-------------------------------------------------------------------------
>Xanthomonas_campestris_pv_thespesiae_strain_LMG9057_(EU285112)
----------------------------------------------------------------------------------------------------------------------------------------------------------------------------------------------------------------------------------------------------------------------ATCACCGGCGAAGCGCTGGAGAAATTGTTGATGCTGTTCACCAGCGCCAACGACGCGATCGCGCGCAACGCCCACCGCTACGACCCGGCCCTGCTCACCGCGCTGATCGACCTGCCGCCACTGGATGTGGAAAAACTGCAGGC------CGAAGGCGACCAGCATCCGACTTTGGATGCGCTG--CAGGCTGTGCTCAATCGCGGCACCCTGGGCACCGCGCGCTATCAGTTGCGCTTCGACCCGGGCAGCGACAACGCGCCTGCCACGTTGGTGGCCATCCGCCGCCACATGGGCGAAGAGTTCACCCAGGTGCTGCCGATGGGGGCCTTCGAAAGCGGCGAGCTGCGCCCGCTGCGTGAGGTGTCGCTGGCCCTGCACGACCTGGTGCGCGAAGGCGCCCAGATCGTCCGCGGCAACAAGAGCCACCCGA--TCACCAGCTTCGCGCAGGCCCATGCCTGGTTGCTGGACGAGGCCAAGAAGGGCCGCCAGGTGCAGCGCTTCAAGGGCTTGGGCGAAATGAATGCCGAGCAGCTGTG-------------------------------------------------------------------------
>Xanthomonas_campestris_pv_thirumalacharii_strain_NCPPB1452_(EU285166)
----------------------------------------------------------------------------------------------------------------------------------------------------------------------------------------------------------------------------------------------------------------------ATCACCGGCGAAGCGCTGGAGAAATTGTTGATTCTGTTCACCAGCGCCAACGAAGCGATCGCGCGCAACGCCCACCGCTACGACCCGGCCCTGCTCACCGCGCTGATCGACCTGCCGCCACTGGATGTGGAAAAACTGCAGGC------CGAAGGCGACCAGCATCCGACCCTGGACGCGCTG--CAGGCCGTGCTCAATCGCGGCACTCTGGGCACCGCGCGCTATCAGTTGCGCTTCGACCCGGGCAGCGACAACGCGCCTGCCACGTTGGTGGCCATCCGCCGCCACATGGGCGAAGAGTTCACCCAGGTGCTGCCGATGGGTGCCTTCGAAAGCGGCGAACTGCGCCCGCTGCGCGAGGTGTCGCTGGCCCTGCACGACCTGGTGCGCGAAGGCGCGCAGATCGTGCGCGGCAACAAGAGCCACCCGA--TCACCAGCTTCGCGCAGGCGCACGCCTGGTTGCTGGACGAAGCCAAGAAGGGCCGTCAGGTGCAGCGCTTCAAGGGCCTGGGCGAAATGAACGCCGAGCAGCTGTG-------------------------------------------------------------------------
>Xanthomonas_campestris_pv_tribuli_strain_NCPPB1454_(EU285167)
----------------------------------------------------------------------------------------------------------------------------------------------------------------------------------------------------------------------------------------------------------------------ATCACCGGCGAAGCGCTGGAGAAATTGTTGATGCTGTTCACCAGCGCCAACGAAGCGATCGCGCGCAACGCACACCGCTACGACCCGGCCCTGCTCACCGCGCTGATCGACCTGCCGCCACTGGATGTGGAAAAACTGCAGGC------CGAAGGCGACCAGCATCCGACCCTGGATGCACTG--CAGGCAGTGCTCAACCGCGGCACCCTGGGTACCGCGCGCTACCAGTTGCGCTTCGACCCCGGCAGCGAGAACGCGCCTGCCACCCTGGTGGCCATCCGCCGCCACATGGGCGAAGAGTTCACCCAGGTGCTGCCGATGGGTGCGTTCGAAAGCGGCGAGCTGCGTCCGCTGCGTGAGGTCTCGCTGGCCTTGCACGACCTGGTGCGCGAAGGTGCCCAGATCGTGCGCGGCAACAAGAGCCACCCGA--TCACCAGCTTCGCGCAGGCCCATGCCTGGTTGCTGGACGAGGCCAAGAAGGGCCGCCAGGTGCAGCGCTTCAAGGGCCTGGGCGAAATGAATGCCGAGCAGCTGTG-------------------------------------------------------------------------
>Xanthomonas_campestris_pv_trichodesmae_strain_NCPPB585_(EU285217)
----------------------------------------------------------------------------------------------------------------------------------------------------------------------------------------------------------------------------------------------------------------------ATCACCGGCGAAGCGCTGGAGAAATTGTTGATGCTGTTCACCAGCGCCAACGAAGCGATCGCGCGCAACGCCCACCGCTACGACCCGGCCCTGCTCACCGCGCTGATCGACCTGCCACCACTGGATGTGGAAAAACTGCAGGC------AGAAGGCGACCAGCATCCGACCCTGGACGCGCTG--CAGGCCGTGCTCAATCGCGGCACTCTGGGCACCGCGCGCTATCAGTTGCGCTTCGACCCGGGCAGCGACAACGCGCCTGCCACGTTGGTGGCCATCCGCCGCCACATGGGCGAAGAGTTCACCCAGGTGCTGCCGATGGGTGCCTTCGAAAGCGGCGAACTGCGCCCGCTGCGCGAGGTGTCGCTGGCCCTGCACGACCTGGTGCGCGAAGGTGCGCAGATCGTGCGCGGCAACAAGAGCCACCCGA--TCACCAGCTTCGCGCAGGCGCACGCCTGGTTGCTGGACGAAGCCAAGAAGGGCCGTCAGGTGCAGCGCTTCAAGGGCCTGGGCGAAATGAACGCCGAGCAGCTGTG-------------------------------------------------------------------------
>Xanthomonas_campestris_pv_uppalii_strain_NCPPB586_(EU285200)
----------------------------------------------------------------------------------------------------------------------------------------------------------------------------------------------------------------------------------------------------------------------ATCACCGGCGAAGCGCTGGAGAAATTGTTGATGCTGTTCACCAGCGCCAACGAAGCGATCGCGCGCAACGCACACCGCTACGACCCGGCCCTGCTCACCGCGCTAATCGACCTGCCGCCACTGGATGTGGAAAAACTGCAGGC------CGAAGGCGACCAGCATCCGACCCTGGATGCACTG--CAGGCAGTGCTCAACCGCGGCACCCTGGGTACCGCGCGCTACCAGTTGCGCTTCGACCCCGGCAGCGAGAACGCGCCTGCCACCCTGGTGGCCATCCGCCGCCACATGGGCGAAGAGTTCACCCAGGTGCTGCCGATGGGTGCGTTCGAAAGCGGCGAGCTGCGTCCGTTGCGTGAGGTCTCGCTGGCCTTGCACGACCTGGTGCGCGAAGGTGCCCAGATCGTGCGCGGCAACAAGAGTCACCCGA--TCACCAGCTTCGCGCAGGCCCATGCCTGGTTGCTGGACGAGGCCAAGAAGGGCCGCCAGGTGCAGCGCTTCAAGGGCCTGGGCGAAATGAATGCCGAGCAGCTGTG-------------------------------------------------------------------------
>Xanthomonas_campestris_pv_veroniae_strain_NCPPB1787_(EU285174)
----------------------------------------------------------------------------------------------------------------------------------------------------------------------------------------------------------------------------------------------------------------------ATCACCGGCGAAGCGCTGGAGAAATTGTTGATGCTGTTCACCAGCGCCAACGAAGCGATCGCGCGCAACGCACACCGCTACGACCCGGCCCTGCTCACCGCGCTGATCGACCTGCCGCCACTGGATGTGGAAAAACTGCAGGC------AGAAGGCGACCAGCATCCGACCCTGGATGCACTG--CAGGCAGTGCTCAACCGCGGCACCCTGGGTACCGCGCGCTACCAGTTGCGCTTCGACCCCGGCAGCGAGAACGCGCCTGCCACCCTGGTGGCCATCCGCCGCCACATGGGCGAAGAGTTCACCCAGGTGCTGCCGATGGGTGCGTTCGAAAGCGGTGAGCTGCGTCCGCTGCGTGAGGTCTCGCTGGCCTTGCACGACCTGGTGCGCGAAGGTGCCCAGATCGTGCGCGGCAACAAGAGCCACCCGA--TCACCAGCTTCGCGCAGGCCCATGCCTGGTTGCTGGACGAGGCCAAGAAGGGCCGCCAGGTGCAGCGCTTCAAGGGCCTGGGCGAAATGAATGCCGAGCAGCTGTG-------------------------------------------------------------------------
>Xanthomonas_campestris_pv_viegasii_strain_NCPPB4351_(EU285117)
----------------------------------------------------------------------------------------------------------------------------------------------------------------------------------------------------------------------------------------------------------------------ATCACCGGCGAAGCGCTGGAGAAATTGTTGATGCTGTTCACCAGCGCCAACGAAGCGATCGCGCGCAACGCACACCGCTACGACCCGGCCCTGCTCACCGCGCTGATCGACCTGCCGCCACTGGATGTGGAAAAACTGCAGGC------CGAAGGCGACCAGCATCCGACCCTGGATGCACTG--CAGGCAGTGCTCAACCGCGGCACCCTGGGTACCGCGCGCTACCAGTTGCGCTTCGACCCCGGCAGCGAGAACGCGCCTGCCACCCTGGTGGCCATCCGCCGCCACATGGGCGAAGAGTTCACCCAGGTGCTGCCGATGGGTGCGTTCGAAAGCGGCGAGCTGCGTCCGCTGCGTGAGGTCTCGCTGGCCTTGCACGACCTGGTGCGCGAAGGTGCCCAGATCGTGCGCGGCAACAAGAGCCACCCGA--TCACCAGCTTCGCGCAGGCCCATGCCTGGTTGCTGGACGAGGCCAAGAAGGGCCGCCAGGTGCAGCGCTTCAAGGGCCTGGGCGAAATGAATGCCGAGCAGCTGTG-------------------------------------------------------------------------
>Xanthomonas_campestris_pv_viticola_strain_NCPPB2475_(EU285185)
----------------------------------------------------------------------------------------------------------------------------------------------------------------------------------------------------------------------------------------------------------------------ATCACCGGCGAAGCGCTGGAGAAATTGTTGATGCTGTTCACCAGCGCCAACGACGCGATCGCGCGCAACGCCCACCGCTACGACCCGGCCCTGCTCACCGCGCTGATCGACCTGCCGCCACTGGATGTGGAAAAACTGCAGGC------CGAAGGCGACCAGCATCCGACTTTGGATGCGCTG--CAGGCCGTGCTCAATCGCGGCACCCTGGGCACCGCGCGCTATCAGTTGCGCTTCGATCCGGGCAGCGACAACGCGCCTGCCACGTTGGTGGCCATCCGCCGCCACATGGGCGAAGAGTTCACCCAGGTGCTGCCGATGGGGGCCTTCGAAAGCGGCGAGCTGCGCCCGCTGCGTGAGGTGTCGCTGGCCCTGCACGACCTGGTGCGCGAAGGCGCCCAGATCGTCCGCGGCAACAAGAGCCACCCGA--TCACCAGCTTCGCGCAGGCCCATGCCTGGTTGCTGGACGAGGCCAAGAAGGGCCGCCAGGTGCAGCGCTTCAAGGGCCTGGGCGAAATGAATGCCGAGCAGCTATG-------------------------------------------------------------------------
>Xanthomonas_campestris_pv_vitiscarnosae_strain_NCPPB1149_(EU285163)
----------------------------------------------------------------------------------------------------------------------------------------------------------------------------------------------------------------------------------------------------------------------ATCACCGGCGAAGCGCTGGAGAAATTGTTGATGCTGTTCACCAGCGCCAACGACGCGATCGCGCGCAACGCCCACCGCTACGACCCGGCCCTGCTCACCGCGCTGATCGACCTGCCGCCACTGGATGTGGAAAAACTGCAGGC------CGAAGGTGACCAGCATCCGACTTTGGATGCGCTG--CAGGCCGTGCTTAATCGCGGCACCCTGGGCACCGCGCGCTATCAGTTGCGCTTCGACCCGGGCAGCGACAACGCGCCTGCCACGTTGGTGGCCATCCGCCGCCACATGGGCGAAGAGTTCACCCAGGTGCTGCCGATGGGGGCCTTCGAAAGCGGCGAGCTGCGCCCGCTGCGTGAGGTGTCGCTGGCCCTGCACGACCTGGTGCGCGAAGGCGCCCAGATCGTCCGCGGCAACAAGAGCCACCCGA--TCACCAGCTTCGCGCAGGCCCATGCCTGGTTGCTGGACGAGGCCAAGAAGGGCCGCCAGGTGCAGCGCTTCAAGGGCCTGGGCGAAATGAATGCCGAGCAGCTATG-------------------------------------------------------------------------
>Xanthomonas_campestris_pv_vitistrifoliae_strain_NCPPB1451_(EU285204)
----------------------------------------------------------------------------------------------------------------------------------------------------------------------------------------------------------------------------------------------------------------------ATCACCGGCGAAGCGCTGGAGAAATTGTTGATGCTGTTCACCAGCGCCAACGACGCGATCGCGCGCAACGCCCACCGCTACGACCCGGCCCTGCTCACCGCGCTGATCGACCTGCCGCCACTGGATGTGGAAAAACTGCAGGC------CGAAGGCGACCAGCATCCGACTTTGGATGCGCTG--CAGGCCGTGCTCAATCGCGGCACCCTGGGCACCGCGCGCTATCAGTTGCGCTTCGATCCGGGCAGCGACAACGCGCCTGCCACGTTGGTGGCCATCCGCCGCCACATGGGCGAAGAGTTCACCCAGGTGCTGCCGATGGGGGCCTTCGAAAGCGGCGAGCTGCGCCCGCTGCGTGAGGTGTCGCTGGCCCTGCACGACCTGGTGCGCGAAGGCGCCCAGATCGTCCGCGGCAACAAGAGCCACCCGA--TCACCAGCTTCGCGCAGGCCCATGCCTGGTTGCTGGACGAGGCCAAGAAGGGCCGCCAGGTGCAGCGCTTCAAGGGCCTGGGCGAAATGAATGCCGAGCAGCTATG-------------------------------------------------------------------------
>Xanthomonas_campestris_pv_vitiswoodrowii_strain_NCPPB1014_(EU285162)
----------------------------------------------------------------------------------------------------------------------------------------------------------------------------------------------------------------------------------------------------------------------ATCACCGGCGAAGCGCTGGAGAAATTGTTGATGCTGTTCACCAGCGCCAACGAAGCGATCGCGCGCAACGCCCACCGCTACGACCCGGCCCTGCTCACCGCGCTGATCGACCTGCCGCCACTGGATGTGGAAAAACTGCAGGC------CGAAGGCGACCAGCATCCGATTTTGGATGCGCTG--CAGGCCGTGCTCAATCGCGGCACCCTGGGCACCGCGCGCTATCAGTTGCGCTTCGACCCGGGCAGCGACAACGCGCCTGCCACGTTGGTGGCCATCCGCCGCCACATGGGCGAAGAGTTCACCCAGGTGCTGCCGATGGGGGCCTTCGAAAGCGGCGAGCTGCGCCCGCTGCGTGAGGTGTCGCTGGCCCTGCACGACCTGGTGCGCGAAGGCGCCCAGATCGTCCGCGGCAACAAGAGCCACCCGA--TCACCAGCTTCGCGCAGGCCCATGCCTGGTTGCTGGACGAGGCCAAGAAGGGCCGCCAGGTGCAGCGCTTCAAGGGCCTGGGCGAAATGAATGCCGAGCAGCTATG-------------------------------------------------------------------------
>Xanthomonas_campestris_pv_zantedeschiae_strain_NCPPB2978_(EU285193)
----------------------------------------------------------------------------------------------------------------------------------------------------------------------------------------------------------------------------------------------------------------------ATCACCGGCGAGGCGCTGGAAAAGCTGTTGATGCTGTTCACCAGCGCCAACGAGGCGATCGCCCGCAACGCACACCGCTACGACCCGGCGCTGCTCACCGCGCTGATCGACCTGCCGCCGTTGGATGTGGACAAGTTGCAGGC------CGAAGGCGAGGTGCATCCCACCCTGGATGCGCTG--CAGGCAGTGCTCAACCGCGGCACCCTGGGCACGGCGCGCTACCAGCTGCGTTTCGACCCGGCCACCGATGGCGCCTCGGCGTCGCTGGTGGCGGTGCGCAGGCATATGGGCGAGGAGTTCACCCAGGTGCTGCCGATGGGTGCGTTCGAAAGCGGCGAGCTGCGTCCGCTGCGCGAGGTCTCGCTGGCCCTGCACGACCTGGTGCGCGAAGGCGCGCAGATCGTGCGCGGCAACAAGACCCACCCGA--TCACCAGCTTCGCCCAGGCGCATGCCTGGCTGCTGGAAGAGGCCAAGCGCGGCCGTCAGGTACAGCGCTTCAAGGGCCTGGGCGAAATGAACGCCGAACAGCTTTG-------------------------------------------------------------------------
>Xanthomonas_campestris_pv_zingibericola_strain_NCPPB4352_(EU285118)
----------------------------------------------------------------------------------------------------------------------------------------------------------------------------------------------------------------------------------------------------------------------ATCACCGGCGAAGCGCTGGAGAAATTGTTGATGCTGTTCACCAGCGCCAACGAAGCGATCGCGCGCAACGCACACCGCTACGACCCGGCCCTGCTCACCGCGCTGATCGACCTGCCGCCACTGGATGTGGAAAAACTGCAGGC------AGAAGGCGACCAGCATCCGACCCTGGATGCACTG--CAGGCAGTGCTCAACCGCGGCACCCTGGGTACCGCGCGCTACCAGTTGCGCTTCGACCCCGGCAGCGAGAACGCGCCTGCCACCCTGGTGGCCATCCGCCGCCACATGGGCGAAGAGTTCACCCAGGTGCTGCCGATGGGTGCGTTCGAAAGCGGTGAGCTGCGTCCGCTGCGTGAGGTCTCGCTGGCCTTGCACGACCTGGTGCGCGAAGGTGCCCAGATCGTGCGCGGCAACAAGAGCCACCCGA--TCACCAGCTTCGCGCAGGCCCATGCCTGGTTGCTGGACGAGGCCAAGAAGGGCCGCCAGGTGCAGCGCTTCAAGGGCCTGGGCGAAATGAATGCCGAGCAGCTGTG-------------------------------------------------------------------------
>Xanthomonas_campestris_pv_zinniae_strain_NCPPB2439_(EU285210)
----------------------------------------------------------------------------------------------------------------------------------------------------------------------------------------------------------------------------------------------------------------------ATCACCGGCGAGGCGCTGGAAAAACTGCTGATGCTGTTCACCAGCGCCCATGAAGCGATTGCCCGTAACGCGCACCGCTACGACCCGGCGCTGCTTACCGCCCTGATCGATCTGCCGCCACTGGATGTGGAGAAGCTGCAGGC------CGAAGGCGACCAGCATCCCACCCTGGATGCGCTG--CAGGCCGTGCTCAACCGCGGCACGCTGGGCACTGCCCGTTACCGGTTGCGTTTCGATCCGGCAACAGAGAACGCCCCAGCAACGCTGGTGGCCGTCCGTCGCCACATGGGTGAGGAATTCACCCAGGTGCTGCCGATGGGCGCGTTCGAAAGCGGCGAACTGCGTCCATTGCGTGAGGTCTCGCTGGCCCTGCACGACTTGGTGCGCGAAGGCGCCCAGATCGTGCGCGGCAACAAGAGCCACCCGA--TCAGCAGCTTCGCGCAGGCACATGCCTGGCTGCTGGACGAAGCAAAGAAGGGCCGCCAGGTGCAGCGCTTCAAGGGCCTGGGCGAAATGAACGCCGAGCAGCTGTG-------------------------------------------------------------------------
>Xanthomonas_citri_pv_malvacearum_strain_ICMP_C217_(EU285241)
----------------------------------------------------------------------------------------------------------------------------------------------------------------------------------------------------------------------------------------------------------------------ATCACCGGCGAAGCGCTGGAGAAATTGTTGATGCTGTTCACCAGCGCCAACGAAGCGATCGCGCGCAACGCCCACCGCTACGACCCGGCCCTGCTCACCGCGCTGATCGACCTGCCGCCACTGGATGTGGAAAAACTGCAGGC------CGAAGGCGACCAGCATCGGACTTTGGATGCGCTG--CAGGCCGTGCTCAATCGCGGCACCCTGGGCACCGCGCGCTATCAGTTGCGCTTTGACCCGGGCAGCGACAACGCGCCTGCCACGTTGGTGGCCATCCGCCGCCACATGGGCGAAGAGTTCACCCAGGTGCTGCCGATGGGGGCCTTCGAAAGCGGCGAGCTGCGCCCGCTGCGTGAGGTGTCGCTGGCCCTGCACGACCTGGTGCGCGAAGGCGCCCAGATCGTCCGCGGCAACAAGAGCCACCCGA--TCACCAGCTTCGCGCAGGCCCATGCCTGGTTGCTGGACGAGGCCAAGAAGGGCCGCCAGGTGCAGCGCTTCAAGGGCTTGGGCGAAATGAATGCCGAGCAGCTGTG-------------------------------------------------------------------------
>Xanthomonas_fuscans_subsp_aurantifolii_strain_NCPPB3236_(EU285146)
----------------------------------------------------------------------------------------------------------------------------------------------------------------------------------------------------------------------------------------------------------------------ATCACCGGCGAAGCGCTGGAGAAATTGTTGATGCTGTTCACCAGCGCCAACGAAGCGATCGCGCGCAACGCCCACCGCTACGACCCGGCCCTGCTCACCGCGCTGATCGACCTGCCGCCACTGGATGTGGAAAAACTGCAGGC------CGAAGGCGACCAGCATCCGACCCTGGACGCGCTG--CAGGCCGTGCTCAATCGCGGCACTCTGGGCACCGCGCGCTATCAGTTGCGCTTCGACCCGGGCAGCGACAACGCGCCTGCCACGTTGGTGGCCATCCGCCGCCACATGGGCGAAGAGTTCACCCAGGTGCTGCCGATGGGTGCCTTCGAAAGCGGTGAACTGCGCCCGCTGCGCGAGGTGTCGCTGGCCCTGCACGACCTGGTGCGCGAAGGCGCGCAGATCGTGCGCGGCAACAAGAGCCACCCGA--TCACCAGCTTCGCGCAGGCGCACGCCTGGTTGCTGGACGAAGCCAAGAAGGGCAGTCAGGTGCAGCGCTTCAAGGGCCTGGGCGAAATGAACGCCGAGCAGCTCTG-------------------------------------------------------------------------
>Xanthomonas_hortorum_pv_carotae_strain_NCPPB425_(EU285243)
----------------------------------------------------------------------------------------------------------------------------------------------------------------------------------------------------------------------------------------------------------------------ATCACCGGCGAGGCGCTGGAGAAGCTGCTGATGCTGTTCACCGGTGCCAACGAAGCGATCGCGCGCAATGCGCACCGCTACGACCCGGCGCTGATGACCGCCTTGATCGACCTGCCGCCGCTGGACGTGGCAAAGCTGCAGGC------CGAAGGCGACCAGCACCCTACCCTGGACAAGCTG--CAGGCGGTGCTCAACCGCGGCACCCTGGGCACGGCGCGCTACCAGCTGCGCTTCGACCCGGCCACCGACAGCACCTCCGCCACGCTGGTGGCGGTGCGCAAGCACATGGGCGAGGAATTCACCCAGGTGCTGCCGATGGGCGCGTTCGAAAGCGGCGAACTGCGTCCGTTGCGCGAGGTGGCGTTGGCGCTGGATGGTCTGGTGCGCGAAGGCGCGCAGATCGTGCGCGGCAACAAGACCCACCCGA--TCACCAGCTTCGCGCAGGCGCATGCCTGGTTGCTGGAAGAGGCCAAGAAGGGCCGCCAAGTGCAGCGCTTCAAGGGCCTGGGCGAAATGAACGCCGAGCAGCTGTG-------------------------------------------------------------------------
>Xanthomonas_hortorum_pv_pelargonii_strain_NCPPB2985_(EU285227)
----------------------------------------------------------------------------------------------------------------------------------------------------------------------------------------------------------------------------------------------------------------------ATCACCGGCGAGGCGCTGGAGAAGCTGCTGATGCTGTTCACCGGCGCCAACGAGGCGATTGCGCGCAACGCGCATCGTTACGACCCGGCGCTGATGACGGCGTTGATCGACCTGCCGCCGCTGGACGTGGCAAAGCTGCAGGC------CGAGGGCGACCAGCATCCGACCCTGGACAAGCTG--CAGGCGGTGCTCAACCGCGGCACCCTGGGCACGGCGCGCTACCAGCTGCGCTTCGACCCGGCCACCGACAGCACCTCTGCCACGCTGGTTGCGGTGCGCAAGCACATGGGCGAGGAATTCACCCAGGTGTTGCCGATGGGCGCGTTCGAAAGCGGCGAACTGCGCCCGTTACGCGAGGTGGCACTGGCTCTGGATGGTCTGGTGCGCGAAGGCGCGCAGATCGTGCGTGGCAACAAGACCCATCCGA--TCACCAGCTTTGCGCAGGCGCACGCCTGGTTGCTGGAAGAGGCCAAGAAGGGTCGCCAGGTGCAGCGCTTCAAGGGCCTGGGCGAAATGAACGCCGAGCAGCTGTG-------------------------------------------------------------------------
>Xanthomonas_hortorum_pv_taraxaci_strain_NCPPB940_(EU285237)
----------------------------------------------------------------------------------------------------------------------------------------------------------------------------------------------------------------------------------------------------------------------ATCACCGGCGAAGCGCTGGAAAAACTGCTGATGCTGTTCACCGGCGCCAACGAGGCGATCGCGCGCAACGCGCACCGCTACGACCCGGCGCTGATGACCGCGTTAATCGATCTGCCGCCGCTGGACGTGGCAAAACTGCAGGC------CGAAGGCGACCAGCACCCCACGCTGGACAAGCTG--CAGGCGGTGCTCAACCGCGGCACCCTGGGCACGGCGCGCTACCAGCTGCGCTTCGACCCGGCCACCGACAGCACCTCAGCCACGCTGGTGGCGGTGCGCAAGCACATGGGCGAGGAATTCACCCAGGTGCTGCCGATGGGCGCGTTCGAAAGCGGCGAGCTGCGCCCGTTGCGCGAGGTGGCGTTGGCCCTGGATGGTCTGGTGCGCGAAGGCGCGCAGATCGTGCGTGGCAACAAGACCCACCCCA--TCACCAGCTTTGCGCAAGCGCACGCCTGGTTGCTGGAAGAGGCCAAGAAGGGCCGCCAGGTGCAGCGCTTCAAGGGCCTGGGCGAAATGAATGCTGAGCAGTTGTG-------------------------------------------------------------------------
>Xanthomonas_oryzae_pv_oryzicola_strain_NCPPB1585_(EU285219)
----------------------------------------------------------------------------------------------------------------------------------------------------------------------------------------------------------------------------------------------------------------------ATCACCGGCGAAGCGCTGGAAAAACTGCTGATGCTGTTCACCAGCGCCAACGAAGCGATTGCGCGCAACGCGCACCGCTACGACCCGGCTTTGCTGACCGCATTGATCGACCTGCCGCCGCTGGATGTGGAAACACTGCATGC------CGAAGGCAACCAGCATCCGGCCCTGGATGCGCTG--CAGGCAGTGCTCAATCGCGGCACCCTGGGCACCGCGCGCTACCAGTTGCGCTTCGACCCGGCCACTGAGAACGCGCCTGCCACGCTGGTGGCGATCCGCCGTCATATGGGCGAAGAATTCACCCAGGTGCTGCCGATGGGGGCGTTCGAAAGCGGCGAGCTGCGTCCGCTGCGTGAGGTATCGCTGGCCCTGCATGATCTGGTGCGCGAGGGCGCGCAGATCGTGCGCGGCAACAAGAGCCACCCGA--TCACCAGCTTCGCGCAGGCGCACGCCTGGCTGCTGGACGAGGCCAAGAAAGGCCGCCAGGTCCAGCGCTTCAAGGGCCTGGGCGAAATGAACGCCGAGCAGCTGTG-------------------------------------------------------------------------
>Xanthomonas_oryzae_pv_oryzicola_strain_NCPPB3949_(EU285242)
----------------------------------------------------------------------------------------------------------------------------------------------------------------------------------------------------------------------------------------------------------------------ATCACCGGCGCGGCGCTGGAGAAGCTGCTGCTGCTGTTCGCCAGCGCCAACGAGGCGGTGGCGCGCAATGCGCACCGCTACGACCCGGCGCTGCTGAGCGCGCTGATCGACCTGCCGCCGCTGGACGTGGCCCAGCTCGAGAG------CGAGGGCGAGACGCATCCGAGCCTGGACGCGCTG--CAGGCGGTGCTCAACCGCGGCAGCCTGGGCTCGGCGCGCTATAGCCTGCGTTTCCAGGCGTCCAACGCGCAGCGCCCGGCCACCCTGCTGGTGGAGCGCCGGCACATGGGCGAGGAGACCACCTATGTGGTGCCGATGGCGGTGTTCGAGAGCGGCGAGCTGCGGCCGCTGCGCGAGATCGCGCGGGAGTTGCATGGGCTGGTGCGCGAGGGCGCGCAGATCGTGCGCGGCAACAAGACCCAGGCCA--TCACCAGCTTCGCCCAGGCCTACGCCTGGCTGTTCGAGGAGGCCAAGAAGGGCCGCCAGATCCAGCGCTTCAAGGGCCTGGGCGAAATGAACGCCGAGCAGCTGTG-------------------------------------------------------------------------
>Xanthomonas_sp_NCPPB1046_(EU285062)
----------------------------------------------------------------------------------------------------------------------------------------------------------------------------------------------------------------------------------------------------------------------ATCACCGGCGCGGCGCTGGAGAAGCTGCTGCTGCTGTTCGCCAGCGCCAACGAAGCGGTGGCGCGCAATGCGCACCGCTACGACCCGGCGCTGCTGAGCGCGCTGATCGACCTGCCGCCGCTGGACGTGGCCCAGCTCGAGGC------CGAGGGCGAGGCGCATCCGAGCCTGGAGGCGCTG--CAGGCGGTGCTCAACCGCGGCAGCCTGGGCTCGGCCCGCTACAGCCTGCGCTTCCAGCCGGCCAACGCGCAGCGCCCGGCCACCCTGCTGGTGGAGCGCCGGCACATGGGCGAGGAAACCACCTACGTGTTGCCGATGGCGGTGTTCGAGAGCGGCGAGCTGCGGCCGCTGCGCGAGGTCGCGCTGGCGCTGAACGGGCTGGTGCGCGAGGGCGCGCAGATCGTGCGCGGCAACAAGACCCAGGCGA--TCACCAGCTTCGCCCAGGCCTACGCCTGGCTGTTCGAGGAGGCCAAGAAGGGCCGCCAGATCCAGCGCTTCAAGGGCCTGGGCGAAATGAACGCCGAGCAGCTGTG-------------------------------------------------------------------------
>Xanthomonas_sp_NCPPB1062_(EU285063)
----------------------------------------------------------------------------------------------------------------------------------------------------------------------------------------------------------------------------------------------------------------------ATCACCGGCGAAGCGCTGGAGAAATTGTTGATGCTGTTCACCAGCGCCAACGAAGCGATCGCGCGCAACGCACACCGCTACGACCCCGCCCTGCTCACCGCGCTGATCGACCTGCCGCCACTGGATGTGGAAAAACTGCAGGC------CGAAGGCGACCAGCATCCGACCCTGGATGCACTG--CAGGCAGTGCTCAACCGCGGCACCCTGGGTACCGCGCGCTACCAGTTGCGCTTCGACCCCGGCAGTGAGAACGCGCCTGCCACCCTGGTGGCCATCCGCCGCCACATGGGCGAAGAGTTCACCCAGGTGCTGCCGATGGGTGCGTTCGAAAGCGGCGAGCTGCGTCCGTTGCGTGAGGTCTCGCTGGCCTTGCACGACCTGGTGCGCGAAGGTGCCCAGATCGTGCGCGGCAACAAGAGTCACCCGA--TCACCAGCTTCGCGCAGGCCCATGCCTGGTTGCTGGACGAGGCCAAGAAGGGCCGCCAGGTGCAGCGCTTCAAGGGCCTGGGCGAAATGAATGCCGAGCAGCTGTG-------------------------------------------------------------------------
>Xanthomonas_sp_NCPPB1067_(EU285064)
----------------------------------------------------------------------------------------------------------------------------------------------------------------------------------------------------------------------------------------------------------------------ATCACCGGCGAAGCATTGGAGAAGCTGTTGCTGCTGTTCGCCAGCGCCAACGATGCGATCGCCCGCAATGCGCATCGCTACGACCCGGCCCTGCTGACCGCCCTGATCGATCTGCCGCCGCTGGATGTCGCCCAGCTGCAGGC------CGAAGGCGAGGTGCATCCCACCCTGGATGCGCTG--CAGGCCGTGCTCAATCGCGGCACCCTGGGCACGGCGCGCTACGCGTTGCAATTCCAGCCGGAGAGCGAGCAGCGTCCGGCGACACTGGAGGTCACGCGCCGCCACATGGGCGAGGAGCTCACCCGCTGGGTCCCGATGGCGGCTTTCGAGAGCGGCGAGCTGCGCCCCCTGCGCGACGTGGCACTGGCTCTCAATGGCCTGATCCGCGAAGGTGCCCAGATCGTGCGCGGCAACAAGGCCCATCCGA--TCGGCAGCTTCGGCCAGGCGCATGCCTGGTTGCTGGAAGAGGCGAAGAAGGGCCGCCAGGTGCAGCGCTTCAAGGGCCTGGGCGAAATGAATGCCGAGCAGCTGTG-------------------------------------------------------------------------
>Xanthomonas_sp_NCPPB1068_(EU285065)
----------------------------------------------------------------------------------------------------------------------------------------------------------------------------------------------------------------------------------------------------------------------ATCACCGGCGAGGCGCTGGAAAAACTGCTGATGCTGTTCACCAGCGCCCATGAAGCGATTGCCCGTAACGCGCACCGCTACGACCCGGCGCTGCTTACCGCCCTGATCGATCTGCCGCCACTGGATGTGGAGAAGCTGCAGGC------CGAAGGCGACCAGCATCCCACCCTGGATGCACTG--CAGGCCGTGCTCAACCGCGGCACGCTGGGCACTGCCCGTTACCAGTTGCGTTTCGATCCGGCAACCGAGAACGCCCCGGCAACGCTGGTGGCTGTCCGTCGCCACATGGGTGAGGAATTCACCCAGGTGCTGCCGATGGGCGCGTTCGAAAGCGGCGAACTGCGTCCATTGCGTGAAGTCTCGCTGGCCCTGCACGACCTGGTGCGCGAAGGCGCCCAGATCGTGCGCGGCAACAAGAGCCACCCGA--TCACCAGCTTCGCACAGGCACACGCCTGGCTGCTGGACGAAGCAAAGAAGGGCCGCCAGGTGCAGCGCTTCAAGGGCCTGGGCGAAATGAACGCCGAGCAGCTGTG-------------------------------------------------------------------------
>Xanthomonas_sp_NCPPB1117_(EU285066)
----------------------------------------------------------------------------------------------------------------------------------------------------------------------------------------------------------------------------------------------------------------------ATCACCGGCGCGGCGCTGGAGAAGCTGCTGCTGCTGTTCGCCAGCGCCAACGAAGCGGTGGCGCGCAATGCGCACCGCTACGACCCGGCGCTGCTGAGCGCGCTGATCGACCTGCCGCCGCTGGACGTGGCCCAGCTCGAGGC------CGAGGGCGAGGCGCATCCGAGCCTGGAGGCGCTG--CAGGCGGTGCTCAACCGCGGCAGCCTGGGCTCGGCCCGCTACAGCCTGCGCTTCCAGCCGGCCAACGCGCAGCGCCCGGCCACCCTGCTGGTGGAGCGCCGGCACATGGGCGAGGAAACCACCTACGTGTTGCCGATGGCGGTGTTCGAGAGCGGCGAGCTGCGGCCGCTGCGCGAGGTCGCGCTGGCGCTGAACGGGCTGGTGCGCGAGGGCGCGCAGATCGTGCGCGGCAACAAGACCCAGGCGA--TCACCAGCTTCGCCCAGGCCTACGCCTGGCTGTTCGAGGAGGCCAAGAAGGGCCGCCAGATCCAGCGCTTCAAGGGCCTGGGCGAAATGAACGCCGAGCAGCTGTG-------------------------------------------------------------------------
>Xanthomonas_sp_NCPPB1131_(EU285067)
----------------------------------------------------------------------------------------------------------------------------------------------------------------------------------------------------------------------------------------------------------------------ATCACCGGCGCGGCGCTGGAGAAGCTGCTGCTGCTGTTCGCCAGCGCCAACGAGGCGGTGGCGCGCAATGCGCACCGCTACGACCCGGCACTGCTGAGCGCGCTGATCGACCTGCCGCCGCTGGACGTGGCCCAGCTCGAGGC------CGAGGGCGAGGCGCATCCGAGCCTGGAGGCGCTG--CAGGCGGTGCTCAACCGCGGCAGCCTGGGCTCGGCGCGCTACAGCCTGCGTTTCCAGGCCTCCAACGCGCAGCGTCCAGCTACCCTGCTGGTGGAGCGCCGGCACATGGGCGAGGAGACCACCTACGTGGTGCCGATGGCGGTGTTCGAGAGCGGCGAGCTGCGTCCGCTGCGCGAGATTGCGCGGGAGCTGCACGGGCTGGTGCGCGAGGGCGCGCAGATCGTGCGCGGCAACAAGACCCAGGCCA--TCACCAGCTTCGCCCAGGCCTACGCCTGGCTGTTCGAGGAGGCCAAGAAGGGCCGCCAGATCCAGCGCTTCAAGGGCCTGGGCGAAATGAACGCCGAGCAGCTGTG-------------------------------------------------------------------------
>Xanthomonas_sp_NCPPB1132_(EU285068)
----------------------------------------------------------------------------------------------------------------------------------------------------------------------------------------------------------------------------------------------------------------------ATCACCGGCGCGGCGCTGGAGAAGCTGCTGCTGCTGTTCGCCAGCGCCAACGAGGCGGTGGCGCGCAATGCGCACCGCTACGACCCGGCGCTGCTGAGCGCGCTGATCGACCTGCCGCCGCTGGACGTCGCCCAGCTGGAGAG------CGAGGGCGAAGCGCATCCGAGCCTGGACGCGCTG--CAGGCGGTGCTCAACCGCGGCAGCCTGGGCTCGGCGCGCTACGCGCTGTCCTTCGAGCGCGGCAGCGAGCAGAAGCCGGCGATGTTGAAGGTGATCCGTCGCCACATGGGCGAAGAGCTCACCAGCTGGGTGCCGATGGCCGCCTTCGAGAGCGGCGAGCTGCGGGCCTTGCGCGAGGTCGCGCTGGCGCTGAACGGGCTGGTGCGCGAGGGCGCGCAGATCGTGCGCGGCAACAAGACCCAGGCCA--TCAGCAGCTTCGCCCAGGCGCACGCCTGGCTGTTCGAGGAGGCCAAGAAGGGCCGACAGATCCAGCGCTTCAAGGGCCTGGGCGAAATGAACGCCGAGCAGCTGTG-------------------------------------------------------------------------
>Xanthomonas_sp_NCPPB1325_(EU285069)
----------------------------------------------------------------------------------------------------------------------------------------------------------------------------------------------------------------------------------------------------------------------ATTACCGGCGAGGCGCTGGAAAAACTGCTGATGCTGTTCACCAGCGCCCATGAAGCGATTGCCCGTAACGCGCATCGCTACGACCCGGCGCTGCTTACCGCCCTGATCGATCTGCCGCCACTGGATGTGGAGAAGCTGCAGGC------CGAAGGCGACCAGCATCCCACCCTGGATGCGCTG--CAGGCCGTGCTCAACCGCGGCACGCTGGGCACTGCCCGTTACCAGTTGCGTTTCGATCCGGCCACCGAGAACGCCCCGGCAACGCTGGTGGCTGTCCGTCGCCACATGGGTGAGGAATTCACCCAGGTGCTGCCGATGGGCGCGTTCGAAAGCGGCGAACTGCGTCCATTGCGTGAAGTCTCGCTGGCCCTGCACGACCTGGTGCGCGAAGGCGCCCAGATCGTGCGCGGCAACAAGAGCCACCCGA--TCACCAGCTTCGCACAGGCACACGCCTGGCTGCTGGACGAAGCAAAGAAGGGCCGCCAGGTGCAGCGCTTCAAGGGCCTGGGCGAAATGAACGCCGAGCAGCTGTG-------------------------------------------------------------------------
>Xanthomonas_sp_NCPPB1394_(EU285070)
----------------------------------------------------------------------------------------------------------------------------------------------------------------------------------------------------------------------------------------------------------------------ATCACCGGCGAAGCGCTGGAAAAACTGCTGATGCTGTTTACCAGCGCCAACGAAGCGATTGCGCGCAACGCGCACCGCTACGACCCGGCGCTGCTCACCGCCTTGATCGACCTGCCGCCGCTGGATGTGGAAAAACTGCAGGC------CGAAGGCGACCACCATCCGACCCTGGATGCGCTG--CAGGCAGTGCTCAATCGCGGCACCCTGGGCACCGCGCGCTACCAGCTGCGCTTCGACCCGGCCACCGAGAACGCGCCTGCCACGCTGGTGGCGATCCGCCGCCATATGGGCGAAGAGTTCACCCAGGTGCTGCCGATGGGTGCATTCGAAAGCGGCGAACTGCGTCCACTGCGTGAGGTGTCGCTGGCCCTGCACGACCTGGTGCGTGAAGGCGCGCAGATCGTGCGCGGCAACAAGAGCCACCCGA--TCACCAACTTCGCGCAGGCGCACGCCTGGTTGCTGGATGAGGCCAAGAAGGGCCGCCAGGTGCAGCGCTTCAAGGGCCTGGGCGAAATGAACGCCGAACAGCTGTG-------------------------------------------------------------------------
>Xanthomonas_sp_NCPPB1395_(EU285071)
----------------------------------------------------------------------------------------------------------------------------------------------------------------------------------------------------------------------------------------------------------------------ATCACCGGCGAAGCGCTGGAAAAACTGCTGATGCTGTTTACCAGCGCCAACGAAGCGATTGCGCGCAACGCGCACCGCTACGACCCGGCGCTGCTCACCGCCTTGATCGACCTGCCGCCGCTGGATGTGGAAAAACTGCAGGC------CGAAGGCGACCACCATCCGACCCTGGATGCGCTG--CAGGCAGTGCTCAATCGCGGCACCCTGGGCACCGCGCGCTACCAGCTGCGCTTCGACCCGGCCACCGAGAACGCGCCTGCCACGCTGGTGGCGATCCGCCGCCATATGGGCGAAGAGTTCACCCAGGTGCTGCCGATGGGTGCATTCGAAAGCGGCGAACTGCGTCCACTGCGTGAGGTGTCGCTGGCCCTGCACGACCTGGTGCGTGAAGGCGCGCAGATCGTGCGCGGCAACAAGAGCCACCCGA--TCACCAACTTCGCGCAGGCGCACGCCTGGTTGCTGGATGAGGCCAAGAAGGGCCGCCAGGTGCAGCGCTTCAAGGGCCTGGGCGAAATGAACGCCGAACAGCTGTG-------------------------------------------------------------------------
>Xanthomonas_sp_NCPPB1396_(EU285072)
----------------------------------------------------------------------------------------------------------------------------------------------------------------------------------------------------------------------------------------------------------------------ATCACCGGCGAAGCGCTGGAAAAACTGCTGATGCTGTTTACCAGCGCCAACGAAGCGATTGCGCGCAACGCGCACCGCTACGACCCGGCGCTGCTCACCGCCTTGATCGACCTGCCGCCGCTGGATGTGGAAAAACTGCAGGC------CGAAGGCGACCACCATCCGACCCTGGATGCGCTG--CAGGCAGTGCTCAATCGCGGCACCCTGGGCACCGCGCGCTACCAGCTGCGCTTCGACCCGGCCACCGAGAACGCGCCTGCCACGCTGGTGGCGATCCGCCGCCATATGGGCGAAGAGTTCACCCAGGTGCTGCCGATGGGTGCATTCGAAAGCGGCGAACTGCGTCCACTGCGTGAGGTGTCGCTGGCCCTGCACGACCTGGTGCGTGAAGGCGCGCAGATCGTGCGCGGCAACAAGAGCCACCCGA--TCACCAACTTCGCGCAGGCGCACGCCTGGTTGCTGGATGAGGCCAAGAAGGGCCGCCAGGTGCAGCGCTTCAAGGGCCTGGGCGAAATGAACGCCGAACAGCTGTG-------------------------------------------------------------------------
>Xanthomonas_sp_NCPPB1560_(EU285073)
----------------------------------------------------------------------------------------------------------------------------------------------------------------------------------------------------------------------------------------------------------------------ATCACCGGCGAAGCGCTGGAGAAGCTGCTGTTGCTGTACACCGGCGCCAACGAGGCGATCGCCCGCAACGCACATCGTTACGACCCGGCCCTGCTCACCGCGCTGATCGACCTGCCGCCGCTGGATGTGGCGCAACTGCAGGC------CGAAGGCGATGTGCATCCCACCCTGGATGCGCTA--CAGGCGGTGCTCAACCGCGGCACCCTGGGCACTGCGCGTTACCAGTTGCGCTTCAATCCGGCGACGGAAAACACCGCCGCAACCCTGGTCGCCATCCGCCGGCACATGGGTGAGGAGTTCACCCAGGTGCTGCCCATGGGCGCGTTCGAAAGCGGCGAGCTGCGTCCGCTGCGCGAAGTGTCGCTGGCACTGAACGACCTGATCCGCGAAGGTGCGCAGATCGTGCGTGGCAACAAGACCCACCCGA--TCACCAGCTTCGCCCAGGCGCACGCCTGGCTGTTGGAAGAGGCCAAGCGCGGCCGTCAGGTGCAGCGCTTCAAGGGCCTGGGCGAAATGAATGCCGAGCAGTTGTG-------------------------------------------------------------------------
>Xanthomonas_sp_NCPPB1599_(EU285074)
----------------------------------------------------------------------------------------------------------------------------------------------------------------------------------------------------------------------------------------------------------------------ATCACCGGCGAAGCGCTGGAGAAGCTGCTGTTGCTGTACACCGGCGCCAACGAGGCGATCGCCCGCAACGCACATCGTTACGACCCGGCCCTGCTCACCGCGCTGATCGACCTGCCGCCGCTGGATGTGGCGCAACTGCAGGC------CGAAGGCGATGTGCATCCCACCCTGGATGCGCTA--CAGGCGGTGCTCAACCGCGGCACCCTGGGCACTGCGCGTTACCAGTTGCGCTTCAATCCGGCGACGGAAAACACCGCCGCAACCCTGGTCGCCATCCGCCGGCACATGGGTGAGGAGTTCACCCAGGTGCTGCCCATGGGCGCGTTCGAAAGCGGCGAGCTGCGTCCGCTGCGCGAAGTGTCGCTGGCACTGAACGACCTGATCCGCGAAGGTGCGCAGATCGTGCGTGGCAACAAGACCCACCCGA--TCACCAGCTTCGCCCAGGCGCACGCCTGGCTGTTGGAAGAGGCCAAGCGCGGCCGTCAGGTGCAGCGCTTCAAGGGCCTGGGCGAAATGAATGCCGAGCAGTTGTG-------------------------------------------------------------------------
>Xanthomonas_sp_NCPPB1638_(EU285075)
----------------------------------------------------------------------------------------------------------------------------------------------------------------------------------------------------------------------------------------------------------------------ATCACCGGCGAGGCGCTGGAAAAACTGTTGCTGCTGTTCGCTGGCGCCAACGATGCGATCGCCCGCAACGCGCACCGTTACGACCCGGCGCTGCTCACCGCGCTGATCGACCTGCCGCCGCTGGACGTGGCCCAGCTGCAGGC------CGAAGGCGACGTCCATCCCGCCCTGGAGGCGCTG--CAGGCCGTGCTCAACCGCGGCACCCTAGGCACGGCGCGCTACCAGCTGCGCTTCGATCCGGCCACCGAGCACACTGCGGCAACGCTGGTGGCGATCCGTCGCCATATGGGCGAGGAATTCACCCAGGTGGTGCCGATGGGTGCTTTCGAAAGCGGCGAGCTGCGTCCACTGCGCGAAGTGGCGCTGGCACTCAACGGCCTGGTCCGCGAGGGCGCGCAGATCGTGCGTGGCAACAAGTCCCACCCCA--TCACCAGCTTCGGCCAGGCGCATGCGTGGCTGCTGGACGAAGCCAAGAAAGGCCGCCAGGTGCAGCGCTTCAAGGGCCTGGGCGAAATGAATGCCGAGCAGCTGTG-------------------------------------------------------------------------
>Xanthomonas_sp_NCPPB1754_(EU285076)
----------------------------------------------------------------------------------------------------------------------------------------------------------------------------------------------------------------------------------------------------------------------ATCACCGGCGAAGCGCTGGAGAAATTGTTGATGCTGTTCACCAGCGCCAACGAAGCGATCGCGCGCAACGCACACCGCTACGACCCGGCCCTGCTCACCGCGCTGATCGACCTGCCGCCACTGGATGTGGAAAAACTGCAGGC------CGAAGGCGACCAGCATCCGACCCTGGATGCACTG--CAGGCAGTGCTCAACCGCGGCACCCTGGGTACCGCGCGCTACCAGTTGCGCTTCGACCCCGGCAGCGAGAACGCGCCTGCCACCCTGGTGGCCATCCGCCGCCACATGGGCGAAGAGTTCACCCAGGTGCTGCCGATGGGTGCGTTCGAAAGCGGCGAGCTGCGTCCGCTGCGTGAGGTCTCGCTGGCCTTGCACGACCTGGTGCGCGAAGGTGCCCAGATCGTGCGCGGCAACAAGAGCCACCCGA--TCACCAGCTTCGCGCAGGCCCATGCCTGGTTGCTGGACGAGGCCAAGAAGGGCCGCCAGGTGCAGCGCTTCAAGGGCCTAGGCGAAATGAATGCCGAGCAGCTGTG-------------------------------------------------------------------------
>Xanthomonas_sp_NCPPB1826_(EU285077)
----------------------------------------------------------------------------------------------------------------------------------------------------------------------------------------------------------------------------------------------------------------------ATCACCGGCGAGGCGCTGGAAAAGCTGTTGATGCTGTTCACCAGCGCCAACGAGGCGATCGCGCGCAACGCACACCGTTACGACCCGGCGCTGCTCACCGCGCTGATCGACCTGCCGCCGCTGGATGTGGACAAGTTGCAGGC------CGAAGGCGAGGTGCATCCCACCCTGGATGCGCTG--CAGGCGGTGCTCAACCGCGGCACCCTGGGCACGGCGCGCTACCAGCTGCGTTTCGACCCGGCTACCGATGGCGCCTCGGCGTCGCTGGTGGCGGTGCGTAGGCACATGGGCGAGGAATTCACCCAGGTGCTGCCGATGGGCGCGTTCGAAAGCGGCGAGCTGCGTCCGCTGCGCGAGGTCTCGCTGGCCCTGCACGACCTGGTGCGCGAAGGCGCGCAGATCGTGCGCGGCAACAAGACCCACCCGA--TTACCAGCTTCGCCCAGGCGCATGCCTGGCTGCTGGAAGAGGCCAAGCGCGGCCGCCAGGTACAGCGCTTCAAGGGCCTGGGCGAAATGAACGCCGAACAGCTGTG-------------------------------------------------------------------------
>Xanthomonas_sp_NCPPB2250_(EU285078)
----------------------------------------------------------------------------------------------------------------------------------------------------------------------------------------------------------------------------------------------------------------------ATCACCGGTGCGGCGCTGGAGAAGCTGCTGCTGCTGTTCGCCAGCGCCAACGAGGCGGTGGCGCGCAATGCGCACCGCTACGACCCGGCGCTGCTGAGCGCGCTGATCGACCTGCCGCCGCTGGACGTGGCCCAGCTCGAGAG------CGAGGGCGAGACGCATCCGAGCCTGGACGCCCTG--CAGGCGGTGCTCAACCGCGGCAGCCTGGGCTCGGCGCGCTACAGCCTGCGTTTCCAGGCGTCCAACGCGCAGCGCCCCGCCACCCTGCTGGTGGAGCGCCGGCACATGGGCGAGGAGACCACCTACGTGGTGCCGATGGCGGTGTTCGAGAGCGGCGAGCTGCGGCCGCTGCGCGAGATCGCGCGGGAGTTGCATGGGCTGGTGCGCGAGGGTGCGCAGATCGTGCGTGGCAACAAGACCCAGGCCA--TCACCAGCTTCGCCCAGGCCTACGCCTGGCTGTTCGAGGAGGCCAAGAAGGGCCGCCAGATCCAGCGCTTCAAGGGCCTGGGCGAAATGAACGCCGAGCAGCTGTG-------------------------------------------------------------------------
>Xanthomonas_sp_NCPPB2345_(EU285079)
----------------------------------------------------------------------------------------------------------------------------------------------------------------------------------------------------------------------------------------------------------------------ATCACCGGCGAGGCGCTGGAAAAACTGCTGCTGTTGTTCGCTGGCGCCAAGGAGGCCATTGCCCGCAATGCTCACCGCTACGACCCGGCGCTGTTGACCGCGTTGATCGATCTGCCGCCGCTGGACGTGGTGCAGCTGCAGGC------CGAAGGCGACGTGCATCCCACGCTGGATGCGCTG--CAGGCAGTGCTCAACCGCGGCACCCTGGGCACGGCGCGCTATCACCTGCGCTTCGATCCGGCCACCGACAGTGCCGCCGCCTCGCTGGTGTCGGTGCGCAAGCACATGGGCGAGGAATTCACCCAGGTGCTGCCGATGGGCGCGTTCGAAAGTGGCGAGCTGCGTCCGCTGCGCGAGGTTGCGCTGGCCCTGCATGGCTTGGTGCGCGAAGGCGCGCAGATCCTGCGTGGCAACAAGAGCCACCCGA--TCACCAGCTTTGCGCAGGCGCAAGCCTGGCTGCTGGAAGAGGCCAAACGGGGCCGCCAGGTGCAGCGCTTCAAGGGCCTGGGCGAAATGAACGCCGAGCAGTTGTG-------------------------------------------------------------------------
>Xanthomonas_sp_NCPPB2586_(EU285080)
----------------------------------------------------------------------------------------------------------------------------------------------------------------------------------------------------------------------------------------------------------------------ATCACCGGCGAGGCGCTGGAAAAACTGCTGCTGTTGTTCGCTGGCGCCAAGGAGGCCATTGCCCGCAATGCCCACCGCTACGACCCGGCGCTGTTGACCGCGTTGATCGATCTGCCGCCGCTGGACGTGGTGCAGCTGCAGGC------CGAAGGCGACGTGCATCCCACGCTGGATGCGCTG--CAGGCAGTGCTCAATCGCGGCACCCTGGGCACGGCGCGCTATCACCTGCGCTTCGACCCGGCCACCGACAGTGCCGCCGCCTCGCTGGTGTCGGTGCGCAAGCACATGGGCGAGGAATTCACCCAGGTGCTGCCGATGGGCGCGTTCGAAAGTGGTGAGCTGCGTCCGCTGCGCGAGGTTGCGCTGGCCCTGCATGGCTTGGTGCGCGAAGGCGCGCAGATCCTGCGTGGCAACAAGAGCCACCCGA--TCACCAGCTTTGCGCAGGCGCAGGCCTGGCTGCTGGAAGAAGCTAAGCGGGGCCGCCAGGTGCAGCGCTTCAAGGGCCTGGGCGAAATGAACGCCGAGCAGTTGTG-------------------------------------------------------------------------
>Xanthomonas_sp_NCPPB2654_(EU285081)
----------------------------------------------------------------------------------------------------------------------------------------------------------------------------------------------------------------------------------------------------------------------ATCACCGGCACCGCGCTGGAGAAGCTGCTGTTGCTGTTCGCCAGTGCCAACGACGCGGTGGCGCGCAACGCGCACCGCTACGATCCGGCGCTGCTGACCGCGCTGATCGACCTGCCGCCGCTGGACGTGGCGCAGCTGGAAGC------CGAGGGCGAGCAGCATCCGAGCCTGGATGCGCTG--CAGGCCGTGCTCAACCGCGGCACCCTGGGCACCGCCCGCTACGAACTGCGCTTCGAGCCGGGCACCGAACAGCGTCCGGCGACCCTGATCGCGGTGCGCCGCCACATGGGCGAAGAGCTGACCCAGGTACTGCCGATGGCGGTGTTCGAGAGCGGCGAACTGCGCCCGCTGCGCGAGGTCGCGCTGGCGTTGAACGGCCTGGTCCGCGAGGGCGCGCAGATCGTGCGCGGCAACAAGACCCAGAGCA--TCAACAGCTTCGCGCAGGCGCATGCCTGGTTGTTCGACGAGGCCAAGAAGGGCCGGCAGATCCAGCGCTTCAAGGGCCTGGGCGAAATGAACGCCGAGCAGCTGTG-------------------------------------------------------------------------
>Xanthomonas_sp_NCPPB2856_(EU285082)
----------------------------------------------------------------------------------------------------------------------------------------------------------------------------------------------------------------------------------------------------------------------ATCACCGGCGAGGCGCTGGAAAAGCTGTTGATGCTGTTCACCAGCGCCAACGAGGCGATCGCGCGCAACGCACACCGCTACGACCCGGCGCTGCTCACCGCGCTGATCGACCTGCCGCCGTTGGATGTGGACAAGCTGCAGGC------CGAAGGCGAGGTGCATCCCACCCTGGATGCGCTG--CAGGCGGTGCTCAACCGCGGCACCCTGGGTACGGCGCGCTACCAGCTGCGCTTCGACCCGGCCACCGATGGCGCCTCGGCGTCGCTGGTGGCGGTGCGCAGGCACATGGGCGAGGAATTCACCCAGGTATTGCCGATGGGCGCGTTCGAAAGCGGCGAGCTGCGTCCGCTGCGTGAGGTCTCGCTGGCCCTGCACGATCTGGTGCGCGAAGGCGCGCAGATCGTGCGCGGCAACAAGACCCACCCGA--TCACCAGCTTCGCCCAGGCGCATGCCTGGCTGCTAGAAGAGGCCAAGCGCGGCCGCCAGGTACAGCGCTTCAAGGGCCTGGGCGAAATGAACGCCGAACAGCTGTG-------------------------------------------------------------------------
>Xanthomonas_sp_NCPPB2864_(EU285083)
----------------------------------------------------------------------------------------------------------------------------------------------------------------------------------------------------------------------------------------------------------------------ATCACCGGCGAGGCGCTGGAAAAGCTGTTGATGCTGTTCACCAGCGCCAACGAGGCGATCGCGCGCAACGCACACCGCTACGACCCGGCGCTGCTCACCGCGCTGATCGACCTGCCGCCGTTGGATGTGGACAAGCTGCAGGC------CGAAGGCGAGGTGCATCCCACCCTGGATGCGCTG--CAGGCGGTGCTCAACCGCGGCACCCTGGGTACGGCGCGCTACCAGCTGCGCTTCGACCCGGCCACCGATGGCGCCTCGGCGTCGCTGGTGGCGGTGCGCAGGCACATGGGCGAGGAATTCACCCAGGTATTGCCGATGGGCGCGTTCGAAAGCGGCGAGCTGCGTCCGCTGCGTGAGGTCTCGCTGGCCCTGCACGATCTGGTGCGCGAAGGCGCGCAGATCGTGCGCGGCAACAAGACCCACCCGA--TCACCAGCTTCGCCCAGGCGCATGCCTGGCTGCTAGAAGAGGCCAAGCGCGGCCGCCAGGTACAGCGCTTCAAGGGCCTGGGCGAAATGAACGCCGAACAGCTGTG-------------------------------------------------------------------------
>Xanthomonas_sp_NCPPB2865_(EU285084)
----------------------------------------------------------------------------------------------------------------------------------------------------------------------------------------------------------------------------------------------------------------------ATCACCGGCGAGGCGCTGGAAAAGCTGTTGATGCTGTTCACCAGCGCCAACGAGGCGATCGCGCGCAACGCGCACCGCTACGACCCGGCGCTGCTCACCGCGCTGATCGACCTGCCGCCGCTGGATGTGGACAAGCTGCAGGC------CGAAGGCGAGGTGCATCCCACCCTGGATGCGCTG--CAGGCGGTGCTCAACCGCGGCACCCTGGGCACGGCGCGCTACCAGCTGCGCTTCGACCCGGCCACCGATGGCGCCTCAGCGTCGCTGGTGGCGGTGCGCAGGCACATGGGTGAGGAATTCACCCAGGTATTGCCGATGGGCGCGTTCGAAAGCGGCGAGCTGCGTCCGCTGCGCGAGGTCTCGCTGGCCCTGCACGATCTGGTGCGCGAAGGCGCGCAGATCGTGCGCGGCAACAAGACCCACCCGA--TCACCAGCTTCGCCCAGGCGCATGCCTGGCTGCTGGAAGAGGCCAAGCGCGGCCGCCAGGTACAGCGTTTCAAGGGCCTGGGCGAAATGAACGCCGAACAGCTGTG-------------------------------------------------------------------------
>Xanthomonas_sp_NCPPB2866_(EU285085)
----------------------------------------------------------------------------------------------------------------------------------------------------------------------------------------------------------------------------------------------------------------------ATCACCGGCGAGGCGCTGGAAAAGCTGTTGATGCTGTTCACCAGCGCCAACGAGGCGATCGCGCGCAACGCGCACCGCTACGACCCGGCGCTGCTCACCGCGCTGATCGACCTGCCGCCGCTGGATGTGGACAAGCTGCAGGC------CGAAGGCGAGGTGCATCCCACCCTGGATGCGCTG--CAGGCGGTGCTCAACCGCGGCACCCTGGGCACGGCGCGCTACCAGCTGCGCTTCGACCCGGCCACCGATGGCGCCTCAGCGTCGCTGGTGGCGGTGCGCAGGCACATGGGTGAGGAATTCACCCAGGTATTGCCGATGGGCGCGTTCGAAAGCGGCGAGCTGCGTCCGCTGCGCGAGGTCTCGCTGGCCCTGCACGATCTGGTGCGCGAAGGCGCGCAGATCGTGCGCGGCAACAAGACCCACCCGA--TCACCAGCTTCGCCCAGGCGCATGCCTGGCTGCTGGAAGAGGCCAAGCGCGGCCGCCAGGTACAGCGTTTCAAGGGCCTGGGCGAAATGAACGCCGAACAGCTGTG-------------------------------------------------------------------------
>Xanthomonas_sp_NCPPB2918_(EU285086)
----------------------------------------------------------------------------------------------------------------------------------------------------------------------------------------------------------------------------------------------------------------------ATCACCGGCGAGGCGCTGGAAAAACTGCTGCTGTTGTTCGCTGGCGCCAAGGAGGCCATTGCCCGCAATGCCCACCGCTACGACCCGGCGCTGTTGACCGCGTTGATCGATCTGCCGCCGCTGGACGTGGTGCAGCTGCAGGC------CGAAGGCGACGTGCATCCCACGCTGGATGCGCTG--CAGGCAGTGCTCAATCGCGGCACCCTGGGCACGGCGCGCTATCACCTGCGCTTCGACCCGGCCACCGACAGTGCCGCCGCCTCGCTGGTGTCGGTGCGCAAGCACATGGGCGAGGAATTCACCCAGGTGCTGCCGATGGGCGCGTTCGAAAGTGGTGAGCTGCGTCCGCTGCGCGAGGTTGCGCTGGCCCTGCATGGCTTGGTGCGCGAAGGCGCGCAGATCCTGCGTGGCAACAAGAGCCACCCGA--TCACCAGCTTTGCGCAGGCGCAGGCCTGGCTGCTGGAAGAAGCTAAGCGGGGCCGCCAGGTGCAGCGCTTCAAGGGCCTGGGCGAAATGAACGCCGAGCAATTGTG-------------------------------------------------------------------------
>Xanthomonas_sp_NCPPB2922_(EU285087)
----------------------------------------------------------------------------------------------------------------------------------------------------------------------------------------------------------------------------------------------------------------------ATCACCGGCGAGGCGCTGGAAAAACTGCTGCTGTTGTTCGCTGGCGCCAAGGAGGCCATTGCCCGTAACGCCCACCGCTACGACCCGGCGCTGTTGACCGCGTTGATCGATCTGCCGCCGCTGGACGTGGTGCAGCTGCAGGC------CGAAGGCGACGTGCATCCCACGCTGGATGCGCTG--CAGGCAGTGCTCAACCGCGGCACCCTGGGCACGGCGCGCTATCACCTGCGCTTCGATCCGGCCACCGACAGTGCCGCCGCCTCGCTGGTGTCGGTGCGCAAGCACATGGGCGAGGAATTCACCCAGGTGCTGCCGATGGGCGCGTTCGAAAGTGGCGAGCTGCGTCCGCTGCGCGAGGTTGCGCTGGCCCTGCATGGCTTGGTGCGCGAAGGCGCGCAGATCCTGCGTGGCAACAAGAGCCACCCGA--TCACCAGCTTTGCGCAGGCGCAAGCCTGGCTGCTGGAAGAGGCCAAACGGGGCCGCCAGGTGCAGCGCTTCAAGGGCCTGGGCGAAATGAACGCCGAGCAGTTGTG-------------------------------------------------------------------------
>Xanthomonas_sp_NCPPB2933_(EU285088)
----------------------------------------------------------------------------------------------------------------------------------------------------------------------------------------------------------------------------------------------------------------------ATCACCGGCGAGGCGCTGGAAAAATTGCTGATGTTGTTCACCGGTGCCAACGAAGCGATCGCGCGCAATGCGCACCGCTACGACCCGGCGCTGATGACCGCCTTGATCGACCTGCCGCCGCTGGATGTGGCAAAGCTGCAGGC------CGAAGGCGACCAGCACCCCACCCTGGACAAGCTG--CAGGCGGTGCTCAACCGCGGCACCCTAGGCACGGCGCGCTACCAGCTGCGCTTCGACCCGGCCACCGACAGCACCTCCGCCACGCTGGTGGCGGTGCGCAAGCACATGGGCGAGGAATTCACCCAGGTGCTGCCGATGGGCGCATTCGAAAGCGGCGAACTGCGTCCGTTGCGCGAGGTGGCGCTGGCGCTGGATGGTCTGGTGCGCGAAGGCGCGCAGATCGTGCGTGGCAACAAGACCCACCCGA--TCACCAGCTTCGCGCAGGCGCATGCCTGGTTGCTTGAAGAGGCCAAGAAGGGCCGCCAGGTGCAGCGCTTCAAGGGCCTGGGCGAAATGAACGCCGAGCAGCTGTG-------------------------------------------------------------------------
>Xanthomonas_sp_NCPPB2934_(EU285089)
----------------------------------------------------------------------------------------------------------------------------------------------------------------------------------------------------------------------------------------------------------------------ATCACCGGCGAAGCGCTGGAGAAATTGTTGATGCTGTTCACCAGCGCCAACGACGCGATCGCGCGCAACGCCCACCGCTACGACCCGGCCCTGCTCACCGCGCTGATCGACCTGCCGCCACTGGATGTGGAAAAACTGCAGGC------CGAAGGCGACCAGCATCCGACTTTGGATGCGCTG--CAGGCCGTGCTCAATCGCGGCACCCTGGGCACCGCGCGCTATCAGTTGCGCTTCGATCCGGGCAGCGACAACGCGCCTGCCACGTTGGTGGCCATCCGCCGCCACATGGGCGAAGAGTTCACCCAGGTGCTGCCGATGGGGGCCTTCGAAAGCGGCGAGCTGCGCCCGCTGCGTGAGGTGTCGCTGGCCCTGCACGACCTGGTGCGCGAAGGCGCCCAGATCGTCCGCGGCAACAAGAGCCACCCGA--TCACCAGCTTCGCGCAGGCCCATGCCTGGTTGCTGGACGAGGCCAAGAAGGGCCGCCAGGTGCAGCGCTTCAAGGGCCTGGGCGAAATGAATGCCGAGCAGCTATG-------------------------------------------------------------------------
>Xanthomonas_sp_NCPPB2982_(EU285090)
----------------------------------------------------------------------------------------------------------------------------------------------------------------------------------------------------------------------------------------------------------------------ATCACCGGCGAAGCGCTGGAGAAATTGTTGATGCTGTTCACCAGCGTCAACGAAGCGATCGCGCGCAACGCCCACCGCTACGACCCGGCCCTGCTCACCGCGCTGATCGACCTGCCGCCACTGGATGTGGAAAAACTGCAGGC------CGAAGGCGACCAGCATCCGACTTTGGATGCGCTG--CAGGCCGTGCTCAATCGCGGCACCCTGGGCACCGCGCGCTATCAGTTGCGCTTCGACCCGGGCAGCGACAACGCGCCTGCCACGTTGGTGGCCATCCGCCGCCACATGGGCGAAGAGTTCACCCAGGTGCTGCCGATGGGGGCCTTCGAAAGCGGCGAGCTGCGCCCGCTGCGTGAGGTGTCGCTGGCCCTGCACGACCTGGTGCGCGAAGGCGCCCAGATCGTCCGCGGCAACAAGAGCCACCCGA--TCACCAGCTTCGCGCAGGCCCATGCCTGGTTGCTGGACGAGGCCAAGAAGGGCCGCCAGGTGCAGCGCTTCAAGGGCCTGGGCGAAATGAATGCCGAGCAGCTATG-------------------------------------------------------------------------
>Xanthomonas_sp_NCPPB3174_(EU285091)
----------------------------------------------------------------------------------------------------------------------------------------------------------------------------------------------------------------------------------------------------------------------ATCACCGGTGCGGCGCTGGAGAAGCTGCTGCTGCTGTTCGCCAGCGCCAACGAGGCGGTGGCGCGCAATGCGCACCGTTACGACCCGGCGCTGCTGAGCGCGCTGATCGACCTGCCGCCGCTGGACGTGGCCCAGCTGGAGAG------CGAGGGCGAAGCGCACCCAAGCCTGGACGCGCTG--CAGGCGGTGCTCAACCGCGGCAGCCTGGGCTCGGCGCGTTACGCCCTGTCCTTCGAACGCGGCAGCGAGCAGAAGCCGGCGATGTTGAAGGTGATCCGTCGCCACATGGGCGAAGAGCTCACCAGTTGGGTGCCGATGGCCGCGTTCGAGAGCGGCGAACTGCGGGCCTTGCGCGAGGTCGCGCTGGCGCTGCACGGGCTGGTGCGCGAGGGCGCGCAGATCGTGCGCGGCAACAAGACCCAGGCCA--TCAGCAGCTTCGCCCAGGCGCATGCCTGGCTGTTCGAGGAGGCCAAGAAGGGCCGCCAGATCCAGCGCTTCAAGGGCCTGGGCGAAATGAACGCCGAGCAGCTGTG-------------------------------------------------------------------------
>Xanthomonas_sp_NCPPB3200_(EU285092)
----------------------------------------------------------------------------------------------------------------------------------------------------------------------------------------------------------------------------------------------------------------------ATCACCGGTGAGGCGCTGGAAAAGCTGTTGATGCTGTTCACCAGCGCCAACGAGGCGATCGCGCGCAACGCACACCGCTACGACCCGGCGCTGCTCACCGCGCTGATCGACCTGCCGCCGCTGGATGTGGACAAGCTGCAGGC------CGAAGGCGAGGTGCATCCCACCCTGGATGCGCTG--CAGGCGGTGCTCAACCGCGGCACCCTCGGCACGGCGCGCTACCAGCTGCGTTTCGACCCGGCTACCGATGGCGCCTCGGCGTCGCTGGTGGCGGTGCGCAGGCACATGGGCGAGGAATTCACCCAGGTGCTGCCGATGGGCGCGTTCGAAAGCGGCGAGCTGCGTCCGCTGCGCGAGGTCTCGCTTGCCCTGCACGACCTGGTGCGCGAAGGCGCGCAGATCGTGCGCGGCAACAAGACCCACCCGA--TCACCAGCTTCGCCCAGGCGCATGCCTGGCTGCTGGAAGAGGCCAAGCGCGGCCGCCAGGTACAGCGCTTCAAGGGCCTGGGCGAAATGAACGCCGAACAGCTGTG-------------------------------------------------------------------------
>Xanthomonas_sp_NCPPB3218_(EU285093)
----------------------------------------------------------------------------------------------------------------------------------------------------------------------------------------------------------------------------------------------------------------------ATCACCGGCGAGGCGCTGGAAAAGCTGTTGATGCTGTTCACCAGCGCCAACGAGGCGATCGCGCGCAACGCACACCGCTACGACCCGGCGCTGCTCACCGCGCTGATCGACCTGCCGCCGCTGGATGTGGACAAGCTGCAGGC------CGAAGGCGAGGTGCATCCCACCCTGGATGCGCTG--CAGGCGGTGCTCAACCGCGGCACCTTGGGCACGGCGCGCTACCAGCTGCGTTTCGACCCGGCTACCGATGGCGCCTCGGCGTCGCTGGTGGCGGTGCGCAGGCACATGGGCGAGGAATTCACCCAGGTGCTGCCGATGGGCGCGTTCGAAAGCGGCGAGCTGCGTCCGCTGCGCGAGGTCTCGCTTGCCCTGCACGACCTGGTGCGCGAAGGCGCGCAGATCGTGCGCGGCAACAAGACCCACCCGA--TCACCAGCTTCGCCCAGGCGCATGCCTGGCTGCTGGAAGAGGCCAAGCGCGGCCGCCAGGTACAGCGCTTCAAGGGCCTGGGCGAAATGAACGCCGAACAGCTGTG-------------------------------------------------------------------------
>Xanthomonas_sp_NCPPB3569_(EU285094)
----------------------------------------------------------------------------------------------------------------------------------------------------------------------------------------------------------------------------------------------------------------------ATCACCGGCGAAGCGCTGGAAAAATTGTTGATGCTGTTCACCAGCGCCAACGAGGCGATCGCGCGCAACGCCCACCGCTACGACCCGGCTCTGCTCACCGCGCTGATCGACCTGCCGCCATTGGATGTGGAAAAGCTGCAGGC------CGAAGGCGACCAGCACCCGACCCTGGATGCACTC--CAGGCAGTGCTCAACCGCGGCACCCTGGGTACCGCACGCTATCAGTTGCGCTTCGACCCGGGCAGCGACAACGCACCTGCCACCCTGATGGCCATCCGCCGCCACATGGGCGAAGAGTTCACCCAGGTGCTGCCGATGGCTGCGTTCGAAAGCGGCGAGCTACGTCCGCTGCGTGAGGTCTCGCTGGCCTTGCACGACCTGGTGCGCGAAGGCGCCCAGATCGTGCGCGGCAACAAGAGCCACCCGA--TCACCAGCTTCGCGCAGGCCCACGCCTGGTTGCTGGACGAGGCCAAGAAGGGCCGCCAGGTACAGCGCTTCAAGGGCCTGGGCGAAATGAATGCCGAGCAGCTGTG-------------------------------------------------------------------------
>Xanthomonas_sp_NCPPB3570_(EU285095)
----------------------------------------------------------------------------------------------------------------------------------------------------------------------------------------------------------------------------------------------------------------------ATCACCGGTGCGGCGCTGGAGAAGCTGCTGCTGCTGTTCGCCAGCGCCAACGAGGCGGTGGCGCGCAATGCGCACCGTTACGACCCGGCGCTGCTGAGCGCGCTGATCGACCTGCCGCCGCTGGACGTGGCCCAGCTGGAGAG------CGAGGGCGAAGCGCACCCAAGCCTGGACGCGCTG--CAGGCGGTGCTCAACCGCGGCAGCCTGGGCTCGGCGCGTTACGCCCTGTCCTTCGAACGCGGCAGCGAGCAGAAGCCGGCGATGTTGAAGGTGATCCGTCGCCACATGGGCGAAGAGCTCACCAGTTGGGTGCCGATGGCCGCGTTCGAGAGCGGCGAACTGCGGGCCTTGCGCGAGGTCGCGCTGGCGCTGCACGGGCTGGTGCGCGAGGGCGCGCAGATCGTGCGCGGCAACAAGACCCAGGCCA--TCAGCAGCTTCGCCCAGGCGCATGCCTGGCTGTTCGAGGAGGCCAAGAAGGGCCGCCAGATCCAGCGCTTCAAGGGCCTGGGCGAAATGAACGCCGAGCAGCTGTG-------------------------------------------------------------------------
>Xanthomonas_sp_NCPPB3581_(EU285096)
----------------------------------------------------------------------------------------------------------------------------------------------------------------------------------------------------------------------------------------------------------------------ATCACCGGCGAGGCGCTGGAAAAACTGTTGCTGCTATTCGCTGGTGCCAACGATGCGATCGCCCGCAATGCGCACCGCTACGATCCCGCCCTGCTCACCGCGCTGATCGACCTGCCGCCACTGGACGTGGCCCAGCTGCAGGC------CGAAGGCGACGTCCACCCCACCCTGGATGCGCTG--CAGGCCGTGCTCAATCGCGGCACTCTGGGCACGGCGCGCTACCAGCTGCGCTTCGACCCGGCCACCGAGAACACCGCGGCGACGCTGGTGGCGATTCGTCGCCACATGGGCGAGGAATTCACCCAGGTGCTGCCGATGGGCGCATTCGAAAGCGGCGAGCTGCGTCCGCTGCGCGAGGTGGCGCTGGCGCTGCACGGTCTGGTCCGCGAGGGCGCGCAGATCGTGCGCGGCAACAAATCCCATACCA--TCACCAGCTTCGGCCAGGCTCATGCCTGGCTGCTGGAAGAGGCCAAGAAGGGCCGCCAGGTGCAGCGCTTCAAGGGCCTGGGCGAAATGAACGCCGAGCAGCTGTG-------------------------------------------------------------------------
>Xanthomonas_sp_NCPPB3582_(EU285097)
----------------------------------------------------------------------------------------------------------------------------------------------------------------------------------------------------------------------------------------------------------------------ATCACCGGCGAGGCGCTGGAAAAACTGTTGCTGCTGTTCGCTGGTGCCAACGATGCGATCGCCCGCAATGCGCACCGCTACGATCCCGCCCTGCTCACCGCGCTGATCGACCTGCCGCCACTGGACGTGGCCCAGCTGCAGGC------CGAAGGCGACGTCCACCCCACCCTGGATGCGCTG--CAGGCCGTGCTCAATCGCGGCACCCTGGGCACGCCGCGCTACCAGCTGCGCTTCGACCCGGCCACCGAGAACACCGCGGCGACGCTGGTGGCGATTCGTCGTCACATGGGCGAGGAATTCACCCAGGTGCTGCCGATGGGCGCATTCGAAAGCGGCGAGCTGCGTCCGCTGCGCGAGGTGGCGCTGGCGCTGCACGGTCTGGTCCGCGAGGGCGCGCAGATCGTGCGCGGCAACAAATCCCACCCCA--TCACCAGCTTCGGCCAGGCCCATGCCTGGCTGCTGGAAGAGGCCAAGAAGGGCCGCCAGGTGCAGCGCTTCAAGGGCCTGGGCGAAATGAACGCCGAGCAGCTGTG-------------------------------------------------------------------------
>Xanthomonas_sp_NCPPB3583_(EU285098)
----------------------------------------------------------------------------------------------------------------------------------------------------------------------------------------------------------------------------------------------------------------------ATCACCGGCGAAGCGCTGGAGAAATTGTTGATGCTGTTCACCAGCGCCAACGAAGCGATCGCGCGCAACGCACACCGCTACGACCCGGCCCTGCTCACCGCGCTGATCGACCTGCCGCCACTGGATGTGGAAAAACTGCAGGC------CGAAGGCGACCAGCATCCGACCCTGGATGCACTG--CAGGCAGTGCTCAACCGCGGCACCCTGGGTACCGCGCGCTACCAGTTGCGCTTCGACCCCGGCAGCGAGAACGCGCCTGCCACCCTGGTGGCCATCCGCCGCCACATGGGCGAAGAGTTCACCCAGGTGCTGCCGATGGGTGCGTTCGAAAGCGGCGAGCTGCGTCCGCTGCGTGAGGTCTCGCTGGCCTTGCACGACCTGGTGCGCGAAGGTGCCCAGATCGTGCGCGGCAACAAGAGCCACCCGA--TCACCAGCTTCGCGCAGGCCCATGCCTGGTTGCTGGACGAGGCCAAGAAGGGCCGCCAGGTGCAGCGCTTCAAGGGCCTGGGCGAAATGAATGCCGAGCAGCTGTG-------------------------------------------------------------------------
>Xanthomonas_sp_NCPPB3761_(EU285099)
----------------------------------------------------------------------------------------------------------------------------------------------------------------------------------------------------------------------------------------------------------------------ATCACCGGCGAAGCGCTGGAAAAATTGTTGATGCTGTTCACCAGCGCCAACGAAGCGATCGCGCGCAACGCCCACCGCTACGACCCGGCCCTGCTCACCGCGCTGATCGACCTGCCGCCATTGGATGTGGAAAAGCTGCAGGC------CGAAGGCGACCAGCACCCGACCCTGGATGCACTG--CAGGCAGTGCTCAACCGCGGCACCCTGGGTACCGCGCGCTATCAGTTGCGCTTCGACCCGGGCAGCGACAATGCACCTGCCACCCTGGTGGCCATCCGCCGCCACATGGGCGAAGAGTTCACCCAGGTGCTGCCGATGGGTGCGTTCGAAAGCGGCGAGCTGCGTCCGCTGCGTGAGGTCTCGTTGGCCTTGCACGACCTGGTGCGCGAAGGCGCCCAGATCGTGCGCGGCAACAAGAGCCACCCGA--TCACCAGCTTCGCGCAGGCCCACGCCTGGTTGCTGGACGAGGCCAAGAAGGGCCGCCAGGTACAGCGCTTCAAGGGCCTGGGCGAAATGAATGCCGAGCAGCTGTG-------------------------------------------------------------------------
>Xanthomonas_sp_NCPPB3883_(EU285100)
----------------------------------------------------------------------------------------------------------------------------------------------------------------------------------------------------------------------------------------------------------------------ATCACCGGCGAGGCGCTGGAAAAACTGCTGCTGTTGTTCGCTGGCGCCAAGGAGGCCATTGCCCGCAATGCCCACCGCTACGACCCGGCGCTGTTGACCGCGTTGATCGATCTGCCGCCGCTGGACGTGGTGCAGCTGCAGGC------CGAAGGCGACGTGCATCCCACGCTGGATGCGCTG--CAGGCAGTGCTCAATCGCGGCACCCTGGGCACGGCGCGCTATCACCTGCGCTTCGACCCGGCCACCGACAGTGCCGCCGCCTCGCTGGTGTCGGTGCGCAAGCACATGGGCGAGGAATTCACCCAGGTGCTGCCGATGGGCGCGTTCGAAAGTGGTGAGCTGCGTCCGCTGCGCGAGGTTGCGCTGGCCCTGCATGGCTTGGTGCGCGAAGGCGCGCAGATCCTGCGTGGCAACAAGAGCCACCCGA--TCACCAGCTTTGCGCAGGCGCAGGCCTGGCTGCTGGAAGAAGCTAAGCGGGGCCGCCAGGTGCAGCGCTTCAAGGGCCTGGGCGAAATGAACGCCGAGCAATTGTG-------------------------------------------------------------------------
>Xanthomonas_sp_NCPPB3884_(EU285101)
----------------------------------------------------------------------------------------------------------------------------------------------------------------------------------------------------------------------------------------------------------------------ATCACCGGCGAGGCGCTGGAAAAACTGCTGCTGTTGTTCGCTGGCGCCAAGGAGGCCATTGCCCGCAATGCCCACCGCTACGACCCGGCGCTGTTGACCGCGTTGATCGATCTGCCGCCGCTGGACGTGGTGCAGCTGCAGGC------CGAAGGCGACGTGCATCCCACGCTGGATGCGCTG--CAGGCAGTGCTCAATCGCGGCACCCTGGGCACGGCGCGCTATCACCTGCGCTTCGACCCGGCCACCGACAGTGCCGCCGCCTCGCTGGTGTCGGTGCGCAAGCACATGGGCGAGGAATTCACCCAGGTGCTGCCGATGGGCGCGTTCGAAAGTGGTGAGCTGCGTCCGCTGCGCGAGGTTGCGCTGGCCCTGCATGGCTTGGTGCGCGAAGGCGCGCAGATCCTGCGTGGCAACAAGAGCCACCCGA--TCACCAGCTTTGCGCAGGCGCAGGCCTGGCTGCTGGAAGAAGCTAAGCGGGGCCGCCAGGTGCAGCGCTTCAAGGGCCTGGGCGAAATGAACGCCGAGCAATTGTG-------------------------------------------------------------------------
>Xanthomonas_sp_NCPPB3942_(EU285102)
----------------------------------------------------------------------------------------------------------------------------------------------------------------------------------------------------------------------------------------------------------------------ATCACCGGCGAAGCGCTGGAGAAATTGTTGATGCTGTTCACCAGCGCCAACGAAGCGATCGCGCGCAACGCACACCGCTACGACCCGGCCCTGCTCACCGCGCTGATCGACCTGCCGCCACTGGATGTGGAAAAACTGCAGGC------CGAAGGCGACCAGCATCCGACCCTGGATGCACTG--CAGGCAGTGCTCAACCGCGGCACCCTGGGTACCGCGCGCTACCAGTTGCGCTTCGACCCCGGCAGCGAGAACGCGCCTGCCACCCTGGTGGCCATCCGCCGCCACATGGGCGAAGAGTTCACCCAGGTGCTGCCGATGGGTGCGTTCGAAAGCGGCGAGCTGCGTCCGCTGCGTGAGGTCTCGCTGGCCTTGCACGACCTGGTGCGCGAAGGTGCCCAGATCGTGCGCGGCAACAAGAGCCACCCGA--TCACCAGCTTCGCGCAGGCCCATGCCTGGTTGCTGGACGAGGCCAAGAAGGGCCGCCAGGTGCAGCGCTTCAAGGGCCTGGGCGAAATGAATGCCGAGCAGCTGTG-------------------------------------------------------------------------
>Xanthomonas_sp_NCPPB3943_(EU285103)
----------------------------------------------------------------------------------------------------------------------------------------------------------------------------------------------------------------------------------------------------------------------ATCACCGGCGAAGCGCTGGAGAAATTGTTGATGCTGTTCACCAGCGCCAACGAAGCGATCGCGCGCAACGCACACCGCTACGACCCGGCCCTGCTCACCGCGCTGATCGACCTGCCGCCACTGGATGTGGAAAAACTGCAGGC------CGAAGGCGACCAGCATCCGACCCTGGATGCACTG--CAGGCAGTGCTCAACCGCGGCACCCTGGGTACCGCGCGCTACCAGTTGCGCTTCGACCCCGGCAGCGAGAACGCGCCTGCCACCCTGGTGGCCATCCGCCGCCACATGGGCGAAGAGTTCACCCAGGTGCTGCCGATGGGTGCGTTCGAAAGCGGCGAGCTGCGTCCGCTGCGTGAGGTCTCGCTGGCCTTGCACGACCTGGTGCGCGAAGGTGCCCAGATCGTGCGCGGCAACAAGAGCCACCCGA--TCACCAGCTTCGCGCAGGCCCATGCCTGGTTGCTGGACGAGGCCAAGAAGGGCCGCCAGGTGCAGCGCTTCAAGGGCCTGGGCGAAATGAATGCCGAGCAGCTGTG-------------------------------------------------------------------------
>Xanthomonas_sp_NCPPB3944_(EU285104)
----------------------------------------------------------------------------------------------------------------------------------------------------------------------------------------------------------------------------------------------------------------------ATCACCGGCGAAGCGCTGGAGAAATTGTTGATGCTGTTCACCAGCGCCAACGAAGCGATCGCGCGCAACGCACACCGCTACGACCCGGCCCTGCTCACCGCGCTGATCGACCTGCCGCCACTGGATGTGGAAAAACTGCAGGC------CGAAGGCGACCAGCATCCGACCCTGGATGCACTG--CAGGCAGTGCTCAACCGCGGCACCCTGGGTACCGCGCGCTACCAGTTGCGCTTCGACCCCGGCAGCGAGAACGCGCCTGCCACCCTGGTGGCCATCCGCCGCCACATGGGCGAAGAGTTCACCCAGGTGCTGCCGATGGGTGCGTTCGAAAGCGGCGAGCTGCGTCCGCTGCGTGAGGTCTCGCTGGCCTTGCACGACCTGGTGCGCGAAGGTGCCCAGATCGTGCGCGGCAACAAGAGCCACCCGA--TCACCAGCTTCGCGCAGGCCCATGCCTGGTTGCTGGACGAGGCCAAGAAGGGCCGCCAGGTGCAGCGCTTCAAGGGCCTGGGCGAAATGAATGCCGAGCAGCTGTG-------------------------------------------------------------------------
>Xanthomonas_sp_NCPPB3956_(EU285105)
----------------------------------------------------------------------------------------------------------------------------------------------------------------------------------------------------------------------------------------------------------------------ATCACCGGCGAAGCGCTGGAGAAATTGTTGATGCTGTTCACCAGCGCCAACGAAGCGATCGCGCGCAACGCCCACCGCTACGACCCGGCCCTGCTCACCGCATTGATCGACCTGCCACCACTGGATGTGGAAAAACTGCAGGC------AGAAGGCGACCAGCATCCGACCCTGGACGCGCTG--CAGGCCGTGCTCAATCGCGGCACTCTGGGCACCGCGCGCTATCAGTTGCGCTTCGACCCGGGCAGCGACAACGCGCCTGCCACGTTGGTGGCCATCCGCCGCCACATGGGCGAAGAGTTCACTCAGGTGCTGCCGATGGGTGCCTTCGAAAGCGGCGAACTGCGCCCGCTGCGCGAGGTGTCGCTGGCCCTGCATGACCTGGTGCGCGAAGGCGCGCAGATCGTGCGCGGCAACAAGAGCCACCCGA--TCACCAGCTTCGCGCAGGCGCACGCCTGGTTGCTGGACGAAGCCAAGAAGGGCCGTCAGGTGCAGCGCTTCAAGGGCCTGGGCGAAATGAACGCCGAGCAGCTGTG-------------------------------------------------------------------------
>Xanthomonas_sp_NCPPB3957_(EU285106)
----------------------------------------------------------------------------------------------------------------------------------------------------------------------------------------------------------------------------------------------------------------------ATCACCGGCAGCGCGCTGGAGAAGCTGCTGCTGCTGTTCGCCAGCGCCAACGACGCGGTGGCGCGCAACGCGCACCGCTACGATCCGGCGCTGCTGACCGCGCTGATCGACCTGCCGCCGCTGGACGTGGCGCAGCTGGAGGC------CGAAGGCGACCAGCACCCGAGCCTGACCTCGCTG--CAGGCCGTGCTCAACCGGGGCAGCCTGGGTACCGCCCGCTACCAGCTGCGCTTCGAGCCGGCTACCGAACAGCGGCCGGCGACGCTGATCGCGGTGCGCCGCCACATGGGCGAAGAACTGACCCAGGTGCTGCCGATGGCGGTGTTCGAGAGCGGCGAACTGCGCCCGCTGCGCGAAGTCGCGCTGGCGTTGAACGGGTTGGTCCGCGCAGGCGCGCAGATCGTGCGCGGCAACAAGACCCAGTCGA--TCAGCAGCTTCGCCCAGGCGCATGCCTGGCTGTTCGACGAGGCCAAGAAGGGCCGGCAGATCCAGCGCTTCAAGGGCCTGGGCGAAATGAACGCCGAGCAGCTGTG-------------------------------------------------------------------------
>Xanthomonas_sp_NCPPB3959_(EU285107)
----------------------------------------------------------------------------------------------------------------------------------------------------------------------------------------------------------------------------------------------------------------------ATCACCGGCGAGGCGCTGGAAAAATTGCTGATGTTGTTCACCGGTGCCAACGAAGCGATCGCGCGCAATGCGCACCGCTACGACCCGGCGCTGATGACCGCCTTGATCGACCTGCCGCCGCTGGATGTGGCAAAGCTGCAGGC------CGAAGGCGACCAGCACCCCACCCTGGACAAGCTG--CAGGCGGTGCTCAACCGCGGCACCCTAGGCACGGCGCGCTACCAGCTGCGCTTCGACCCGGCCACCGACAGCACCTCCGCCACGCTGGTGGCGGTGCGCAAGCACATGGGCGAGGAATTCACCCAGGTGCTGCCGATGGGCGCATTCGAAAGCGGCGAACTGCGTCCGTTGCGCGAGGTGGCGCTGGCGCTGGATGGTCTGGTGCGCGAAGGCGCGCAGATCGTGCGTGGCAACAAGACCCACCCGA--TCACCAGCTTCGCGCAGGCGCATGCCTGGTTGCTTGAAGAGGCCAAGAAGGGCCGCCAGGTGCAGCGCTTCAAGGGCCTGGGCGAAATGAACGCCGAGCAGCTGTG-------------------------------------------------------------------------
>Xanthomonas_sp_NCPPB4037_(EU285108)
----------------------------------------------------------------------------------------------------------------------------------------------------------------------------------------------------------------------------------------------------------------------ATCACCGGCGAAGCGCTGGAAAAACTGCTGCTGCTGTTCGCTGGCGCCAAGGAGGCCATTGCCCGCAATGCCCACCGCTACGACCCGGCGCTGTTGACCGCGTTGATCGACCTGCCGCCGCTGGACGTGGCGCAGCTGCAGGC------CGAAGGCGACGTGCATCCCACGCTGGATGCGCTG--CAGGCAGTGCTCAACCGCGGCACCCTGGGCACGGCGCGCTATCAGCTGCGCTTCGATCCGGCCACCGACAGTGCCGCCGCCTCGCTGGTGTCGGTGCGCAAGCACATGGGCGAGGAATTCACCCAGGTGCTGCCGATGGGCGCGTTCGAAAGTGGCGAACTGCGTCCGCTGCGCGAGGTTGCGCTGGCGCTGCATGGCTTGGTGCGCGAAGGCGCGCAGATCCTGCGTGGCAACAAGAGCCACCCGA--TCACCAGCTTTGCGCAGGCGCAAGCCTGGCTGCTGGAAGAGGCCAAGCGGGGCCGCCAGGTGCAGCGCTTCAAGGGCCTGGGCGAAATGAACGCCGAGCAGTTGTG-------------------------------------------------------------------------
>Xanthomonas_sp_NCPPB4231_(EU285109)
----------------------------------------------------------------------------------------------------------------------------------------------------------------------------------------------------------------------------------------------------------------------ATCACCGGCGAAGCGCTGGAAAAACTGTTACTGCTGTTCGCTGGCGCCAAGGAGGCCATTGCCCGCAATGCCCACCGCTACGACCCGGCGCTGTTGACCGCGTTGATCGACCTGCCGCCGCTGGACGTGGTGCAGCTGCAGGC------CGAAGGCGACGTGCATCCCACGCTGGATGCGCTG--CAGGCAGTGCTCAACCGCGGCACCCTGGGCACGGCGCGCTATCAGCTGCGCTTCGATCCGGCCACCGACAGTGCCGCCGCCTCGCTGGTGTCGGTGCGCAAGCACATGGGCGAGGAATTCACCCAGGTGCTGCCGATGGGCGCGTTCGAAAGTGGCGAACTGCGTCCGCTGCGCGAGGTTGCGCTGGCGCTGCATGGCTTGGTGCGCGAAGGCGCGCAGATCCTGCGTGGCAACAAGAGCCACCCGA--TCACCAGCTTTGCGCAGGCGCAAGCCTGGCTGCTGGAAGAGGCCAAGCGGGGCCGCCAGGTGCAGCGCTTCAAGGGCCTGGGCGAAATGAACGCCGAGCAGTTGTG-------------------------------------------------------------------------
>Xanthomonas_sp_NCPPB4232_(EU285110)
----------------------------------------------------------------------------------------------------------------------------------------------------------------------------------------------------------------------------------------------------------------------ATCACCGGCGAAGCGCTGGAAAAACTGTTACTGCTGTTCGCTGGCGCCAAGGAGGCCATTGCCCGCAATGCCCACCGCTACGACCCGGCGCTGTTGACCGCGTTGATCGACCTGCCGCCGCTGGACGTGGTGCAGCTGCAGGC------CGAAGGCGACGTGCATCCCACGCTGGATGCGCTG--CAGGCAGTGCTCAACCGCGGCACCCTGGGCACGGCGCGCTATCAGCTGCGCTTCGATCCGGCCACCGACAGTGCCGCCGCCTCGCTGGTGTCGGTGCGCAAGCACATGGGCGAGGAATTCACCCAGGTGCTGCCGATGGGCGCGTTCGAAAGTGGCGAACTGCGTCCGCTGCGCGAGGTTGCGCTGGCGCTGCATGGCTTGGTGCGCGAAGGCGCGCAGATCCTGCGTGGCAACAAGAGCCACCCGA--TCACCAGCTTTGCGCAGGCGCAAGCCTGGCTGCTGGAAGAGGCCAAGCGGGGCCGCCAGGTGCAGCGCTTCAAGGGCCTGGGCGAAATGAACGCCGAGCAGTTGTG-------------------------------------------------------------------------
>Xanthomonas_sp_NCPPB888_(EU285057)
----------------------------------------------------------------------------------------------------------------------------------------------------------------------------------------------------------------------------------------------------------------------ATCACCGGCGCGGCGCTGGAGAAGCTGCTGCTGCTGTTCGCCAGCGCCAACGAGGCGGTGGCGCGCAATGCGCACCGCTACGACCCGGCGCTGCTGAGCGCGCTGATCGACCTGCCGCCGCTGGACGTGGCCCAGCTCGAGAG------CGAGGGCGAAGCGCATCCGAGCCTGGACGCGCTG--CAGGCCGTGCTCAACCGCGGCAGCCTGGGCTCGGCGCGCTACGCGCTGTCCTTCGAACGCGGCAGCGAGCAGAAGCCGGCGATGTTGAAGGTGGTGCGCCGTCACATGGGCGAAGAGCTCACCAGCTGGGTGCCGATGGCCGCCTTCGAGAGCGGCGAACTGCGGGCCTTGCGCGAGGTCGCGCTGGCGCTGAACGGGCTGGTGCGCGAGGGCGCGCAGATCGTGCGCGGCAACAAGACCCAGGCCA--TCAGCAGCTTCGCCCAGGCGCATGCCTGGCTGTTCGAGGAGGCCAAGAAGGGCCGCCAGATCCAGCGCTTCAAGGGCCTGGGCGAAATGAATGCCGAGCAGCTGTG-------------------------------------------------------------------------
>Xanthomonas_sp_NCPPB901_(EU285058)
----------------------------------------------------------------------------------------------------------------------------------------------------------------------------------------------------------------------------------------------------------------------ATCACCGGCGCAGCGCTGGAGAAGCTGCTGCTGCTGTTCGCCAGCGCCAACGAGGCGGTGGCGCGCAATGCGCACCGCTACGACCCGGCGCTGCTGAGCGCGCTGATCGACCTGCCGCCGCTGGACGTGGCCCAGCTCGAGGC------CGAGGGCGAGGCGCATCCGAGCCTGGAGGCGCTG--CAGGCGGTGCTCAACCGCGGCAGCCTGGGCTCGGCCCGCTACAGCCTGCGTTTCCAGCCGGCCAACGCGCAGCGCCCGGCCACCCTGCTGGTCGAGCGCCGGCACATGGGCGAGGAAACCACCTACGTGTTGCCGATGGCGGTGTTCGAGAGCGGCGAGCTGCGGCCGCTGCGCGAGGTCGCGCTGGCGCTGAACGGGCTGGTGCGCGAGGGCGCGCAGATCGTGCGCGGCAACAAGACCCAGGCGA--TCACCAGCTTCGCCCAGGCCTACGCCTGGCTGTTCGAGGAGGCCAAGAAGGGCCGCCAGATCCAGCGCTTCAAGGGCCTGGGCGAAATGAACGCCGAGCAGCTGTG-------------------------------------------------------------------------
>Xanthomonas_sp_NCPPB902_(EU285059)
----------------------------------------------------------------------------------------------------------------------------------------------------------------------------------------------------------------------------------------------------------------------ATCACCGGCGAAGCGCTGGAAAAACTGCTGATGCTGTTTACCAGCGCCAACGAAGCGATTGCGCGCAACGCGCACCGCTACGACCCGGCGCTGCTCACCGCCTTGATCGACCTGCCGCCGCTGGATGTGGAAAAACTGCAGGC------CGAAGGCGACCACCATCCGACCCTGGATGCGCTG--CAGGCAGTGCTCAATCGCGGCACCCTGGGCACCGCGCGCTACCAGCTGCGCTTCGACCCGGCCACCGAGAACGCGCCTGCCACGCTGGTGGCGATCCGCCGCCATATGGGCGAAGAGTTCACCCAGGTGCTGCCGATGGGTGCATTCGAAAGCGGCGAACTGCGTCCACTGCGTGAGGTGTCGCTGGCCCTGCACGACCTGGTGCGTGAAGGCGCGCAGATCGTGCGCGGCAACAAGAGCCACCCGA--TCACCAACTTCGCGCAGGCGCACGCCTGGTTGCTGGATGAGGCCAAGAAGGGCCGCCAGGTGCAGCGCTTCAAGGGCCTGGGCGAAATGAACGCCGAACAGCTGTG-------------------------------------------------------------------------
>Xanthomonas_sp_NCPPB916_(EU285060)
----------------------------------------------------------------------------------------------------------------------------------------------------------------------------------------------------------------------------------------------------------------------ATCACCGGCGCGGCGCTGGAGAAGCTGCTGCTGCTGTTCGCCAGCGCCAACGAGGCGGTGGCGCGCAATGCGCACCGCTACGACCCGGCGCTGCTGAGCGCGCTGATCGACCTGCCGCCGCTGGACGTGGCCCAGCTCGAGGC------CGAGGGCGAGGCGCATCCGAGCCTGGAGGCGCTG--CAGGCGGTGCTCAACCGCGGCAGCCTGGGCTCGGCCCGCTACAGCCTGCGTTTCCAGCCGGCCAACGCGCAGCGCCCGGCCACCCTGCTGGTCGAGCGCCGGCACATGGGCGAGGAAACCACCTACGTGTTGCCGATGGCGGTGTTCGAGAGCGGCGAGCTGCGGCCGCTGCGCGAGGTCGCGCTGGCGCTGAACGGGCTGGTGCGCGAGGGCGCGCAGATCGTGCGCGGCAACAAGACCCAGGCGA--TCACCAGCTTCGCCCAGGCCTACGCCTGGCTGTTCGAGGAAGCCAAGAAGGGCCGCCAGATCCAGCGCTTCAAGGGCCTGGGCGAAATGAACGCCGAGCAGCTGTG-------------------------------------------------------------------------
>Xanthomonas_sp_NCPPB917_(EU285061)
----------------------------------------------------------------------------------------------------------------------------------------------------------------------------------------------------------------------------------------------------------------------ATCACCGGTGCGGCGCTGGAGAAGCTGCTGCTGCTGTTCGCCAGCGCCAACGAGGCGGTGGCGCGCAATGCGCACCGTTACGACCCGGCGCTGCTGAGCGCGCTGATCGACCTGCCGCCGCTGGACGTGGCCCAGCTGGAGAG------CGAGGGCGAAGCGCACCCAAGCCTGGACGCGCTG--CAGGCGGTGCTCAACCGCGGCAGCCTGGGCTCGGCGCGTTACGCCCTGTCCTTCGAACGCGGCAGCGAGCAGAAGCCGGCGATGTTGAAGGTGATCCGTCGCCACATGGGCGAAGAGCTCACCAGTTGGGTGCCGATGGCCGCGTTCGAGAGCGGCGAACTGCGGGCCTTGCGCGAGGTCGCGCTGGCGCTGCACGGGCTGGTGCGCGAGGGCGCGCAGATCGTGCGCGGCAACAAGACCCAGGCCA--TCAGCAGCTTCGCCCAGGCGCATGCCTGGCTGTTCGAGGAGGCCAAGAAGGGCCGCCAGATCCAGCGCTTCAAGGGCCTGGGCGAAATGAACGCCGAGCAGCTGTG-------------------------------------------------------------------------
>Xanthomonas_translucens_pv_arrhenatheri_strain_NCPPB3229_(EU285240)
----------------------------------------------------------------------------------------------------------------------------------------------------------------------------------------------------------------------------------------------------------------------ATCACCGGCAGCGCGCTGGAGAAGCTGCTGCTGCTGTTCGCCAGCGCCAACGACGCGGTGGCGCGCAACGCGCACCGCTACGATCCGGCGCTGCTGACCGCGCTGATCGACCTGCCGCCGCTGGACGTGGCGCAGCTGGAGGC------CGAAGGCGACCAGCACCCGAGCCTGACCGCGCTG--CAGGCCGTGCTCAACCGCGGCAGCCTGGGCACTGCCCGCTACCAGCTGCGCTTCGAGCCGGCCACCGAACAGCGTCCGGCGACGCTGATCGCGGTGCGCCGCCACATGGGCGAAGAACTGACCCAGGTGCTGCCGATGGCGGTGTTCGAGAGCGGCGAACTGCGCCCGCTGCGCGAAGTCGCGCTGGCGTTGAACGGGCTGGTCCGCGCAGGCGCGCAGATCGTGCGCGGCAACAAGACCCAGTCGA--TCAACAGCTTCGCCCAGGCGCATGCCTGGCTGTTCGACGAGGCCAAGAAGGGCCGGCAGATCCAGCGCTTCAAGGGCCTGGGCGAAATGAACGCCGAGCAGCTGTG-------------------------------------------------------------------------
>Xanthomonas_translucens_pv_cerealis_strain_NCPPB1944_(EU285238)
----------------------------------------------------------------------------------------------------------------------------------------------------------------------------------------------------------------------------------------------------------------------ATCACCGGCAGCGCGCTAGAGAAGCTGCTGCTGCTGTTCGCCAGCGCCAACGACGCGGTGGCGCGCAATGCGCACCGTTACGATCCGGCGCTGCTGACCGCGCTGATCGACCTGCCGCCGCTGGACGTGGCGCAGCTGGAGGC------CGAAGGCGACCAGCACCCGAGCCTGACCGCGCTG--CAGGCCGTGCTCAACCGCGGCAGCCTGGGCACTGCCCGCTACCAGCTGCGCTTCGAGCCGGCCACCGAACAGCGTCCGGCGACACTGATCGCGGTGCGCCGTCACATGGGCGAAGAGTTGACCCAGGTGCTGCCGATGGCGGTGTTTGAGAGTGGCGAACTGCGCCCGCTGCGCGAAGTCGCGCTGGCGTTGAACGGGCTGGTCCGCGCAGGCGCGCAGATCGCGCGCGGCAACAAGACCCAGTCGA--TCAGCAGCTTCGCCCAGGCGCATGCCTGGCTGTTCGACGAGGCCAAGAAGGGCCGGCAGATCCAGCGCTTCAAGGGGCTGGGCGAAATGAACGCCGAGCAGCTGTG-------------------------------------------------------------------------
>Xanthomonas_translucens_pv_graminis_strain_NCPPB2700_(EU285223)
----------------------------------------------------------------------------------------------------------------------------------------------------------------------------------------------------------------------------------------------------------------------ATCACCGGCAGCGCGCTGGAGAAGCTGCTGCTGCTGTTCGCCAGCGCCAACGATGCGGTGGCGCGCAACGCGCACCGCTACGATCCGGCGCTGCTGACCGCGCTGATCGACCTGCCGCCGCTGGACGTGGCGCAGCTGGAGGC------CGAGGGCGAGCAACACCCGACCCTGGACGCGCTG--CAGGCCGTGCTCAATCGCGGCAGCCTGGGCACCGCCCGCTATCAGCTGCGCTTCGAGCCGGGTACCGAACAGCGTCCGGCGACGCTGATCGCGGTGCGCCGCCACATGGGCGAAGAGCTGACCCAGGTGCTGCCGATGGCGGTGTTCGAGAGCGGCGAGCTGCGCCCGCTGCGCGAAGTCGCGCTGGCCTTGAACGGCCTGGTCCGCGAAGGCGCGCAGATCATGCGCGGCAACAAGACCCAGTCGA--TCAGCAGCTTCGCCCAGGCGCATGCCTGGCTGTTCGACGAGGCCAAGAAGGGCCGGCAGATCCAGCGCTTCAAGGGCCTGGGCGAAATGAACGCCGAGCAGCTGTG-------------------------------------------------------------------------
>Xanthomonas_translucens_pv_phlei_strain_NCPPB3231_(EU285230)
----------------------------------------------------------------------------------------------------------------------------------------------------------------------------------------------------------------------------------------------------------------------ATCACCGGCAGCGCGCTGGAGAAGCTGCTGCTGCTGTTCGCCAGCGCCAACGACGCGGTGGCGCGCAACGCGCACCGCTACGATCCGGCGCTGCTGACCGCGCTGATCGACCTGCCGCCGCTGGACGTGGCGCAGCTGGAGGC------CGAAGGCGACCAGCACCCGAGCCTGACCGCGCTG--CAGGCCGTGCTCAACCGCGGCAGCCTGGGCACTGCCCGCTACCAGCTGCGCTTCGAGCCGGCCACCGAACAGCGTCCGGCGACGCTGATCGCGGTGCGCCGCCACATGGGCGAAGAACTGACCCAGGTGTTGCCGATGGCGGTGTTCGAGAGCGGCGAACTGCGCCCGCTGCGCGAAGTCGCGCTGGCGTTGAACGGGCTGGTCCGCGCAGGCGCGCAGATCGTGCGCGGCAACAAGACCCAGTCGA--TCAGCAGCTTCGCCCAGGCGCATGCCTGGCTGTTCGACGAGGCCAAGAAGGGCCGGCAGATCCAGCGCTTCAAGGGCCTGGGCGAAATGAACGCCGAGCAGCTGTG-------------------------------------------------------------------------
>Xanthomonas_translucens_pv_phleipratensis_strain_NCPPB1837_(EU285221)
----------------------------------------------------------------------------------------------------------------------------------------------------------------------------------------------------------------------------------------------------------------------ATCACCGGCAGCGCGCTGGAGAAGCTGCTGCTGCTGTTCGCCAGCGCCAACGACGCGGTGGCGCGCAACGCGCACCGCTACGATCCGGCGCTGCTGACCGCGCTGATCGACCTGCCGCCGCTGGACGTGGCGCAGCTGGAGGC------CGAAGGCGACCAGCACCCGAGCCTGACCGCGCTG--CAGGCCGTGCTCAACCGCGGCAGCCTGGGCACTGCCCGCTACCAGCTGCGCTTCGAGCCGGCCACCGAACAGCGTCCGGCGACGCTGATCGCGGTGCGCCGCCACATGGGCGAAGAACTGACCCAGGTGTTGCCGATGGCGGTGTTCGAGAGCGGCGAACTGCGCCCGCTGCGCGAAGTCGCGCTGGCGTTGAACGGGCTGGTCCGCGCAGGCGCGCAGATCGTGCGCGGCAACAAGACCCAGTCGA--TCAGCAGCTTCGCCCAGGCGCATGCCTGGCTGTTCGACGAGGCCAAGAAGGGCCGGCAGATCCAGCGCTTCAAGGGCCTGGGCGAAATGAACGCCGAGCAGCTGTG-------------------------------------------------------------------------
>Xanthomonas_translucens_pv_poae_strain_NCPPB3230_(EU285229)
----------------------------------------------------------------------------------------------------------------------------------------------------------------------------------------------------------------------------------------------------------------------ATCACCGGCAGCGCGCTGGAGAAGCTGCTGCTGCTGTTCGCCAGCGCCAACGACGCGGTGGCGCGCAACGCGCACCGCTACGATCCGGCGCTGCTGACCGCGCTGATCGACCTGCCGCCGCTTGACGTGGCGCAGCTGGAGGC------CGAAGGCGACCAGCACCCGAGCCTGACCGCGCTG--CAGGCCGTGCTCAACCGCGGCAGCCTGGGCACCGCCCGCTACCAGCTGCGCTTCGAGCCGGCCACCGAACAGCGTCCGGCGACGCTGATCGCGGTGCGCCGCCACATGGGCGAAGAACTGACCCAGGTGCTGCCGATGGCGGTGTTCGAGAGCGGCGAACTGCGCCCGCTGCGCGAAATCGCGCTGGCGTTGAACGGGCTGGTCCGCGCAGGCGCGCAGATCGTGCGCGGCAACAAGACCCAGTCGA--TCAACAGCTTCGCCCAGGCGCATGCCTGGCTGTTCGACGAGGCGAAGAAGGGCCGGCAGATCCAGCGCTTCAAGGGCCTGGGCGAAATGAACGCCGAGCAGCTCTG-------------------------------------------------------------------------
>Xanthomonas_translucens_pv_secalis_strain_NCPPB2822_(EU285225)
----------------------------------------------------------------------------------------------------------------------------------------------------------------------------------------------------------------------------------------------------------------------ATCACCGGCAGCGCGCTGGAGAAGCTGCTGCTGCTGTTCGCCAGCGCCAACGACGCGGTGGCGCGCAACGCGCACCGCTACGATCCGGCGCTGCTGACCGCGCTGATCGACCTGCCGCCGCTGGACGTGGCGCAGCTGGAGGC------CGAAGGCGACCAGCACCCGAGCCTGACCTCGCTG--CAGGCCGTGCTCAACCGGGGCAGCCTGGGTACCGCCCGCTACCAGCTGCGCTTCGAGCCGGCTACCGAACAGCGGCCGGCGACGCTGATCGCGGTGCGCCGCCACATGGGCGAAGAACTGACCCAGGTGCTGCCGATGGCGGTGTTCGAGAGCGGCGAACTGCGCCCGCTGCGCGAAGTCGCGCTGGCGTTGAACGGGTTGGTCCGCGCAGGCGCGCAGATCGTGCGCGGCAACAAGACCCAGTCGA--TCAGCAGCTTCGCCCAGGCGCATGCCTGGCTGTTCGACGAGGCCAAGAAGGGCCGGCAGATCCAGCGCTTCAAGGGCCTGGGCGAAATGAACGCCGAGCAGCTGTG-------------------------------------------------------------------------
>Xanthomonas_translucens_pv_undulosa_strain_NCPPB2821_(EU285224)
----------------------------------------------------------------------------------------------------------------------------------------------------------------------------------------------------------------------------------------------------------------------ATCACCGGCAGCGCGCTGGAGAAGCTGCTGCTGCTGTTCGCCAGCGCCAACGACGCGGTGGCGCGCAACGCGCACCGCTACGATCCGGCGCTGCTGACCGCGCTGATCGACCTGCCGCCGCTGGACGTGGCGCAGCTGGAGGC------CGAAGGCGACCAGCACCCGAGCCTGACCTCGCTG--CAGGCCGTGCTCAACCGGGGCAGCCTGGGTACCGCCCGCTACCAGCTGCGCTTCGAGCCGGCTACCGAACAGCGGCCGGCGACGCTGATCGCGGTGCGCCGCCACATGGGCGAAGAACTGACCCAGGTGCTGCCGATGGCGGTGTTCGAGAGCGGCGAACTGCGCCCGCTGCGCGAAGTCGCGCTGGCGTTGAACGGGTTGGTCCGCGCAGGCGCGCAGATCGTGCGCGGCAACAAGACCCAGTCGA--TCAGCAGCTTCGCCCAGGCGCATGCCTGGCTGTTCGACGAGGCCAAGAAGGGCCGGCAGATCCAGCGCTTCAAGGGCCTGGGCGAAATGAACGCCGAGCAGCTGTG-------------------------------------------------------------------------
>Stenotrophomonas_maltophilia_strain_ICMP_17033_(EU499066)
GCTGCGTTACCACAGAATCATCATCATGACCGACGCCGACGTCGACGGCGCCCACATCCGCACCCTGCTGCTGACGTTCTTCTACCGTCAGATGCCGGAGCTGATCGAGCGCGGTTACGTCTACATCGGCCTGCCGCCGCTGTACAAGATCAAGCAGGGCAAGCAGGAGCTGTACCTGAAGGACGACCCGGCGCTGGACAGCTACCTGGCCAGCAGCGCGGTGGAAAACGCTGCGCTGGTGCCGGCCACCGGCGAGCCCGGCATCGAAGGCCTTGCGCTGGAAAAGCTGCTGCTGGCCTACGCGGCCGCGCTGGATTCGATCGAGCGCAACGCACATCGCTACGACCGCAACCTGCTTGAAGCGCTGGTCGATTTCGTGCCGATGGACCTGGAAAGCCTGCGCGCTGCCGGCGAAGGCGA---------GGGCTTGGATGCACTGGCCAAGCG--CCTCAACCAGGGCAGCCTGGGCAGCCCGCGTTTCACGCTGGAACTGCAGGAAGCCAACGACGAGCGCCCGGCCGCTGTGCTGGTGACCCGTCGCCACATGGGCGAACAGCACATCCAGGTGCTGCCGATGTCGGCCTTCGAAAGCGGCGAACTGCGCGCGATCCACCAGGCATCGAAGCTGCTGCACGGTCTGGTCCGCGAGGGCGCGACCATTTCCCGCGGTGCCAAG--TCGATCGAAGTCGACAGCTTTGCCAAGGCACAGAACTGGCTGCTCGAGGAGGCCAAGCGCGGCCGCCAGATCCAGCGATTCAAGGGTCTGGGTGAAATGAATCCGGAGCAGCTGTGGGACACCACGGTGAACCCGGAAACCCGCCGACTGCTGCAGGTGCGTATCGAGGACGCTGTCGCAGCCGACCAG
>Xanthomonas_albilineans_strain_ICMP_10041_(EU499048)
GCTGCGCTACCACCGCATCATCCTGATGACCGACGCCGACGTCGACGGCTCGCACATCCGTACCCTGCTGCTGACATTCTTCTACCGGCAGATGCCTGAGTTGATCGAGCGCGGCTACATCTACATCGGCCTGCCGCCGCTGTACAAGCTCAAGCAGGGCAAGAGCGAGCTGTATCTGAAGGACGACGCGGCCCTCAACGCCTACCTGGCCAGCAATGCGGTCGAAGGTGCCGCGCTGATTCCGGCCACCGACGAGCCGCCGATCACCGGCGAAGCGCTGGAAAAATTGTTGATGCTGTTCACCAGCGCCAACGAGGCGATCGCGCGCAACGCCCACCGCTACGACCCGGCTCTGCTCACCGCGCTGATCGACCTGCCGCCATTGGATGTGGAAAAGCTGCAGGC------CGAAGGCGACCAGCACCCGACCCTGGATGCACTC--CAGGCAGTGCTCAACCGCGGCACCCTGGGTACCGCACGCTATCAGTTGCGCTTCGACCCGGGCAGCGACAACGCACCTGCCACCCTGATGGCCATCCGCCGCCACATGGGCGAAGAGTTCACCCAGGTGCTGCCGATGGCTGCGTTCGAAAGCGGCGAGCTACGTCCGCTGCGTGAGGTCTCGCTGGCCTTGCACGACCTGGTGCGCGAAGGCGCCCAGATCGTGCGCGGCAACAAGAGCCACCCGA--TCACCAGCTTCGCGCAGGCCCACGCCTGGTTGCTGGACGAGGCCAAGAAGGGCCGCCAGGTACAGCGCTTCAAGGGCCTGGGCGAAATGAATGCCGAGCAGCTGTGGGAAACCACGGTCAACCCCGACACGCGTCGTCTGTTGCAGGTGCGCATCGAGGACGCGGTGGCCGCCGACCAG
>Xanthomonas_albilineans_strain_ICMP_1590_(EU498985)
CATGCGCTACCACCGCATCATCATCATGACCGATGCCGACGTCGACGGTGCGCACATTCGTACGTTGCTGCTGACGTTCTTCTACCGGCAGATGCCAGAGCTGATCGAACGCGGCTACGTGTACATCGGTTTGCCCCCGCTCTATCGGCTCAAGCAAGGCAAGCAGGAGCTGTACCTGAAGGACGACAACGCGCTCAACGTCTACCTCGCCAGCAGCGCGGTCGAGGGTGCGGCGCTGATCCCGGCGACCGGCGAGCCGCCGATCACCGGTGCCGCTCTGGAGAAGTTGTTGCTGCTGTTCGCCAGCGCCAATGAAACCGTGGCACGCAATGCCCATCGCTACGATCCGGCGCTGCTGACCGCGTTGATCGACTTGCCGCCACTGGATGTCAACCAGCTCGAAGC------CGAAGGCGAATTGCATCCAAGCCTGGATGCACTG--CAAACGGTTCTCAATCGCGGTAACTTGGGTTCGGCCCGTTACACCTTGCGCTTCCAGCCGGCCAACGAGCAGCGTCCGGCCACCTTGCTGTTGGTGCGTCGCCACATGGGCGAGGAAATGACCCAGGTGGTGCCGATGGCGGTGTTCGAAAGCGGCGAATTGCGGCCGTTGCGCGAGGTCGCGTTGGCGCTGCACGGTCTGGTGCGCGAGGGTGCGCAAATCGTGCGTGGCAATAAAACCCAAGCCA--TCTCCAGCTTTGCGCAAGCGCATGCCTGGTTGTTCGAAGAAGCCAAGAAAGGCCGTCAGATCCAGCGCTTCAAGGGTCTGGGCGAAATGAATGCCGAACAGTTGTGGGAAACCACGGTCAACCCCGACACCCGCCGTCTATTGCAGGTGCGTATCGAGGACGCCGTGGCGGCCGATCA-
>Xanthomonas_albilineans_strain_ICMP_196_(EU498963)
CATGCGTTACCACCGCATCATCATCATGACCGACGCCGACGTCGACGGCGCCCACATCCGCACCTTGCTGCTGACCTTCTTCTACCGGCAGATGCCTGAGCTGATCGAACGCGGCTACGTCTACATCGGCTTGCCCCCGCTCTACCGGCTCAAGCAAGGTAAGCAGGAGCTTTACCTGAAGGACGACAACGCGCTCAACGTCTATCTGGCCAGCAGCGCGGTCGAGGGTGCGGCGTTGATCCCGGCGAGCGGCGAGCCGCCGATCACCGGCGCGGCACTGGAGAAGTTGTTGCTGCTGTTCGCCAGCGCCAATGAAACCGTGGTACGCAACGCCCATCGCTACGATCCTGCACTGCTGACCGCATTGATCGACTTGCCGCCACTGGACGTGGCCCAGCTCGAAGC------GGAGGGCGAACGGCATCCAAGCCTGGATGCGCTG--CAAATGGTTCTCAATCGCGGTAACCTCGGTTCGGCCCGCTACACCTTGCGCTTTCAGCCCGCCAACGAGCAGCGTTCGGCCACCTTGCTGTTGGTGCGTCGCCACATGGGCGAGGAAATGACCCAGGTGGTGCCGATGGCGGTGTTCGAAAGCGGCGAACTGCGGGCGTTGCGCGAGGTCGCGCTGGCGCTGCACGGTCTGGTCCGCGAGGGCGCGCAGATCGTGCGCGGCAACAAGACCCAAGCCA--TCTCCAGCTTTGCCCAGGCGCATGCCTGGCTGTTCGAAGAAGCCAAAAAGGGCCGTCAGATCCAGCGCTTCAAGGGTCTGGGCGAAATGAATGCCGAACAGCTGTGGGAAACCACGGTCAACCCCGACACCCGCCGCTTGTTGCAGGTGCGCATCGAGGACGCCGTGGCAGCCGATCAG
>Xanthomonas_albilineans_strain_ICMP_8679_(EU499030)
-CTGCGTTACCACCGCATCATCATCATGACCGACGCCGACGTCGACGGCGCCCACATCCGTACCTTGCTGCTGACCTTCTTCTACCGGCAGATGCCTGAGCTGATCGAACGCGGCTACGTCTACATTGGCTTGCCCCCGCTCTACCGGCTCAAGCAAGGTAAGCAGGAGCTTTACCTGAAGGACGACAACGCGCTCAACGTCTATCTGGCCAGCAGCGCGGTCGAGGGTGCAGCGTTGATCCCGGCGAGCGGCGAGCCGCCGATCACCGGTGCGGCACTGGAGAAGTTGTTGCTGCTGTTCGCCAGCGCCAATGAAACCGTGGCACGCAACGCCCATCGCTACGATCCCGCACTGCTGACCGCATTGATCGACTTGCCCCCACTGGACGTGGCCCAGCTCGAAGC------GGAGGGCGAACGGCATCCAAGCCTGGATGCGCTG--CAAATGGTTCTCAACCGCGGTAACCTCGGTTCGGCCCGCTACACCTTGCGCTTTCAGCCCGCCAACGAGCAGCGTTCGGCCACCTTGCTGTTGGTGCGTCGCCACATGGGCGAGGAAATGACCCAGGTGGTGCCGATGGCGGTGTTCGAAAGCGGCGAACTGCGGGCGTTGCGCGAGGTCGCGCTGGCGCTGCACGGTCTGGTCCGCGAGGGCGCGCAGATCGTGCGCGGCAACAAGACCCAAGCCA--TCTCCAGCTTTGCCCAGGCGCATGCCTGGCTGTTCGAAGAAGCCAAAAAAGGCCGTCAGATCCAGCGCTTCAAGGGTCTGGGCGAAATGAATGCCGAACAGCTGTGGGAAACCACGGTCAACCCCGACACCCGCCGCTTGTTGCAGGTGCGCATCGAGGACGCCGTGGCAGCCGATCAG
>Xanthomonas_bromi_strain_ICMP_12545_(EU499052)
GCTGCGCTACCACCGCATCATCCTGATGACCGACGCCGACGTCGATGGCTCGCACATCCGCACCCTGCTGCTGACGTTCTTCTACCGGCAGATGCCGGAGCTGATCGAGCGCGGCTACATCTACATCGGCCTGCCGCCGCTGTACAAGCTCAAGCAGGGCAAGAGCGAGCTGTATCTGAAAGACGATGCGGCGCTCAACGCCTATCTGGCCAGCAATGCGGTCGAAGGCGCGGCGCTGATCCCGGCGACCGACGAGCCGCCGATCACCGGCGAAGCGCTGGAAAAACTGCTGATGCTGTTTACCAGCGCCAACGAAGCGATCGCCCGCAACGCCCACCGCTACGACCCGGCCCTGCTCACCGCACTGATCGACCTGCCGCCGCTGGACGCGCAAAAACTGCAGGC------CGAAGGCGACCAGCACCCGACCCTGGATGCCCTG--CAGGCCGTGCTCAATCGCGGCACCCTGGGGACCGCGCGCTACCAGCTGCGCTTCGATCCGGGCACCGAGAACGTGCCCGCCACGCTGGTGGCCATCCGCCGTCACATGGGCGAAGAGTTCACCCAGGTGCTGCCGATGGGCGCGTTCGACAGCGGCGAACTGCGTCCGCTGCGCGAGGTGTCGCTGGCCCTGCATGACCTGGTGCGCGAAGGCGCGCAGATCGTGCGCGGCAACAAGAGCCACCCGA--TCACCAGCTTCGCGCAGGCGCACGCCTGGTTGCTGGACGAAGCCAAGAAGGGCCGCCAGGTGCAGCGTTTCAAGGGCCTGGGCGAAATGAACGCCGAGCAGCTGTGGGAAACCACGGTCAACCCCGACACCCGTCGCCTGTTGCAGGGGCGGATCGAGGACGCGGTGGCCGCCGACCAG
>Xanthomonas_campestris_pv_campestris_strain_ICMP_13_(EU498948)
GCTGCGCTACCACCGCATCATCCTGATGACCGACGCCGACGTGGACGGCTCGCACATCCGCACGCTGCTGCTCACGTTCTTCTACCGGCAGATGCCGGAGCTGATCGAGCGCGGCTACATCTACATCGGCCTGCCGCCGCTGTACAAGCTCAAGCAGGGCAAGAGCGAGCTGTATCTCAAGGACGACGCCGCGCTCAACGCCTACCTGGCCAGCAGCGCGGTCGAAGGTGCAGCGCTGATCCCGGCCAGCGACGAGCCGCCGATCACCGGCGAGGCGCTGGAAAAACTGCTGCTGTTGTTCGCTGGCGCCAAGGAGGCCATTGCCCGCAATGCCCACCGCTACGACCCGGCGCTGTTGACCGCGTTGATCGATCTGCCGCCGCTGGACGTGGTGCAGCTGCAGGC------CGAAGGCGACGTGCATCCCACGCTGGATGCGCTG--CAGGCAGTGCTCAATCGCGGCACCCTGGGCACGGCGCGCTATCACCTGCGCTTCGACCCGGCCACCGACAGTGCCGCCGCCTCGCTGGTGTCGGTGCGCAAGCACATGGGCGAGGAATTCACCCAGGTGCTGCCGATGGGCGCGTTCGAAAGTGGTGAGCTGCGTCCGCTGCGCGAGGTTGCGCTGGCCCTGCATGGCTTGGTGCGCGAAGGCGCGCAGATCCTGCGTGGCAACAAGAGCCACCCGA--TCACCAGCTTTGCGCAGGCGCAGGCCTGGCTGCTGGAAGAAGCTAAGCGGGGCCGCCAGGTGCAGCGCTTCAAGGGCCTGGGCGAAATGAACGCCGAGCAGTTGTGGGAAACCACGGTCAATCCGGACACGCGGCGCCTGCTGCAGGTGCGCATTGAAGACGCCGTGGCGGCCGACCAG
>Xanthomonas_campestris_pv_campestris_strain_ICMP_6541_(EU499018)
GCTGCGCTACCACCGCATCATCCTGATGACCGACGCCGACGTGGACGGCTCGCACATCCGCACGCTGCTGCTCACGTTCTTCTACCGGCAGATGCCGGAGCTGATCGAGCGCGGCTACATCTACATCGGCTTGCCGCCGCTGTACAAGCTCAAGCAGGGCAAGAGCGAGCTGTATCTCAAGGACGACGCCGCGCTCAACGCCTACCTGGCCAGCAGCGCGGTCGAAGGTGCAGCGCTGATCCCGGCCAGCGACGAGCCGCCGATCACCGGCGAGGCGCTGGAAAAACTGCTGCTGTTGTTCGCTGGCGCCAAGGAGGCCATTGCCCGCAATGCCCACCGCTACGACCCGGCGCTGTTGACCGCGTTGATCGATCTGCCGCCGCTGGACGTGGTGCAGCTGCAGGC------CGAAGGCGACGTGCATCCCACGCTGGATGCGCTG--CAGGCAGTGCTCAATCGCGGCACCCTGGGCACGGCGCGCTATCACCTGCGCTTCGACCCGGCCACCGACAGTGCCGCCGCCTCGCTGGTGTCGGTGCGCAAGCACATGGGCGAGGAATTCACCCAGGTGCTGCCGATGGGCGCGTTCGAAAGTGGTGAGCTGCGTCCGCTGCGCGAGGTTGCGCTGGCCCTGCATGGCTTGGTGCGCGAAGGCGCGCAGATCCTGCGTGGCAACAAGAGCCACCCGA--TCACCAGCTTTGCGCAGGCGCAGGCCTGGCTGCTGGAAGAAGCTAAGCGGGGCCGCCAGGTGCAGCGCTTCAAGGGCCTGGGCGAAATGAACGCCGAGCAGTTGTGGGAAACCACGGTCAATCCGGACACGCGGCGCCTGCTGCAGGTGCGCATTGAAGACGCCGTGGCGGCCGACCAG
>Xanthomonas_campestris_pv_incanae_strain_ICMP_574_(EU498977)
GCTGCGCTACCACCGCATCATCCTGATGACCGACGCCGACGTGGACGGCTCGCACATCCGCACGCTGCTGCTCACGTTCTTCTACCGGCAGATGCCGGAGCTGATCGAACGCGGTTACATCTACATCGGCCTGCCGCCGTTGTACAAGCTCAAGCAGGGCAAGAGCGAGCTGTATCTCAAGGACGATGCCGCGCTCAACGCCTACCTGGCCAGCAGCGCGGTCGAAGGTGCAGCGCTGATCCCGGCCAGCGACGAGCCGCCGATCACCGGCGAGGCGCTGGAAAAACTGCTGCTGTTGTTCGCTGGCGCCAAGGAGGCCATTGCCCGTAACGCCCACCGCTACGACCCGGCGCTGTTGACCGCGTTGATCGATCTGCCGCCGCTGGACGTGGTGCAGCTGCAGGC------CGAAGGCGACGTGCATCCCACGCTGGATGCGCTG--CAGGCAGTGCTCAACCGCGGCACCCTGGGCACGGCGCGCTATCACCTGCGCTTCGATCCGGCCACCGACAGTGCCGCCGCCTCGCTGGTGTCGGTGCGCAAGCACATGGGCGAGGAATTCACCCAGGTGCTGCCGATGGGCGCGTTCGAAAGTGGCGAGCTGCGTCCGCTGCGCGAGGTTGCGCTGGCCCTGCATGGCTTGGTGCGCGAAGGCGCGCAGATCCTGCGTGGCAACAAGAGCCACCCGA--TCACCAGCTTTGCGCAGGCGCAAGCCTGGCTGCTGGAAGAGGCCAAACGGGGCCGCCAGGTGCAGCGCTTCAAGGGCCTGGGCGAAATGAACGCCGAGCAGTTGTGGGAAACCACGGTCAATCCGGACACGCGGCGCCTGCTGCAGGTGCGCATTGAAGACGCCGTGGCGGCCGACCAG
>Xanthomonas_campestris_pv_raphani_strain_ICMP_1404_(EU498982)
GCTGCGCTACCACCGCATCATCCTGATGACCGACGCCGACGTGGACGGCTCGCACATCCGCACGCTGCTGCTAACGTTCTTCTACCGGCAGATGCCGGAGCTGATCGAGCGCGGCTACATCTACATCGGCCTGCCGCCGCTGTACAAGCTCAAGCAGGGCAAGAGCGAGCTGTATCTCAAGGACGACGCCGCGCTCAACGCCTACCTGGCCAGCAGCGCGGTCGAAGGTGCAGCGCTGATCCCGGCCAGCGACGAGCCGCCGATCACCGGCGAGGCGCTGGAAAAACTGCTGCTGTTGTTCGCTGGCGCCAAGGAGGCCATTGCCCGCAATGCCCACCGCTACGACCCGGCGCTGTTGACCGCGTTGATCGATCTGCCGCCGCTGGACGTGGTGCAGCTGCAGGC------CGAAGGCGACGTGCATCCCACGCTGGATGCGCTG--CAGGCAGTGCTCAATCGCGGCACCCTGGGCACGGCGCGCTATCACCTGCGCTTCGACCCGGCCACCGACAGTGCCGCCGCCTCGCTGGTGTCGGTGCGCAAGCACATGGGCGAGGAATTCACCCAGGTGCTGCCGATGGGCGCGTTCGAAAGTGGTGAGCTGCGTCCGCTGCGCGAGGTTGCGCTGGCCCTGCATGGCTTGGTGCGCGAAGGCGCGCAGATCCTGCGTGGCAACAAGAGCCACCCGA--TCACCAGCTTTGCGCAAGCGCAGGCCTGGCTGCTGGAAGAGGCCAAGCGGGGCCGCCAGGTGCAGCGCTTCAAGGGCCTGGGCGAAATGAACGCCGAGCAGTTGTGGGAAACCACGGTCAATCCGGACACGCGGCGCCTGCTGCAAGTGCGCATTGAAGACGCCGTGGCGGCCGACCAG
>Xanthomonas_codiaei_strain_ICMP_9512_(EU499037)
GCTGCGTTACCACCGCATCATCCTGATGACCGACGCCGACGTGGACGGCTCGCACATCCGTACCCTGCTGCTGACCTTCTTCTACCGGCAGATGCCGGAGCTGATCGAGCGCGGCTACATCTACATCGGTCTGCCGCCGCTGTACAAACTCAAGCAGGGCAAGAGCGAGCTGTACCTCAAGGACGATGCCGCGCTCAATGCCTACCTGGCCAGCAGTGCGGTGGAGGGTGCGGCGCTGATTCCGGCAGCCGACGAACCGCCGATCACCGGCGAGGCGCTGGAAAAACTGTTGCTGCTATTCGCTGGTGCCAACGATGCGATCGCCCGCAATGCGCACCGCTACGATCCCGCCCTGCTCACCGCGCTGATCGACCTGCCGCCACTGGACGTGGCCCAGCTGCAGGC------CGAAGGCGACGTCCACCCCACCCTGGATGCGCTG--CAGGCCGTGCTCAATCGCGGCACTCTGGGCACGGCGCGCTACCAGCTGCGCTTCGACCCGGCCACCGAGAACACCGCGGCGACGCTGGTGGCGATTCGTCGCCACATGGGCGAGGAATTCACCCAGGTGCTGCCGATGGGCGCATTCGAAAGCGGCGAGCTGCGTCCGCTGCGCGAGGTGGCGCTGGCGCTGCACGGTCTGGTCCGCGAGGGCGCGCAGATCGTGCGCGGCAACAAATCCCATACCA--TCACCAGCTTCGGCCAGGCTCATGCCTGGCTGCTGGAAGAGGCCAAGAAGGGCCGCCAGGTGCAGCGCTTCAAGGGCCTGGGCGAAATGAACGCCGAGCAGCTGTGGGAGACCACGGTCAACCCGGACACGCGCCGGCTGTTGCAGGGGCGCCTCGAGGAAGGGGTGGCCGCCGACCAG
>Xanthomonas_codiaei_strain_ICMP_9513_(EU499038)
GCTGCGTTACCACCGCATCATCCTGATGACCGACGCCGACGTGGACGGCTCGCACATCCGTACCCTGCTGCTGACCTTCTTCTACCGGCAGATGCCGGAGCTGATCGAGCGCGGCTACATCTACATCGGTCTGCCGCCGCTGTACAAACTCAAGCAGGGCAAGAGCGAGCTGTACCTCAAGGACGATGCCGCGCTCAATGCCTACCTGGCCAGCAGTGCGGTGGAGGGTGCGGCGCTGATTCCGGCAGCCGACGAACCGCCGATCACCGGCGAGGCGCTGGAAAAACTGTTGCTGCTATTCGCTGGTGCCAACGATGCGATCGCCCGCAATGCGCACCGCTACGATCCCGCCCTGCTCACCGCGCTGATCGACCTGCCGCCACTGGACGTGGCCCAGCTGCAGGC------CGAAGGCGACGTCCACCCCACCCTGGATGCGCTG--CAGGCCGTGCTCAATCGCGGCACTCTGGGCACGGCGCGCTACCAGCTGCGCTTCGACCCGGCCACCGAGAACACCGCGGCGACGCTGGTGGCGATTCGTCGCCACATGGGCGAGGAATTCACCCAGGTGCTGCCGATGGGCGCATTCGAAAGCGGCGAGCTGCGTCCGCTGCGCGAGGTGGCGCTGGCGCTGCACGGTCTGGTCCGCGAGGGCGCGCAGATCGTGCGCGGCAACAAATCCCATACCA--TCACCAGCTTCGGCCAGGCTCATGCCTGGCTGCTGGAAGAGGCCAAGAAGGGCCGCCAGGTGCAGCGCTTCAAGGGCCTGGGCGAAATGAACGCCGAGCAGCTGTGGGAGACCACGGTCAACCCGGACACGCGCCGGCTGTTGCAGGTGCGCATCGAGGATGCGGTGGCCGCCGACCAG
>Xanthomonas_gardneri_strain_ICMP_16689_(EU499058)
GCTGCGCTACCACCGCATCATCCTGATGACCGACGCCGACGTCGACGGCTCGCACATCCGTACCCTGCTGCTCACGTTCTTCTACCGGCAGATGCCGGAGCTGATCGAGCGCGGCTACATCTACATCGGCCTGCCGCCGCTGTACAAACTCAAGCAGGGCAAGAGCGAGCTGTATCTCAAGGACGACGCGGCGCTCAACGCCTACCTGGCCAGCAACGCGGTCGAGGGCGCGGCGCTGATCCCCGCCACCGACGAGCCGCCGATCACCGGCGAGGCGCTGGAGAAGCTGCTGATGCTGTTCACCGGTGCCAACGAAGCGATCGCGCGCAATGCGCACCGCTACGACCCGGCGCTGATGACCGCCTTGATCGACCTGCCGCCGCTGGACGTGGCAAAGCTGCAGGC------CGAAGGCGACCAGCATCCCACCCTGGACAAGCTG--CAGGCGGTGCTCAACCGCGGCACCCTTGGCACGGCGCGCTACCAGCTGCGCTTCGACCCGGCCACCGACAGCACCTCCGCCACGCTGGTGGCGGTGCGCAAGCACATGGGCGAGGAATTCACCCAGGTGCTGCCGATGGGCGCGTTCGAAAGCGGCGAACTGCGTCCGTTGCGCGAGGTGGCGCTGGCGCTGGATGGTCTGGTGCGCGAAGGCGCGCAGATCGTGCGCGGCAACAAGACCCACCCGA--TCACCAGCTTCGCGCAGGCGCATGCCTGGTTGCTGGAAGAGGCCAAGAAGGGCCGCCAGGTGCAGCGCTTCAAGGGCCTGGGCGAAATGAACGCCGAGCAGCTGTGGGAAACCACGGTCAACCCGGATACGCGTCGCTTGCTGCAGGTACGCATCGAAGACGCGGTGGCCGCCGATCAG
>Xanthomonas_hyacinthi_strain_ICMP_187_(EU498958)
GCTGCGCTACCACCGCATCATCATCATGACCGACGCCGACGTGGACGGCGCGCACATCCGCACCCTGCTGCTGACGTTCTTCTACCGGCAGATGCCGGAGCTGATCGAGCGCGGCTACATCTACATCGGCCTGCCGCCGCTGTACCGGCTCAAGCAGGGCAAGCAGGAGCTGTACCTGAAGGACGACAATGCGCTCAACGCCTATCTGGCCAACAGCGCGGTCGAAGGTGCCGCGCTGATCCCGGCCAGCGACGAGCCGCCGATCACCGGCAGCGCGCTGGAGAAGCTGCTGTTGCTGTTTGCCAGCGCCAACGATGCCGTGGCGCGCAATGCGCACCGCTACGATCCGGCGCTGCTGACCGCGCTGATCGACCTGCCGCCGCTGGACGTGGCGCAGCTGGAGGC------CGAGGGCGACCAGCACCCGAGCCTGGACGCGCTG--CAGGCCGTGCTCAACCGCGGCAGCCTGGGCACCGCCCGCTATCTGCTGCGTTTCGAGCCGGGCAGCGAACAGCGTCCGGCGACGCTGATCGCGGTGCGCCGCCACATGGGCGAAGAGCTGACCCAGGTGCTGCCGATGGCGGTGTTCGAGAGCGGCGAACTGCGCCCGCTGCGCGAGGTCGGGCTGGCCCTGAACGGGCTGGTCCGCGATGGCGCGCAGATCGTGCGCGGCAACAAGACCCAGGCGG--TCGCCAGCTTCGCGCAGGCGCATGCGTGGCTGTTCGACGAGGCCAAGAAGGGCCGGCAGATCCAGCGCTTCAAGGGCCTGGGCGAAATGAACGCCGAGCAGCTGTGGGAAACCACGGTGAACCCGGATACGCGCCGCCTGCTGCAGGTGCGCATCGAGGACGCGGTGGCTGCCGACCAG
>Xanthomonas_hyacinthi_strain_ICMP_188_(EU498959)
GCTGCGCTACCACCGCATCATCATCATGACCGACGCCGACGTGGACGGCGCGCACATCCGCACCCTGCTGCTGACGTTCTTCTACCGGCAGATGCCGGAGCTGATCGAGCGCGGCTACATCTACATCGGCCTGCCGCCGCTGTACCGGCTCAAGCAGGGCAAGCAGGAGCTGTACCTGAAGGACGACAATGCGCTCAACGCCTATCTGGCCAACAGCGCGGTCGAAGGTGCCGCGCTGATCCCGGCCAGCGACGAGCCGCCGATCACCGGCAGCGCGCTGGAGAAGCTGCTGTTGCTGTTTGCCAGCGCCAACGATGCCGTGGCGCGCAATGCGCACCGCTACGATCCGGCGCTGCTGACCGCGCTGATCGACCTGCCGCCGCTGGACGTGGCGCAGCTGGAGGC------CGAGGGCGACCAGCACCCGAGCCTGGACGCGCTG--CAGGCCGTGCTCAACCGCGGCAGCCTGGGCACCGCCCGCTATCTGCTGCGTTTCGAGCCGGGCAGCGAACAGCGTCCGGCGACGCTGATCGCGGTGCGCCGCCACATGGGCGAAGAGCTGACCCAGGTGCTGCCGATGGCGGTGTTCGAGAGCGGCGAACTGCGCCCGCTGCGCGAGGTCGGGCTGGCCCTGAACGGGCTGGTCCGCGATGGCGCGCAGATCGTGCGCGGCAACAAGACCCAGGCGG--TCGCCAGCTTCGCGCAGGCGCATGCGTGGCTGTTCGACGAGGCCAAGAAGGGCCGGCAGATCCAGCGCTTCAAGGGCCTGGGCGAAATGAACGCCGAGCAGCTGTGGGAAACCACGGTGAACCCGGATACGCGCCGCCTGCTGCAGGTGCGCATCGAGGACGCAGTGGCTGCCGACCAG
>Xanthomonas_hyacinthi_strain_ICMP_189_(EU498960)
GCTGCGCTACCACCGCATCATCATCATGACCGACGCCGACGTGGACGGCGCGCACATCCGCACCCTGCTGCTGACGTTCTTCTACCGGCAGATGCCGGAGCTGATCGAGCGCGGCTACATCTACATCGGCCTGCCGCCGCTGTACCGGCTCAAGCAGGGCAAGCAGGAGCTGTACCTGAAGGACGACAATGCGCTCAACGCCTATCTGGCCAACAGCGCGGTCGAAGGTGCCGCGCTGATCCCGGCCAGCGACGAGCCGCCGATCACCGGCAGCGCGCTGGAGAAGCTGCTGTTGCTGTTTGCCAGCGCCAACGATGCCGTGGCGCGCAATGCGCACCGCTACGATCCGGCGCTGCTGACCGCGCTGATCGACCTGCCGCCGCTGGACGTGGCGCAGCTGGAGGC------CGAGGGCGACCAGCACCCGAGCCTGGACGCGCTG--CAGGCCGTGCTCAACCGCGGCAGCCTGGGCACCGCCCGCTATCTGCTGCGTTTCGAGCCGGGCAGCGAACAGCGTCCGGCGACGCTGATCGCGGTGCGCCGCCACATGGGCGAAGAGCTGACCCAGGTGCTGCCGATGGCGGTGTTCGAGAGCGGCGAACTGCGCCCGCTGCGCGAGGTCGGGCTGGCCCTGAACGGGCTGGTCCGCGATGGCGCGCAGATCGTGCGCGGCAACAAGACCCAGGCGG--TCGCCAGCTTCGCGCAGGCGCATGCGTGGCTGTTCGACGAGGCCAAGAAGGGCCGGCAGATCCAGCGCTTCAAGGGCCTGGGCGAAATGAACGCCGAGCAGCTGTGGGAAACCACGGTGAACCCGGATACGCGCCGCCTGCTGCAGGTGCGCATCGAGGACGCGGTGGCTGCCGACCAG
>Xanthomonas_hyacinthi_strain_ICMP_190_(EU498961)
GCTGCGCTACCACCGCATCATCATCATGACCGACGCCGACGTGGACGGCGCGCACATCCGCACCCTGCTGCTGACGTTCTTCTACCGGCAGATGCCGGAGCTGATCGAGCGCGGCTACATCTACATCGGCCTGCCGCCGCTGTACCGGCTCAAGCAGGGCAAGCAGGAGCTGTACCTGAAGGACGACAATGCGCTCAACGCCTATCTGGCCAACAGCGCGGTCGAAGGTGCCGCGCTGATCCCGGCCAGCGACGAGCCGCCGATCACCGGCAGCGCGCTGGAGAAGCTGCTGTTGCTGTTTGCCAGCGCCAACGATGCCGTGGCGCGCAATGCGCACCGCTACGATCCGGCGCTGCTGACCGCGCTGATCGACCTGCCGCCGCTGGACGTGGCGCAGCTGGAGGC------CGAGGGCGACCAGCACCCGAGCCTGGACGCGCTG--CAGGCCGTGCTCAACCGCGGCAGCCTGGGCACCGCCCGCTATCTGCTGCGTTTCGAGCCGGGCAGCGAACAGCGTCCGGCGACGCTGATCGCGGTGCGCCGCCACATGGGCGAAGAGCTGACCCAGGTGCTGCCGATGGCGGTGTTCGAGAGCGGCGAACTGCGCCCGCTGCGCGAGGTCGGGCTGGCCCTGAACGGGCTGGTCCGCGATGGCGCGCAGATCGTGCGCGGCAACAAGACCCAGGCGG--TCGCCAGCTTCGCGCAGGCGCATGCGTGGCTGTTCGACGAGGCCAAGAAGGGCCGGCAGATCCAGCGCTTCAAGGGCCTGGGCGAAATGAACGCCGAGCAGCTGTGGGAAACCACGGTGAACCCGGATACGCGCCGCCTGCTGCAGGTGCGCATCGAGGACGCGGTGGCTGCCGACCAG
>Xanthomonas_pisi_strain_ICMP_570_(EU498976)
GCTGCGTTACCACCGCATCATCCTGATGACCGACGCCGACGTCGACGGTTCGCACATCCGCACCCTGCTGCTGACCTTCTTCTACCGGCAGATGCCGGAGCTGATCGAGCGCGGCTACATCTACATCGGCCTGCCGCCGCTGTACAAGCTCAAGCAGGGCAAGAGCGAGCTGTATCTGAAGGACGACGCGGCGCTCAACGCCTACCTGGCCAGCAACGCGGTCGAAGGCGCGGCGCTGATCCCCGCCACCGACGAGCCGCCGATCACCGGCGAGGCGCTGGAAAAGCTGTTGATGCTGTTCACCAGCGCCAACGAGGCGATTGCGCGCAATGCACACCGTTACGACCCGGCCCTGCTCACCGCGCTGATCGACCTGCCGCCGCTGGATGTGGACAAGTTGCAGGC------CGAAGGCGACCAGCACCCCACCCTGGATGCGCTG--CAGGCAGTGCTCAACCGTGGCACCCTGGGTACCGCGCGCTACCAGTTGCGCTTCGATCCGGCGACGGAAAACACAGCCGCAACGCTGGTGGCCGTCCGCCGGCACATGGGCGAGGAATTCACCCAGGTGCTGCCGATGGGCGCGTTCGAAAGCGGCGAGCTGCGCCCGCTGCGGGAAGTGTCGTTGGCACTGAACGACCTGATCCGCGAGGGCGCGCAGATCGTGCGTGGCAACAAGACCCAGCCGA--TCACCAGCTTCGCCCAGGCGCACGCCTGGTTGCTGGAGGAGGCCAAGCGCGGCCGCCAGGTACAGCGCTTCAAGGGCCTGGGCGAAATGAATGCCGAGCAGCTGTGGGAAACCACGGTCAACCCTGACACGCGCCGGCTGCTGCAGGTCCGCATCGAGGACGCGGTGGCCGCCGACCAG
>Xanthomonas_sacchari_strain_ICMP_16916_(EU499063)
-CTGCGCTACCACCGCATCATCATCATGACCGACGCCGACGTCGACGGCGCGCACATCCGCACCCTGCTGCTGACCTTCTTCTACCGGCAGATGCCGGAGCTGATCGAGCGCGGCTACGTCTACATCGGCCTGCCGCCGCTGTACCGGCTCAAGCAGGGCAAGCAGGAGCTGTACCTGAAGGACGACAACGCGCTCAACGCCTACCTGGCCAGCAGCGCGGTCGAAGGCGCGGCGCTGGTCCCGGCCAGCAACGAGCCGCCGATCACTGGCGCGGCGCTGGAGAAGCTGCTGCTGCTGTTCGCCAGCGCCAACGAGGCGGTGGCGCGCAATGCGCACCGCTATGACCCGGCGCTGCTCAGCGCGCTGATCGACCTGCCGCCGCTGGACGTCGCCCAGCTGGAGAG------CGAGGGCGAAGCGCACCCGAGCCTGGACGCGCTG--CAGGCGGTGCTCAACCGCGGCAGCCTGGGCTCGGCGCGCTATGCGCTGTCCTTCGAACGCGGCAGCGAGCAGAAGCCGGCGATGTTGAAGGTGATCCGTCGCCACATGGGCGAAGAGCTCACCAGCTGGGTGCCGATGGCCGCCTTCGAGAGCGGCGAACTGCGGGCCTTGCGCGAGGTCGCGCTGGCGCTGCACGGGCTGGTGCGCGAGGGTGCGCAGATCGTGCGCGGCAACAAGACCCAGGCCA--TCAGCAGCTTCGCCCAGGCGCACGCCTGGCTGTTCGAGGAGGCCAAGAAGGGCCGCCAGATCCAGCGCTTCAAGGGCCTGGGCGAAATGAACGCCGAGCAGCTGTGGGAGACCACGGTGAACCCGGACACGCGCCGCCTGCTGCAGGTGCGCATCGAGGACGCGGTCGCCGCCGACCAG
>Xanthomonas_sacchari_strain_ICMP_16917_(EU499064)
GCTGCGCTACCACCGCATCATCATCATGACCGACGCCGACGTCGACGGCGCGCACATCCGCACCCTGCTGCTGACCTTCTTCTACCGGCAGATGCCGGAGCTGATCGAGCGCGGCTACGTCTACATCGGCCTGCCGCCGCTGTACCGGCTCAAGCAGGGCAAGCAGGAGCTGTACCTGAAGGACGACAACGCGCTCAACGCCTACCTGGCCAGCAGCGCGGTCGAAGGCGCGGCGCTGGTCCCGGCCAGCAACGAGCCGCCGATCACTGGCGCGGCGCTGGAGAAGCTGCTGCTGCTGTTCGCCAGCGCCAACGAGGCGGTGGCGCGCAATGCGCACCGCTATGACCCGGCGCTGCTCAGCGCGCTGATCGACCTGCCGCCGCTGGACGTCGCCCAGCTGGAGAG------CGAGGGCGAAGCGCACCCGAGCCTGGACGCGCTG--CAGGCGGTGCTCAACCGCGGCAGCCTGGGCTCGGCGCGCTATGCGCTGTCCTTCGAACGCGGCAGCGAGCAGAAGCCGGCGATGTTGAAGGTGATCCGTCGCCACATGGGCGAAGAGCTCACCAGCTGGGTGCCGATGGCCGCCTTCGAGAGCGGCGAACTGCGGGCCTTGCGCGAGGTCGCGCTGGCGCTGCACGGGCTGGTGCGCGAGGGTGCGCAGATCGTGCGCGGCAACAAGACCCAGGCCA--TCAGCAGCTTCGCCCAGGCGCACGCCTGGCTGTTCGAGGAGGCCAAGAAGGGCCGCCAGATCCAGCGCTTCAAGGGCCTGGGCGAAATGAACGCCGAGCAGCTGTGGGAGACCACGGTGAACCCGGACACGCGCCGCCTGCTGCAGGTGCGCATCGAGGACGCGGTCGC----------
>Xanthomonas_sacchari_strain_ICMP_16918_(EU499065)
-CTGCGCTACCACCGCATCATCATCATGACCGACGCCGACGTCGACGGCGCGCACATCCGCACCCTGCTGCTGACCTTCTTCTACCGGCAGATGCCGGAGCTGATCGAGCGCGGCTACGTCTACATCGGCCTGCCGCCGCTGTACCGGCTCAAGCAGGGCAAGCAGGAGCTGTACCTGAAGGACGACAACGCGCTCAACGCCTACCTGGCCAGCAGCGCGGTCGAAGGCGCGGCGCTGGTCCCGGCCAGCAACGAGCCGCCGATCACTGGCGCGGCGCTGGAGAAGCTGCTGCTGCTGTTCGCCAGCGCCAACGAGGCGGTGGCGCGCAATGCGCACCGCTATGACCCGGCGCTGCTCAGCGCGCTGATCGACCTGCCGCCGCTGGACGTCGCCCAGCTGGAGAG------CGAGGGCGAAGCGCACCCGAGCCTGGACGCGCTG--CAGGCGGTGCTCAACCGCGGCAGCCTGGGCTCGGCGCGCTATGCGCTGTCCTTCGAACGCGGCAGCGAGCAGAAGCCGGCGATGTTGAAGGTGATCCGTCGCCACATGGGCGAAGAGCTCACCAGCTGGGTGCCGATGGCCGCCTTCGAGAGCGGCGAACTGCGGGCCTTGCGCGAGGTCGCGCTGGCGCTGCACGGGCTGGTGCGCGAGGGTGCGCAGATCGTGCGCGGCAACAAGACCCAGGCCA--TCAGCAGCTTCGCCCAGGCGCACGCCTGGCTGTTCGAGGAGGCCAAGAAGGGCCGCCAGATCCAGCGCTTCAAGGGCCTGGGCGAAATGAACGCCGAGCAGCTGTGGGAGACCACGGTGAACCCGGACACGCGCCGCCTGCTGCAGGTGCGCATCGAGGACGCGGTCGC----------
>Xanthomonas_theicola_strain_ICMP_6774_(EU499020)
GCTGCGCTACCACCGCATCATCATCATGACCGACGCCGACGTCGACGGCGCGCATATCCGCACCCTGCTGTTGACGTTCTTCTACCGGCAGATGCCGGAACTGATCGAGCGCGGCTACGTCTACATCGGCCTGCCGCCGCTGTACCGGCTCAAGCAGGGCAAGCAGGAGCTGTACCTGAAGGACGACAACGCGCTCAACGCCTACCTGGCCAACAGCGCGGTCGAGGGCGCGGCGCTGATCCCGGCGAGCGACGAGCCGCCGATCACCAGCAGCGCGCTGGAGAAGCTGCTGTTGCTGTTCGCCAGCGCCAACGATGCGGTGGCGCGCAACGCGCATCGCTACGACCCGGCGCTGCTGACCGCGCTGATCGACCTGCCGCCACTGGACGTGGCGCAACTGGAGAC------CGAGGGCGACCAGCACCCGAGCCTGGAAGCGCTG--CAGGCCGTGCTCAACCGCGGCAGCCTGGGCACCGCCCGCTACCAGCTGCGCTTCGAGCCGGGCACCGAACACCGCCCGGCCACCCTGCTCGCGGTCCGCCGCCACATGGGCGAAGAGTTGACCCAGGTCCTGCCGATGGCGGTGTTCGAGAGCGGCGAACTGCGCCCGCTGCGCGAGGTCGCACTGGCGCTGCACGGGCTGGTCCGCGCAGGCGCGCAGATCGTGCGCGGCAACAAGACCCAGCAGG--TCGGCAGCTTTGCGCAGGCCCACGCCTGGCTGTTCGACGAGGCGAAGAAGGGCCGGCAGATCCAGCGCTTCAAGGGCCTGGGCGAAATGAACGCCGAGCAGCTGTGGGAAACCACAGTGAACCCGGACACGCGCCGGCTACTGCAGGGGCGCATCGAGGAAGCGGTGGCGGCCGACCAG
>Xanthomonas_theicola_strain_ICMP_7291_(EU499021)
GCTGCGCTACCACCGCATCATCATCATGACCGACGCCGACGTCGACGGCGCGCATATCCGCACCCTGCTGTTGACGTTCTTCTACCGGCAGATGCCGGAACTGATCGAGCGCGGCTACGTCTACATCGGCCTGCCGCCGCTGTACCGGCTCAAGCAGGGCAAGCAGGAGCTGTACCTGAAGGACGACAACGCGCTCAACGCCTACCTGGCCAACAGCGCGGTCGAGGGCGCGGCGCTGATCCCGGCGAGCGACGAGCCGCCGATCACCAGCAGCGCGCTGGAGAAGCTGCTGTTGCTGTTCGCCAGCGCCAACGATGCGGTGGCGCGCAACGCGCATCGCTACGACCCGGCGCTGCTGACCGCGCTGATCGACCTGCCGCCACTGGACGTGGCGCAACTGGAGAC------CGAGGGCGACCAGCACCCGAGCCTGGAAGCGCTG--CAGGCCGTGCTCAACCGCGGCAGCCTGGGCACCGCCCGCTACCAGCTGCGCTTCGAGCCGGGCACCGAACACCGCCCGGCCACCCTGCTCGCGGTCCGCCGCCACATGGGCGAAGAGTTGACCCAGGTCCTGCCGATGGCGGTGTTCGAGAGCGGCGAACTGCGCCCGCTGCGCGAGGTCGCACTGGCGCTGCACGGGCTGGTCCGCGCAGGCGCGCAGATCGTGCGCGGCAACAAGACCCAGCAGG--TCGGCAGCTTTGCGCAGGCCCACGCCTGGCTGTTCGACGAGGCGAAGAAGGGCCGGCAGATCCAGCGCTTCAAGGGCCTGGGCGAAATGAACGCCGAGCAGCTGTGGGAAACCACAGTGAACCCGGACACGCGCCGGCTACGGCAGGGGCGCATCGAGGAAGCGGTGGCGGCCGACCAG
>Xanthomonas_theicola_strain_ICMP_7294_(EU499022)
GCTGCGCTACCACCGCATCATCATCATGACCGACGCCGACGTCGACGGCGCGCATATCCGCACCCTGCTGTTGACGTTCTTCTACCGGCAGATGCCGGAACTGATCGAGCGCGGCTACGTCTACATCGGCCTGCCGCCGCTGTACCGGCTCAAGCAGGGCAAGCAGGAGCTGTACCTGAAGGACGACAACGCGCTCAACGCCTACCTGGCCAACAGCGCGGTCGAGGGCGCGGCGCTGATCCCGGCGAGCGACGAGCCGCCGATCACCAGCAGCGCGCTGGAGAAGCTGCTGTTGCTGTTCGCCAGCGCCAACGATGCGGTGGCGCGCAACGCGCATCGCTACGACCCGGCGCTGCTGACCGCGCTGATCGACCTGCCGCCACTGGACGTGGCGCAACTGGAGAC------CGAGGGCGACCAGCACCCGAGCCTGGAAGCGCTG--CAGGCCGTGCTCAACCGCGGCAGCCTGGGCACCGCCCGCTACCAGCTGCGCTTCGAGCCGGGCACCGAACACCGCCCGGCCACCCTGCTCGCGGTCCGCCGCCACATGGGCGAAGAGTTGACCCAGGTCCTGCCGATGGCGGTGTTCGAGAGCGGCGAACTGCGCCCGCTGCGCGAGGTCGCACTGGCGCTGCACGGGCTGGTCCGCGCAGGCGCGCAGATCGTGCGCGGCAACAAGACCCAGCAGG--TCGGCAGCTTTGCGCAGGCCCACGCCTGGCTGTTCGACGAGGCGAAGAAGGGCCGGCAGATCCAGCGCTTCAAGGGCCTGGGCGAAATGAACGCCGAGCAGCTGTGGGAAACCACAGTGAACCCGGACACGCGCCGGCTACTGCAGGGGCGCATCGAGGAAGCGGTGGCGGCCGACCAG
>Xanthomonas_translucens_pv_cerealis_strain_ICMP_1409_(EU498983)
GCTGCGCTACCACCGCATCATCATCATGACCGACGCCGACGTGGACGGTGCGCACATCCGCACCCTGCTGCTGACGTTCTTCTACCGGCAGATGCCGGAACTGATCGAGCGCGGCTACATTTACATCGGCCTGCCGCCGCTGTACCGGCTCAAGCAGGGCAAGCAGGAGCTGTATCTCAAGGACGACAACGCGCTCAACGCCTACCTGGCCAACAGCGCGGTCGAAGGGGCGGCGCTGATCCCGGCCACCGACGAGCCGCCGATCACCGGCAGCGCGCTAGAGAAGCTGCTGCTGCTGTTCGCCAGCGCCAACGACGCGGTGGCGCGCAATGCGCACCGTTACGATCCGGCGCTGCTGACCGCGCTGATCGACCTGCCGCCGCTGGACGTGGCGCAGCTGGAGGC------CGAAGGCGACCAGCACCCGAGCCTGACCGCGCTG--CAGGCCGTGCTCAACCGCGGCAGCCTGGGCACTGCCCGCTACCAGCTGCGCTTCGAGCCGGCCACCGAACAGCGTCCGGCGACACTGATCGCGGTGCGCCGTCACATGGGCGAAGAGTTGACCCAGGTGCTGCCGATGGCGGTGTTTGAGAGTGGCGAACTGCGCCCGCTGCGCGAAGTCGCGCTGGCGTTGAACGGGCTGGTCCGCGCAGGCGCGCAGATCGCGCGCGGCAACAAGACCCAGTCGA--TCAGCAGCTTCGCCCAGGCGCATGCCTGGCTGTTCGACGAGGCCAAGAAGGGCCGGCAGATCCAGCGCTTCAAGGGGCTGGGCGAAATGAACGCCGAGCAGCTGTGGGAAACCACGGTGAATCCGGATACGCGCCGCCTGTTGCAGGTGCGTATCGAGGACGCGGTGGCCGCCGACCAG
>Xanthomonas_translucens_pv_graminis_strain_ICMP_5733_(EU499004)
GCTGCGCTACCACCGCATCATCATCATGACCGACGCCGACGTGGACGGCGCGCACATCCGCACCCTGCTGCTGACGTTCTTCTACCGGCAGATGCCGGAGCTGATCGAGCGCGGCTACATCTACATCGGCCTGCCGCCGCTGTACCGGCTCAAGCAGGGCAAGCAGGAGCTGTACCTGAAGGACGACAACGCGCTCAACGCCTACCTGGCCAACAGCGCGGTCGAAGGGGCATCGCTGATCCCGGCCACCGACGAGCCGCCGATCACCGGCAGCGCGCTGGAGAAGCTGCTGCTGCTGTTCGCCAGCGCCAACGATGCGGTGGCGCGCAACGCGCACCGCTACGATCCGGCGCTGCTGACCGCGCTGATCGACCTGCCGCCGCTGGACGTGGCGCAGCTGGAGGC------CGAGGGCGAGCAACACCCGACCCTGGACGCGCTG--CAGGCCGTGCTCAATCGCGGCAGCCTGGGCACCGCCCGCTATCAGCTGCGCTTCGAGCCGGGTACCGAACAGCGTCCGGCGACGCTGATCGCGGTGCGCCGCCACATGGGCGAAGAGCTGACCCAGGTGCTGCCGATGGCGGTGTTCGAGAGCGGCGAGCTGCGCCCGCTGCGCGAAGTCGCGCTGGCCTTGAACGGCCTGGTCCGCGAAGGCGCGCAGATCATGCGCGGCAACAAGACCCAGTCGA--TCAGCAGCTTCGCCCAGGCGCATGCCTGGCTGTTCGACGAGGCCAAGAAGGGCCGGCAGATCCAGCGCTTCAAGGGCCTGGGCGAAATGAACGCCGAGCAGCTGTGGGAAACCACGGTGAACCCGGACACGCGCCGCCTGCTGCAGGTGCGTATCGAGGACGCGGTGGCCGCCGACCAG
>Xanthomonas_translucens_pv_secalis_strain_ICMP_5749_(EU499008)
GCTGCGTTACCACCGCATCATCATCATGACCGACGCCGACGTGGACGGTGCGCACATCCGCACCCTGCTGCTGACGTTCTTCTACCGGCAGATGCCGGAACTGATCGAGCGCGGCTATATCCACATCGGCCTGCCGCCGCTGTACCGGCTCAAGCAGGGCAAGCAGGAGCTGTACCTGAAGGACGACAACGCGCTCAACGCCTACCTGGCCAACAGCGCGGTCGAAGGGGCGGCGCTGATCCCGGCCACCGACGAGCCGCCGATCACCGGCAGCGCGCTGGAGAAGCTGCTGCTGCTGTTCGCCAGCGCCAACGACGCGGTGGCGCGCAACGCGCACCGCTACGATCCGGCGCTGCTGACCGCGCTGATCGACCTGCCGCCGCTGGACGTGGCGCAGCTGGAGGC------CGAAGGCGACCAGCACCCGAGCCTGACCTCGCTG--CAGGCCGTGCTCAACCGGGGCAGCCTGGGTACCGCCCGCTACCAGCTGCGCTTCGAGCCGGCTACCGAACAGCGGCCGGCGACGCTGATCGCGGTGCGCCGCCACATGGGCGAAGAACTGACCCAGGTGCTGCCGATGGCGGTGTTCGAGAGCGGCGAACTGCGCCCGCTGCGCGAAGTCGCGCTGGCGTTGAACGGGTTGGTCCGCGCAGGCGCGCAGATCGTGCGCGGCAACAAGACCCAGTCGA--TCAGCAGCTTCGCCCAGGCGCATGCCTGGCTGTTCGACGAGGCCAAGAAGGGCCGGCAGATCCAGCGCTTCAAGGGCCTGGGCGAAATGAACGCCGAGCAGCTGTGGGAAACCACGGTGAACCCGGACACGCGCCGCCTGCTGCAGGTGCGCATCGAGGACGCGGTGGCCGCCGACCAG
>Xanthomonas_translucens_pv_undulosa_strain_ICMP_5755_(EU499010)
GCTGCGTTACCACCGCATCATCATCATGACCGACGCCGACGTGGACGGTGCGCACATCCGCACCCTGCTGCTGACGTTCTTCTACCGGCAGATGCCGGAACTGATCGAGCGCGGCTATATCTACATCGGCCTGCCGCCGCTGTACCGGCTCAAGCAGGGCAAGCAGGAGCTGTACCTGAAGGACGACAACGCGCTCAACGCCTACCTGGCCAACAGCGCGGTCGAAGGGGCGGCGCTGATCCCGGCCACCGACGAGCCGCCGATCACCGGCAGCGCGCTGGAGAAGCTGCTGCTGCTGTTCGCCAGCGCCAACGACGCGGTGGCGCGCAACGCGCACCGCTACGATCCGGCGCTGCTGACCGCGCTGATCGACCTGCCGCCGCTGGACGTGGCGCAGCTGGAGGC------CGAAGGCGACCAGCACCCGAGCCTGACCTCGCTG--CAGGCCGTGCTCAACCGGGGCAGCCTGGGTACCGCCCGCTACCAGCTGCGCTTCGAGCCGGCTACCGAACAGCGGCCGGCGACGCTGATCGCGGTGCGCCGCCACATGGGCGAAGAACTGACCCAGGTGCTGCCGATGGCGGTGTTCGAGAGCGGCGAACTGCGCCCGCTGCGCGAAGTCGCGCTGGCGTTGAACGGGTTGGTCCGCGCAGGCGCGCAGATCGTGCGCGGCAACAAGACCCAGTCGA--TCAGCAGCTTCGCCCAGGCGCATGCCTGGCTGTTCGACGAGGCCAAGAAGGGCCGGCAGATCCAGCGCTTCAAGGGCCTGGGCGAAATGAACGCCGAGCAGCTGTGGGAAACCACGGTGAACCCGGACACGCGCCGCCTGCTGCAGGTGCGCATCGAGGACGCGGTGGCCGCCGACCAG
>Xanthomonas_translucens_strain_ICMP_5752_(EU499009)
GCTGCGTTACCACCGCATCATCATCATGACCGACGCCGACGTGGACGGTGCGCACATCCGCACCCTGCTGCTGACGTTCTTCTACCGGCAGATGCCGGAACTGATCGAGCGCGGCTATATCTACATCGGCCTGCCGCCGCTGTACCGGCTCAAGCAGGGCAAGCAGGAGCTGTATCTGAAGGACGACAACGCGCTCAACGCCTACCTGGCCAACAGCGCGGTCGAAGGGGCGGCGCTGATCCCGGCCACCGACGAGCCGCCGATCACCGGCAGCGCGCTGGAGAAGCTGCTGCTGCTGTTCGCCAGCGCCAACGACGCGGTGGCGCGCAACGCGCACCGCTACGATCCGGCGCTGCTGACCGCGCTGATCGACCTGCCGCCGCTGGACGTGGCGCAGCTGGAGGC------CGAAGGCGACCAGCACCCGAGCCTGACCTCGCTG--CAGGCCGTGCTCAACCGGGGCAGCCTGGGTACCGCCCGCTACCAGCTGCGCTTCGAGCCGGCTACCGAACAGCGGCCGGCGACGCTGATCGCGGTGCGCCGCCACATGGGCGAAGAACTGACCCAGGTGCTGCCGATGGCGGTGTTCGAGAGCGGCGAACTGCGCCCGCTGCGCGAAGTCGCGCTGGCGTTGAACGGGTTGGTCCGCGCAGGCGCGCAGATCGTGCGCGGCAACAAGACCCAGTCGA--TCAGCAGCTTCGCCCAGGCGCATGCCTGGCTGTTCGACGAGGCCAAGAAGGGCCGGCAGATCCAGCGCTTCAAGGGCCTGGGCGAAATGAACGCCGAGCAGCTGTGGGAAACCACGGTGAACCCGGACACGCGCCGCCTGCTGCAGGTGCGCATCGAGGACGCGGTGGCCGCCGACCAG
>X_sacchari_NCPPB_4393_scf_1875_31_contig_1_(AGDB01000024:4184-4713)
----------------------------------------------------------------------------------------------------------------------------------------------------------------------------------------------------------------------------------------------------------------------ATCACTGGCGCGGCGCTGGAGAAGCTGCTGCTGCTGTTCGCCAGCGCCAACGAGGCGGTGGCGCGCAATGCGCACCGCTATGACCCGGCGCTGCTCAGCGCGCTGATCGACCTGCCGCCGCTGGACGTCGCCCAGCTGGAGAG------CGAGGGCGAAGCGCACCCGAGCCTGGACGCGCTG--CAGGCGGTGCTCAACCGCGGCAGCCTGGGCTCGGCGCGCTATGCGCTGTCCTTCGAACGCGGCAGCGAGCAGAAGCCGGCGATGTTGAAGGTGATCCGTCGCCACATGGGCGAAGAGCTCACCAGCTGGGTGCCGATGGCCGCCTTCGAGAGCGGCGAACTGCGGGCCTTGCGCGAGGTCGCGCTGGCGCTGCACGGGCTGGTGCGCGAGGGTGCGCAGATCGTGCGCGGCAACAAGACCCAGGCCA--TCAGCAGCTTCGCCCAGGCGCACGCCTGGCTGTTCGAGGAGGCCAAGAAGGGCCGCCAGATCCAGCGCTTCAAGGGCCTGGGCGAAATGAACGCCGAGCAGCTGTG-------------------------------------------------------------------------
>X_sp_NCPPB1131_scf_19414_88_contig_1_(AGHY01000048:4630-5159)
----------------------------------------------------------------------------------------------------------------------------------------------------------------------------------------------------------------------------------------------------------------------ATCACCGGCGCGGCGCTGGAGAAGCTGCTGCTGCTGTTCGCCAGCGCCAACGAGGCGGTGGCGCGCAATGCGCACCGCTACGACCCGGCACTGCTGAGCGCGCTGATCGACCTGCCGCCGCTGGACGTGGCCCAGCTCGAGGC------CGAGGGCGAGGCGCATCCGAGCCTGGAGGCGCTG--CAGGCGGTGCTCAACCGCGGCAGCCTGGGCTCGGCGCGCTACAGCCTGCGTTTCCAGGCCTCCAACGCGCAGCGTCCAGCTACCCTGCTGGTGGAGCGCCGGCACATGGGCGAGGAGACCACCTACGTGGTGCCGATGGCGGTGTTCGAGAGCGGCGAGCTGCGTCCGCTGCGCGAGATTGCGCGGGAGCTGCACGGGCTGGTGCGCGAGGGCGCGCAGATCGTGCGCGGCAACAAGACCCAGGCCA--TCACCAGCTTCGCCCAGGCCTACGCCTGGCTGTTCGAGGAGGCCAAGAAGGGCCGCCAGATCCAGCGCTTCAAGGGCCTGGGCGAAATGAACGCCGAGCAGCTGTG-------------------------------------------------------------------------
>X_sp_NCPPB1132_scf_4055_372_contig_1_(AGHZ01000350:383-912)
----------------------------------------------------------------------------------------------------------------------------------------------------------------------------------------------------------------------------------------------------------------------ATCACCGGCGCGGCGCTGGAGAAGCTGCTGCTGCTGTTCGCCAGCGCCAACGAGGCGGTGGCGCGCAATGCGCACCGCTACGACCCGGCGCTGCTGAGCGCGCTGATCGACCTGCCGCCGCTGGACGTCGCCCAGCTGGAGAG------CGAGGGCGAAGCGCATCCGAGCCTGGACGCGCTG--CAGGCGGTGCTCAACCGCGGCAGCCTGGGCTCGGCGCGCTACGCGCTGTCCTTCGAGCGCGGCAGCGAGCAGAAGCCGGCGATGTTGAAGGTGATCCGTCGCCACATGGGCGAAGAGCTCACCAGCTGGGTGCCGATGGCCGCCTTCGAGAGCGGCGAGCTGCGGGCCTTGCGCGAGGTCGCGCTGGCGCTGAACGGGCTGGTGCGCGAGGGCGCGCAGATCGTGCGCGGCAACAAGACCCAGGCCA--TCAGCAGCTTCGCCCAGGCGCACGCCTGGCTGTTCGAGGAGGCCAAGAAGGGCCGACAGATCCAGCGCTTCAAGGGCCTGGGCGAAATGAACGCCGAGCAGCTGTG-------------------------------------------------------------------------
