# Supplementary material for: Draft Genome Sequences of Xanthomonas sacchari and Two Banana-Associated Xanthomonads Reveal Insights into the Xanthomonas Group 1 Clade
Source: Genes (Basel). 2011 Dec 2;2(4):1050–65. doi: 10.3390/genes2041050 (PMC3927605; doi:10.3390/genes2041050)
Supplement: Supplementary File 1 — ZIP-Document (ZIP, 7075 KB) [file genes-02-01050-s001.zip › genes-11371-supplementary/NCPPB1132-RAST.xls]

## Sheet: Sheet1
contig_id	feature_id	type	location	start	stop	strand	function	aliases	figfam	evidence_codes	nucleotide_sequence	aa_sequence
gi|348020304|gb|AGHZ01001717.1|	fig|487528.5.peg.1	peg	gi|348020304|gb|AGHZ01001717.1|_1877_2104	1877	2104	+	hypothetical protein				atgcccgtcctgtcccgcctcggcgtcgccgccaccctgctgctcggcagccatctcgcccatgcggccgacctccccgccgacgtgctgcgccaggtgccggccggctaccagccattggcgcagttgcagccgatctcgatggcgacggccgcgccgactacctgctcgcgctgcagcagcgcggcgaggcgcaacgcgatccggcgccggcccgaccgttgctga	MPVLSRLGVAATLLLGSHLAHAADLPADVLRQVPAGYQPLAQLQPISMATAAPTTCSRCSSAARRNAIRRRPDRC
gi|348020304|gb|AGHZ01001717.1|	fig|487528.5.peg.2	peg	gi|348020304|gb|AGHZ01001717.1|_2098_2466	2098	2466	+	hypothetical protein				ttgctgatcttcgtgcagcagggcgatggccactaccggctggcggcgcgcaacgaccgggtgatcctcaagcgcgacgagggtggccagtgcgacccgttcaccgatggcgaggaccccctcgccgtcaagggccgctatttcaccttgcagaacggggtctcctgcggccagcactggaccgacttcatcaccttccgctacgacgcacagcgcaagcagtggctgttccacaagcgcatccaggagcgctggaaaatgaacccgaatcctgcgcccgacgccgaggcgctggtcaaggacggcgaccaggtgcagtcggccgatccgcggcatccggtcgatttcgccgcttacgttccgcgctga	MLIFVQQGDGHYRLAARNDRVILKRDEGGQCDPFTDGEDPLAVKGRYFTLQNGVSCGQHWTDFITFRYDAQRKQWLFHKRIQERWKMNPNPAPDAEALVKDGDQVQSADPRHPVDFAAYVPR
gi|348020304|gb|AGHZ01001717.1|	fig|487528.5.peg.3	peg	gi|348020304|gb|AGHZ01001717.1|_2636_3133	2636	3133	+	hypothetical protein				atgtccagcttccgttgcgtcggcctgcccgccgcccagttcgcccccctgttcgacctcgacgacgcgcacctgcaggcgcgccacgcgcggcgcctgcgcgccgacagcgcgctcggctatccgtgcaggatcagcctggaggacgcgcggcccggcgaggaactgctgttgctgcactacctgcaccaacccgcgcagacgccgtaccgcgccgccggcccgatctacgtgcgccgcgacgtcgccactgccacgccagcgccgggcgaggtgcccgatgccatcgtccgccgcctgatctcgctgcgcggctacgacgccgacgacatgttgatcgccgccgacgtgcagcccggcgagcgcatcgccaccgcgatcgcctgcgccttcgccgac…	MSSFRCVGLPAAQFAPLFDLDDAHLQARHARRLRADSALGYPCRISLEDARPGEELLLLHYLHQPAQTPYRAAGPIYVRRDVATATPAPGEVPDAIVRRLISLRGYDADDMLIAADVQPGERIATAIACAFADPQVRYLHLHHARQGCFACRVEREPGLGSRDWG
gi|348020304|gb|AGHZ01001717.1|	fig|487528.5.peg.4	peg	gi|348020304|gb|AGHZ01001717.1|_4804_3302	4804	3302	-	Aldehyde dehydrogenase (EC 1.2.1.3)		FIG01292786	idu(3);Pyruvate_metabolism_II:_acetyl-CoA,_acetogenesis_from_pyruvate idu(3);Glycerolipid_and_Glycerophospholipid_Metabolism_in_Bacteria idu(3);Methylglyoxal_Metabolism	atgaccgcaccccgcacccgcgatgcctggcaggccctggccgacacgctgcgtccgcggacccaggccttcatcgacggccgctacgttgacgctgccagcggcaagaccttcgactgcgtcagcccgatcgacgggcgcctgctcggccacgtggccgaaggcgaggccgcggacatcgaccgcgcggtggccgcggcgcggcgtagtttcgaggccgggcactggtcgcaggccaagccagcgcagcgcaagaagaccctgctggcgctggcccaactggtcgaacgccatgccgacgaactggcgttgctggaatcgctggacatgggcaagccggtgcgcgatgcgcgcgcggtggacctggcggcgacggtgcgctgcctgtcctggaccgcc…	MTAPRTRDAWQALADTLRPRTQAFIDGRYVDAASGKTFDCVSPIDGRLLGHVAEGEAADIDRAVAAARRSFEAGHWSQAKPAQRKKTLLALAQLVERHADELALLESLDMGKPVRDARAVDLAATVRCLSWTAEAVDKLYGEVAPTGQDELGLITREPLGVVGAIVPWNFPLLMAAWKIAPALAAGNSVVLKPSEKSPLSALRLAELVAEAGIPDGVFNVVPGFGKGAGEPLALHMDVDGLVFTGSTAVGRRLLQCAGLSNMKRAYMECGGKSPNLVFADAPDLEQAAQAAAAAIFYNQGEVCTAASRLLVERSIKDAFVERVVAAGRALQPRHPFDDDAAMGALVDETQTHRVLDYIARGNAEGARLLLGGKRVEVVPGGCYVEPTIFDEVGHEHTIA…
gi|348020304|gb|AGHZ01001717.1|	fig|487528.5.peg.5	peg	gi|348020304|gb|AGHZ01001717.1|_5420_4872	5420	4872	-	Putrescine utilization regulator		FIG00137548	icw(1);GABA_and_putrescine_metabolism_from_cluters	atggacatcggcgcccgcctgcatcgggttcgtaccgcccatggcctgagccagcgcgagctggccaagcgggtgggcgtgaccaacagcaccatctcgctgatcgagcagaacaaggtcagcccgtcggtgagctcgctgaagaaggtgctggacggcatcccgatctcgctggccgaattcttcacccaggacctggacccgggcgaggccgatgcgccgttctaccgcgccgacgaactgcccgacgtcggcagcgacggcatccactactacctggtcggccagcatcgcccgcagcggcagatgtgcatcctgcgcgaggtgatgccgccgggcagcgacaccggcagcgcgatgctggtgcacgacggcgaagagggcggggtggtggtggcc…	MDIGARLHRVRTAHGLSQRELAKRVGVTNSTISLIEQNKVSPSVSSLKKVLDGIPISLAEFFTQDLDPGEADAPFYRADELPDVGSDGIHYYLVGQHRPQRQMCILREVMPPGSDTGSAMLVHDGEEGGVVVAGEVEITVGSQVRVLRAGEGYYFESRVPHRFRNVGRDTAVLVSANTPATF
gi|348020304|gb|AGHZ01001717.1|	fig|487528.5.peg.6	peg	gi|348020304|gb|AGHZ01001717.1|_5662_5372	5662	5372	-	hypothetical protein				atggtcggacagcgcctggggcgagaggggcggctgagggcgcatcgcaggctccacgcgagggatgttgaaaaaactttacaccatgccgctgcgccgggggtgacccggcatggcacagttggcgcaagcggtgccggcatttcctggttgcgccgcagcacgggcgcgctgcacgaaattgaccgtccggggcgggtgtgtaaagtatccggcaacaccgtcaccggcgttcccccgcgatggacatcggcgcccgcctgcatcgggttcgtaccgcccatggcctga	MVGQRLGREGRLRAHRRLHARDVEKTLHHAAAPGVTRHGTVGASGAGISWLRRSTGALHEIDRPGRVCKVSGNTVTGVPPRWTSAPACIGFVPPMA
gi|348020304|gb|AGHZ01001717.1|	fig|487528.5.peg.7	peg	gi|348020304|gb|AGHZ01001717.1|_5618_6994	5618	6994	+	Omega-amino acid--pyruvate aminotransferase (EC 2.6.1.18)		FIG00001350	isu;Pyruvate_Alanine_Serine_Interconversions isu;GABA_and_putrescine_metabolism_from_cluters	atgcgccctcagccgcccctctcgccccaggcgctgtccgaccattacgccgcgcaggccacccgcgagccggacacgctggaggcgttctggatgccgttcaccgccaaccgccagttcaaggcgcggccgcggctgctggcctcggccgaaggcatgcactaccgcagcgtggacgggcgccagatcctcgacggcaccgccggcctgtggtgctgcaacgccggccacgcgcggccgcgcatcgtcgaggcggtggcgcggcagatcgccacgctggatttcgcgccgaccttccagatgggctcgccgctgccgttcgtgctcgccgaacgcctggtggcactggcgccgccagggctggaccacgtcttctataccaactccggctccgagtcg…	MRPQPPLSPQALSDHYAAQATREPDTLEAFWMPFTANRQFKARPRLLASAEGMHYRSVDGRQILDGTAGLWCCNAGHARPRIVEAVARQIATLDFAPTFQMGSPLPFVLAERLVALAPPGLDHVFYTNSGSESVDTALKIALAFHRARGEGQRTRFIGREKGYHGVGFGGISVGGLPNNRKAFGPLLPGVDHLRHTLDLERNAFSRGLPTHGAELAEDLERLVTLHDASTIAAVIIEPISGSAGVVLPPHGYLQRIRELCDKHGILLIFDEVITGYGRVGHAFAAQRFGVTPDMMTTAKGLTNGCVPMGAVFVSHAIHEAFAHGPANAIDLFHGYTYSGHPLACAAALATLDTYAEEQLFDKAIELGPVWEEAIHRLRDLPHVIDIRNFGLIGAIELAP…
gi|348020304|gb|AGHZ01001717.1|	fig|487528.5.peg.8	peg	gi|348020304|gb|AGHZ01001717.1|_7058_8170	7058	8170	+	Alanine dehydrogenase (EC 1.4.1.1)		FIG00000895	icw(1);Pyruvate_Alanine_Serine_Interconversions	atgctggtcggcgttccgaaagagatcaagaaccacgaataccggatcgggctgaccccgtccggggtgcgcgaactggtgctgcacggccaccaggtgctggtgcagcgcggtggcggccaggccatcggcctcaccgacgccgaatacgaacgcgccggcgcacgcattgccgaggatgcggccagcgtgttcgcgcaggccgagatgatcgtcaaggtcaaggaaccgcagccggaggaatgcgcgatgctgcgccccgggcaattgctgttcacctatctgcacctggcgccggatccgcagcaggccgcggcgctgcagcgctccggctgcaccgccatcgcctacgagaccgtcaccgacggccacggcggcctgccgctgctggcgccgatg…	MLVGVPKEIKNHEYRIGLTPSGVRELVLHGHQVLVQRGGGQAIGLTDAEYERAGARIAEDAASVFAQAEMIVKVKEPQPEECAMLRPGQLLFTYLHLAPDPQQAAALQRSGCTAIAYETVTDGHGGLPLLAPMSEVAGRMAIQAGAHALEKAQGGSGVLLGGVPGVKPAQVLVIGGGVVGINAARMAMGLHARVTVLDRSLERLKYLDELYGQQLTTLYSTRDAIEQCLPHTDLVIGAVLIPGAAAPKLVSRDQLALLRPGSVLVDVAIDQGGCFETSHPTTHQQPTYEVDGIVHYCVANMPGGVARTSTFALTNATLPFVLLLAEHGLQALRDDQDLRNGLNVHAGKLTHRAVAQALGQDFVRPLDALG
gi|348020312|gb|AGHZ01001713.1|	fig|487528.5.peg.9	peg	gi|348020312|gb|AGHZ01001713.1|_9_362	9	362	+	Kynureninase (EC 3.7.1.3)		FIG00001585	icw(1);NAD_and_NADP_cofactor_biosynthesis_global isu;NAD_experimental	atggcgccgctgcgcgcctcgctggacctgttcgagcgcgccggcgcggacgcgctgcggcagaagtcgcagcaactcaccggctacctggagacgctgattcgcgcccgcctggccgataccctgcagatcatcaccccgtccgacccggcgcaacgcggctgccagctgtcgctgcgcgtggccggcggccgcgagcgcggccgcgccctgttcgagtacctgcaatcggtcggcgtgctcggcgactggcgcgagccggacgtgatccggatcagcccggtgccgctgtacaaccgctaccgcgacgtctaccgcttcgtcgaggaagtggaaacctgggccggcgtctga	MAPLRASLDLFERAGADALRQKSQQLTGYLETLIRARLADTLQIITPSDPAQRGCQLSLRVAGGRERGRALFEYLQSVGVLGDWREPDVIRISPVPLYNRYRDVYRFVEEVETWAGV
gi|348020312|gb|AGHZ01001713.1|	fig|487528.5.peg.10	peg	gi|348020312|gb|AGHZ01001713.1|_409_1773	409	1773	+	Kynurenine 3-monooxygenase (EC 1.14.13.9)		FIG00027907	isu;NAD_and_NADP_cofactor_biosynthesis_global icw(1);NAD_experimental	ttgaacgcatccccccgcagcatcaccctgatcggcgccggcctggccggctccctgctcgccatcctgctctcgcgccagggctggcaggtcaccgtctacgagcgccgcggcgacccgcgcgtgcacgactacgagcgcggccgctcgatcaacctggccctggccgaacgcggcctgcacgtgctgcgccaggccggcgccgatgccgcggtgatggccaaggcggtgatgatgcgcgggcgcatggtgcatttcgccgacggccagcagcagctgcagcgctatggccgcgacgacagcgaggtgatctggtcggtacaccgcaacgatctcaacatcaccctgctgcaactggccgagcaggccggcgcgcgcatccatttctaccggcgcctg…	MNASPRSITLIGAGLAGSLLAILLSRQGWQVTVYERRGDPRVHDYERGRSINLALAERGLHVLRQAGADAAVMAKAVMMRGRMVHFADGQQQLQRYGRDDSEVIWSVHRNDLNITLLQLAEQAGARIHFYRRLHTVDFDAGYARFIDDRDDQPHDIRFDSMIGADGAGSALRAAMQRKAPMAEHIEFLDHSYKELEIPPGADGGFRIEPNALHIWPRGHYMCIALPNHEGTFTVTLFLPNKGEPSFTTVRNGEEALALFARDFADALPLMPQLAEHWEQHPPGLLGTLRLERWHLGGRAVLLGDAAHAMVPFHGQGMNCAFEDCAALAAHLQREPDLARAYAAFEAERKPNAGAIQQMALENYVEMRDRVGDAGFLLQRELGQALQARHPTRFVPHYTM…
gi|348020312|gb|AGHZ01001713.1|	fig|487528.5.peg.11	peg	gi|348020312|gb|AGHZ01001713.1|_2234_2662	2234	2662	+	hypothetical protein				atggcgtcattaaaacgtctaaagcgctggcgcaaggagatcaagatccatgactgggaacagatcgaggcggagatcgccaaggtttccggatcgacaggaaagacctacgtcgtccggcatgcactgatcctggtgatctgcaaggccggaaccaatgaggtgatcgaccgcatctcactcaagggcaatgacgtcaccgttgagaccttataccaactgtggtcctacctccggcggttcatggcgtccggaccgactggcgttcctgaactgcagccgagagagcaaacggtcggcttcgtccagagcctgttccacttcatgccctacctctctccaaccgaaacagggcgccgcttccgcagcaagatgcgctggctggattatccgatcatc…	MASLKRLKRWRKEIKIHDWEQIEAEIAKVSGSTGKTYVVRHALILVICKAGTNEVIDRISLKGNDVTVETLYQLWSYLRRFMASGPTGVPELQPREQTVGFVQSLFHFMPYLSPTETGRRFRSKMRWLDYPIIFLTVWFFWI
gi|348020312|gb|AGHZ01001713.1|	fig|487528.5.peg.12	peg	gi|348020312|gb|AGHZ01001713.1|_2828_4267	2828	4267	+	Exodeoxyribonuclease I (EC 3.1.11.1)		FIG00001503	isu;DNA_Repair_Base_Excision	atgccagacagcttcctcttctacgacctggaaaccttcggcgccgatccacggcgcacgcgcatcgcgcagttcgccgcggtgcgcaccgatgccgagttgaacgtgatcgaggagccgatcagtttcttcgtcaagccggccgacgacctgctgccctctccggtcgccaccctgatcaccggcatcgccccgcagcaggccttgcgcgagggcgtcagcgaagccgaggcgttcgcgcgcatcgccgagcagatggcgcgaccgcagacctgcacgctgggctacaactcgctgcgcttcgacgacgagttcgtgcgccacggcctgttccgcaacttctacgatccctacgaacgcgagtggcgcaacggcaattcgcgctgggacctgctggac…	MPDSFLFYDLETFGADPRRTRIAQFAAVRTDAELNVIEEPISFFVKPADDLLPSPVATLITGIAPQQALREGVSEAEAFARIAEQMARPQTCTLGYNSLRFDDEFVRHGLFRNFYDPYEREWRNGNSRWDLLDMLRLMHALRPEGIVWPQREDGATSFKLEQLALANGVRDGDAHEALSDVYATIGMARHFRRSQPRLWEYALKLRDKRFCGSLLDAVAMQPVLHVSMRYPAARLCAAPVLPLARHPRIDSRVLVFDLEGDIEPLLRYSPEQIADRLYTPQADLPEGEQRIPLKEVHLNKAPALVAWAHLREADFARLRLDPAQLLAKAECLREAGPALAEKVRRVFASERAAVPADVDASLYDGFLADGDKRTMAQVRATPPAQLAALEGQFRDPRLP…
gi|348020312|gb|AGHZ01001713.1|	fig|487528.5.peg.13	peg	gi|348020312|gb|AGHZ01001713.1|_4264_4950	4264	4950	+	FIG01212834: hypothetical protein		FIG01212832	ff	atgaccagctatttcagcgacgccagcttcaagttcctgcgtgccctggcgcggcacaacgacaaggcctggttcaacgacaaccggcacaagtacgaagagcacgtgcgccagccgttcctgcgcctgatcaccgacctgcagccggacctggcccaggtcagcgagcatttccgcgccgatccgcgcggcgtcggcggctcgctgttccgcatccaccgcgacgcgcgcttttcccacgacaaatcgccgtacaagacctggcagggtgcgcgcctgttccacgagcggcgcaagcaggtgccggcgccgtcgttctacatccacctgcagccgggcgagagcttcgtcggtgcggggctgtggcatccggagccggacacccagcgcaaggtgcgc…	MTSYFSDASFKFLRALARHNDKAWFNDNRHKYEEHVRQPFLRLITDLQPDLAQVSEHFRADPRGVGGSLFRIHRDARFSHDKSPYKTWQGARLFHERRKQVPAPSFYIHLQPGESFVGAGLWHPEPDTQRKVRQFIFDNPGSWKAAAHAPALRRRFDFEESEMLVRPPRGFPADFECIDDLKHKNWVFWRQLNDATMTGPRLRTQIAADLQTLGPFVDYLCAALDLEF
gi|348020312|gb|AGHZ01001713.1|	fig|487528.5.peg.14	peg	gi|348020312|gb|AGHZ01001713.1|_5054_5590	5054	5590	+	FIG01210780: hypothetical protein		FIG01210779	ff	atgaagaaatggctggcattgctgttcctcgccctgttcgccctcggcggctacgtcgtcgccgggccgtacctggccatccgcggcatcgaccaggcgttgcgcgagcgcgatgcggcggcgctggagcgctatgtcgacttccccaccctgcgggtgaacctgaaggcccaggtggacgacgcgctggtgcgccgcgccggacccgacatgcagtccagcctgttcggcggcgcactgctgtcactggccggcggcctcggtgggatgagcgtggatgcgctggtcaccccggccgggatcggcgcgctgatgcagggcgacgcgctgtggaaacgcgccagcggcgacaccgtcggcggcgacacctacgccgcgccgcgcccgccgcaaccgctg…	MKKWLALLFLALFALGGYVVAGPYLAIRGIDQALRERDAAALERYVDFPTLRVNLKAQVDDALVRRAGPDMQSSLFGGALLSLAGGLGGMSVDALVTPAGIGALMQGDALWKRASGDTVGGDTYAAPRPPQPLRQAEHRFESTTRFVATVHTADGTAVPFVFTREGLQWKLSNILLPL
gi|348020312|gb|AGHZ01001713.1|	fig|487528.5.peg.15	peg	gi|348020312|gb|AGHZ01001713.1|_6288_6028	6288	6028	-	hypothetical protein				ttggcggtgaacctgtacgacaccgacacccgccgccatctgatgcatctgcgtgcgctgttcggcggccgcgtgctgcgtctggacgagccgcagatggacaaccacgtggtgttcgcctggagcggtgcgctgccggcgctggacgcgcacgcggccctggcgcgcctgccgtggtcggcacgctggcaactgcgcacgccgttccggcgcgtgcagcaggcgctggcgggcaggacggggtcgggcgcgccgcgctag	MAVNLYDTDTRRHLMHLRALFGGRVLRLDEPQMDNHVVFAWSGALPALDAHAALARLPWSARWQLRTPFRRVQQALAGRTGSGAPR
gi|348020316|gb|AGHZ01001711.1|	fig|487528.5.peg.16	peg	gi|348020316|gb|AGHZ01001711.1|_204_2333	204	2333	+	Vibrioferrin receptor PvuA		FIG00137302	ff	ttgatcgcttcgctatccccttcgctgctggccgtcgccctcgccgccgccatgctcgctcccaccagcgtgcgcgccgaggacaccccgcccgacgccgacgcgcaggcgcggatccgccagctcgacgcggtgcaggtgaagggcagcctgctcggccgctccaccgtcgaggacgtgcagcactacgctggcagccgccaggtgatcgacaacgcgcaactgcgcaccggcgccaaccgctcgctggacgacgcgctgcagaaggtgccgggcatcaaggtgttcgacgagaccggcaccggcgcgctgccgcagatcatgctgcgcgggctgtacgagagccgcagcggccgcgtgcaggtgctggaggacggcattccgctggcgctggcgccg…	MIASLSPSLLAVALAAAMLAPTSVRAEDTPPDADAQARIRQLDAVQVKGSLLGRSTVEDVQHYAGSRQVIDNAQLRTGANRSLDDALQKVPGIKVFDETGTGALPQIMLRGLYESRSGRVQVLEDGIPLALAPYGQTSLSLFPVGLNQVDRIDIVRGGAAVQYGPNNVGGVINLISPDIPTTWTTTLGQKVTAGGAGHYLGDTAISTGGYASDTFGLQLDANWTKGDYWREHSATDIKNLRLRAEWWLAPDKLLKASVQRYVADMDMAGALSVADYLRDSRQSTRPLDEFTGRTTRASLVYQQDFGDVGPFQDLRLDWSNFSARSSRNFIVGMRSASSETWRPDLPPQLRQSAPRDFRVYGSEPRLSWTMGDGAVRQQWTLGARAINEDIDFLVGNTRL…
gi|348020320|gb|AGHZ01001709.1|	fig|487528.5.peg.17	peg	gi|348020320|gb|AGHZ01001709.1|_755_222	755	222	-	Transcription repressor		FIG01210171	ff	atgggcagttttgatcagaccgagcggcgtgtcgcgcacacctgcgcacgctatcccgcgttcccgcgcgagcccgccgtcctggtccgcctggtcaagcatctgtacaagcgcgtgcatgccaacgccagcggcatgctcaaggcgtacggcatcagcccgccggagtacgagatcctgatgatgctgtacggcacgcccgagcagtgcatcacccccaccgaggtggccgaggccgccagcgagaagccggccaacatcacccgcctcaccgacagcctgtgcagcaaggggctgcttttgcgcacagccagcccggaagaccggcgcaaggtcacgctgaccctgcagccggccggcatcgccctgatcgagcggctgctgccggacgtgtgcgcg…	MGSFDQTERRVAHTCARYPAFPREPAVLVRLVKHLYKRVHANASGMLKAYGISPPEYEILMMLYGTPEQCITPTEVAEAASEKPANITRLTDSLCSKGLLLRTASPEDRRKVTLTLQPAGIALIERLLPDVCAFLDAETAALDAGEQQQLETLLKKMLAGIDGLDAAAGAKTPAALP
gi|348020320|gb|AGHZ01001709.1|	fig|487528.5.peg.18	peg	gi|348020320|gb|AGHZ01001709.1|_1810_899	1810	899	-	FIG01211421: hypothetical protein		FIG01211420	ff	atgcgcgccacttccataggcattgcaggaacaggggcagtcgacgtgagcagggcagagacgatgggcaacgggcggatggcatggacggcactggcggtcgcggcagcactggcactggccggctgcaagcgcgaggaaccggctgccgcaccggcgcccgcggcggcaccggcacaggccgaggctgccgcaccggcggcgccggagcaggcgcagaccgcgccgccggaactgaaggacatcgtcgagcacagccccagctatgtggtcgggatcactttcccgccgtcgatcaaccgttacccgggcctggccgacgcggccaaccgctacgcgcagagcgcgcgcagcgaactgatggaagcggtcgacgggcttggtaacgatcgtccgcgc…	MRATSIGIAGTGAVDVSRAETMGNGRMAWTALAVAAALALAGCKREEPAAAPAPAAAPAQAEAAAPAAPEQAQTAPPELKDIVEHSPSYVVGITFPPSINRYPGLADAANRYAQSARSELMEAVDGLGNDRPRAPYELSLQFEMLLERPDLVALSADGSRYTGGAHGEPLVARWVWLPQQQRMLTAETLIPDASHWKPVAGYVAAQLRQAVQTRVGAEQVPPEDQDEQVRSASKMIAEGTEPQPGNFSQFQPLVDAAGKITALRFVFPPYQVGPYADGTQTVDVPASVLRELVAPEYAPLFAT
gi|348020320|gb|AGHZ01001709.1|	fig|487528.5.peg.19	peg	gi|348020320|gb|AGHZ01001709.1|_2121_1837	2121	1837	-	FIG01211598: hypothetical protein		FIG01211597	ff	atgtccgcagccaacgtcccgatcgcgcacgatccgcaacagcggcgcttcaccctggaggtcgacggccaccgtgccgagctcgactacgtgctggaacagggccgcatggtcatcacccacacgggggtgcctggtccgatcggcgggcgcggcctggctgcgcaactggtgaccgctgcgctggaccacgcgcaggcgcaaggctggaaggtggtgccggcgtgttcgtacgcggcggtgttcatccagcggcatccgcagtacgcggcgctgctcggttga	MSAANVPIAHDPQQRRFTLEVDGHRAELDYVLEQGRMVITHTGVPGPIGGRGLAAQLVTAALDHAQAQGWKVVPACSYAAVFIQRHPQYAALLG
gi|348020320|gb|AGHZ01001709.1|	fig|487528.5.peg.20	peg	gi|348020320|gb|AGHZ01001709.1|_2351_2557	2351	2557	+	hypothetical protein				atgagcgagaacgagagcaaatacgaccagggcgaccacaacgcctccctgctggaagggctgttccaactgtcggtcagcggcgatcaccagggcggcgagttccagcagctcgacgacgaggtctaccagcgcctcaagcgcacctacgagaatgccgccatcggcagcgccaaggtgcagttgcgcggtcagcagacccgctga	MSENESKYDQGDHNASLLEGLFQLSVSGDHQGGEFQQLDDEVYQRLKRTYENAAIGSAKVQLRGQQTR
gi|348020320|gb|AGHZ01001709.1|	fig|487528.5.peg.21	peg	gi|348020320|gb|AGHZ01001709.1|_3342_2707	3342	2707	-	FIG01211502: hypothetical protein		FIG01211500	ff	atgccctccgtcacccccgtcaacctgatcctgatcgtcctcaccgtgctggtgtcgtgggcggcgttcaacaaccgccggctgctcgaccggctgatcctgtggccaccggcgatcgaccgccacaagcagtacgaccggctggtgacctacggcttcatccacgccgatttcccgcacctgctgttcaacatggtcacgctgtatttcttcggcggcccgatcgaggtgctgatggagcggcacaccggcaacatgctggtgtatccgctgttctacctgtcggcgctggtggtctcgatcctgcccagctacctgaagaaccagaagaaccccaactacatgagcctgggcgcgtccggcgcggtgtcggcggtgctgttcgccttcatcctgatg…	MPSVTPVNLILIVLTVLVSWAAFNNRRLLDRLILWPPAIDRHKQYDRLVTYGFIHADFPHLLFNMVTLYFFGGPIEVLMERHTGNMLVYPLFYLSALVVSILPSYLKNQKNPNYMSLGASGAVSAVLFAFILMAPWTGIFFFFIPIPIPAILYAVFYVGYSIWMDRRGGDNVNHSAHLAGAAFGVMFLLIMEPSVLQHFLDELANPRFGRG
gi|348020320|gb|AGHZ01001709.1|	fig|487528.5.peg.22	peg	gi|348020320|gb|AGHZ01001709.1|_4907_3351	4907	3351	-	Di-/tripeptide transporter		FIG00004528	idu(2);Proton-dependent_Peptide_Transporters	atgagcgcggcgcagcagcgcgccgcagcgcggatgccgcggcagattccgtacatcatcggcaacgaggcctgcgagcgcttcagcttctacgggatgcgcaacatcctggtgcagttcctgatcacctcgttgctgctgcaggaagtgaccgcgcccggccgcgaggccgaggccaagcacatcatgcacagcttcatgatcggcgtgtacttcttcccgctgctcggcggctggctggccgaccgcttcttcggcaagtacagcaccatcctctggttcagcctggtctattgcgccgggcacctgtgcctggcgctgttcgagggccatcgcaccggcttcttcctcggcctgggcctgatcgcgctgggcgcgggcgggatcaagccgctggtg…	MSAAQQRAAARMPRQIPYIIGNEACERFSFYGMRNILVQFLITSLLLQEVTAPGREAEAKHIMHSFMIGVYFFPLLGGWLADRFFGKYSTILWFSLVYCAGHLCLALFEGHRTGFFLGLGLIALGAGGIKPLVASFMGDQFDQGNKHLAKVVFDAFYWIINFGSLFASLLIPLALKNLGPAWAFGIPGILMLVATLVFWAGRHRYVRVPLPPKDPHGFGQVVRTALLRQAPGQGRPGLALAGVAVLLALATFALVPTLGLVICLCLALVLLLAGIGGGTWWQLERARAVHPDAAVDGVRAVLRVLVVFALVTPFFSLFDQKASTWVLQGQQMQMPDWFSASQMQALNPALVMLLIPFNNLVLYPLLRRRGYEPTALRRMTAGIAFSGLAWIVVGTLQVM…
gi|348020328|gb|AGHZ01001705.1|	fig|487528.5.peg.23	peg	gi|348020328|gb|AGHZ01001705.1|_213_97	213	97	-	hypothetical protein				gtgcgcacgcagttgcaggcgcaggcgcgcgatctcggtgcgcccggcgccgatccggtgtatggcgccggcttgctcggtgcggacctggcgctgcagcgcgcgccgggcggctga	MRTQLQAQARDLGAPGADPVYGAGLLGADLALQRAPGG
gi|348020332|gb|AGHZ01001703.1|	fig|487528.5.peg.24	peg	gi|348020332|gb|AGHZ01001703.1|_8_751	8	751	+	FIG005069: Hypothetical protein		FIG00005069	icw(1);CBSS-291331.3.peg.3674	gtgctggtcatgctcgccggctgggcctggcagcggcatacccgcaacgccggcgtggtcgacgtgctgtggtcggcatgcatggcgctgactgcggtgtactgcgcctggcgcgccgacggcgcattgctgccgcgggtactgaccgccgcactgggcgggctgtggggcgcgcgcctggcctggcacctgggcgtgcgcgtgttcggcgatgcgcacgaggacggccgctatcgcgccctgcgcgagcactggcacggcgaccagcgcaagttcctggcgttcttcctcggccaggcgctggtggtgctggcgttcgcggtgccgctgtcggtggccgcgcacaatccgcagccgcagtggagcgtgtggaccaccctggcagtggcgacctggctg…	MLVMLAGWAWQRHTRNAGVVDVLWSACMALTAVYCAWRADGALLPRVLTAALGGLWGARLAWHLGVRVFGDAHEDGRYRALREHWHGDQRKFLAFFLGQALVVLAFAVPLSVAAHNPQPQWSVWTTLAVATWLVAVGGESLADRQLAAFRADPANKGKTCRQGLWRYSRHPNYFFEFVHWFAYVFLAVGSGALWVGVAALGPLLMFAFLYRVTGIPYTEQQALRSRGRDYADYQRSTSAFFPMPPRH
gi|348020332|gb|AGHZ01001703.1|	fig|487528.5.peg.25	peg	gi|348020332|gb|AGHZ01001703.1|_773_1849	773	1849	+	Cyclopropane-fatty-acyl-phospholipid synthase-like protein, clusters with FIG005069		FIG00229719	isu;CBSS-291331.3.peg.3674	atgtccagcactttcgccacctcttccccgcccgccgcgccggccgaaccgctggccacacgcctggccgaatccggcctgctgcccgatgccatgctgcgcgcggcgatgcgccggctgtgcgcgcagcgcctgcgcgaggagcgcgccggcggcgccgacgcggcctgggaacgccagcgcctgctgatcgaatcgctgcgcgagagcgccatcgccatcgagaccgacgcggccaaccgacagcactacgaagtgccgccgcgtttcttcgagctgtgcctgggcaagcgcctgaagtacagcagctgctactgggacgcgaccacgcccgacctcgatgcggccgaagaacgcatgctgcagttgtatggagaacgcgcgcagttgcgcgatggc…	MSSTFATSSPPAAPAEPLATRLAESGLLPDAMLRAAMRRLCAQRLREERAGGADAAWERQRLLIESLRESAIAIETDAANRQHYEVPPRFFELCLGKRLKYSSCYWDATTPDLDAAEERMLQLYGERAQLRDGQRILELGCGWGSLTLWMAEQFPGARITAVSNSRPQREHIEAQCRTRGLNNVKVITHDANTLTLPTESYDRVVSIEMFEHMRNYRELLKRVSHWLVPGGRLFVHIFCHRDLAYPFEVQGEDNWMGRHFFTGGLMPAADTLLQFQDDLAIERRWLLSGQHYEKTANAWLHNQDRHRDALMPVLQATYGADAKIWWQRWRMFWMACAELFGYEQGQQWGVAHYRFVRR
gi|348020332|gb|AGHZ01001703.1|	fig|487528.5.peg.26	peg	gi|348020332|gb|AGHZ01001703.1|_2405_2061	2405	2061	-	Endoribonuclease L-PSP		FIG00002122	idu(1);CBSS-176299.4.peg.1996A	atgatccagcgtttcgataccggcccgcgcatgtcggaaatgaccgtgcacaacggcgtggcctacctggccggccagatcgccgaggacaccagcgccgacatcgccggccagacccgcgaagtgcttgccgcgatcgaccggctgctggcgctcgccgccaccgacaagagccggatcctgcgcgcggagatctacatgaccgacctggcagagttcgccgagatgaacaaggtctgggaagaatgggtcagccccggcaacaccccggcccgcgccaccgtgcaggccaagctggccgatccggcctggaagatcgagatcgtcattacggccgccgcttga	MIQRFDTGPRMSEMTVHNGVAYLAGQIAEDTSADIAGQTREVLAAIDRLLALAATDKSRILRAEIYMTDLAEFAEMNKVWEEWVSPGNTPARATVQAKLADPAWKIEIVITAAA
gi|348020332|gb|AGHZ01001703.1|	fig|487528.5.peg.27	peg	gi|348020332|gb|AGHZ01001703.1|_2722_2402	2722	2402	-	hypothetical protein				gtgcacgggctctccgcgcagaccgcgttcctgtgcgcgactaccgcgatgctgctgcaaagcgcatggctgcgcgggcaggcggcatggaagggccgcgccgggccgttgctgctgctggcggtgctggcgttcgcggccttgtggctgcatgtgctgtggcgcgcgccgccgcgcggcctgacccagaagctggcgatcgtcctgatcctggcctggctgttgccggtggcgtaccgcgtgtggcggccggcgcctgcagccgcggcgcaatcgcgcgacaatggcgcgttcttcccactacaggacagcgcatcatga	MHGLSAQTAFLCATTAMLLQSAWLRGQAAWKGRAGPLLLLAVLAFAALWLHVLWRAPPRGLTQKLAIVLILAWLLPVAYRVWRPAPAAAAQSRDNGAFFPLQDSAS
gi|348020334|gb|AGHZ01001702.1|	fig|487528.5.peg.28	peg	gi|348020334|gb|AGHZ01001702.1|_754_371	754	371	-	Endoribonuclease L-PSP		FIG00002122	idu(1);CBSS-176299.4.peg.1996A	atgtcccgccagatcatccataccgaccgtgcaccggccgcgatcggcccgtattcgcaggccgtgcgcgccggcaacaccgtgtacttctccgggcagatcccgctggatccggccaccggcgagatcgtcgccggcgacatcgccgcgcaggcgcgccgcgcgttcgacaacctgcaggcggtggccgaggcggccggcggttcgctggaccgcatcgtgcgtctggggctgtacctcacggatctggcgcagttcgcgcaggtcaatgcggtgatgcaggactacttccaggcgccgttccccgcgcgttccaccatcgaagtctcggcgctgcccaagggcgcgggcttcgaagtggacgcggtgatggtgctggactga	MSRQIIHTDRAPAAIGPYSQAVRAGNTVYFSGQIPLDPATGEIVAGDIAAQARRAFDNLQAVAEAAGGSLDRIVRLGLYLTDLAQFAQVNAVMQDYFQAPFPARSTIEVSALPKGAGFEVDAVMVLD
gi|348020348|gb|AGHZ01001695.1|	fig|487528.5.peg.29	peg	gi|348020348|gb|AGHZ01001695.1|_1133_885	1133	885	-	Acetolactate synthase small subunit (EC 2.2.1.6), Xanthomonadales type		FIG00017269	isu;Acetoin,_butanediol_metabolism	atgcgttaccagcttgacctggtgctgaaaccgatcgacggcgccctgctgcgcgcgatcggcatggccgaacgccgcggcttcgcgccgatctcgatcagcggcgcgccggtggccgaggacgccggccgctggcacctgcaactggtggtggacggcaaccgtcccggcgagaccctgcgcctgcagatggagaaggtctacgactgcgaatcggtgcgcgtgaccgcgctggacggcgtagcgtga	MRYQLDLVLKPIDGALLRAIGMAERRGFAPISISGAPVAEDAGRWHLQLVVDGNRPGETLRLQMEKVYDCESVRVTALDGVA
gi|348020348|gb|AGHZ01001695.1|	fig|487528.5.peg.30	peg	gi|348020348|gb|AGHZ01001695.1|_2277_1117	2277	1117	-	Acetolactate synthase large subunit (EC 2.2.1.6)		FIG00136692	icw(1);Acetoin,_butanediol_metabolism	gtgctgccggcgccgcaggacgcggtgctggccgaggcgctggcggcgatcgccggcgccgagaagccggtgatctacggcggcggcggcatcgccctgggcgatgcggtggaggcgttccgccagttcgtcgaggccacccgcatccccaccgtgctgaccctgcgcggcctgggtgcgctgccgcacgcgcatccgcattacctgggcatgctcggcatgcacggcacccgcgccgccaacatggcggtgcaggagtcggacctgctgatcgtggtcggcgcgcgcttcgacgaccgcgccaccggcaagctggccgagttcgcgccgttcgcccgggtcatccacctggacgccgacgcctgcgagatctccaagctgcgccaggccgatatcgcc…	MLPAPQDAVLAEALAAIAGAEKPVIYGGGGIALGDAVEAFRQFVEATRIPTVLTLRGLGALPHAHPHYLGMLGMHGTRAANMAVQESDLLIVVGARFDDRATGKLAEFAPFARVIHLDADACEISKLRQADIAVPGDVAQSLRALAAATSTCEPWHARCVAHREKFGARYDAPGQDIYAPGLLKRLSELAPADTVIACDVGQHQMWVAQHCRFNHPRNHLTSGALGTMGFGLPAAMGAQFACPDRTVVLVSGDGSFMMNVQELVTIARCKLPVKIVLLDNSSLGMVRQWQELFFAERYSEIDLSDNPDFAALAQVFGIPAKRITARGQVDDALAELLAQPGPALLHVAIDARANVWPLVPPNTANSTMLESNPAAQRQETTHALPA
gi|348020352|gb|AGHZ01001693.1|	fig|487528.5.peg.31	peg	gi|348020352|gb|AGHZ01001693.1|_705_46	705	46	-	Glutathione S-transferase (EC 2.5.1.18)		FIG00004065	idu(4);At3g50560 idu(4);COG3146_experimental idu(4);Glutathione:_Non-redox_reactions	atgtcccacgatcttgtgctctacacccaccccatgtcgcgcggccgcatcgcgcgctggatgctcgaagaaaccggcctggcgtaccgcgcgcagatcctcgactacggcaccggcatgaaggcgccggcgtatctggcgatcaatccgatgggcaaggtgccggcgctggtccacggcaccaccaccgtcaccgagaacgcggcgatctgcgcctacctggccgacctggtgccggagcggcaactggcgccgccaccgggatcgccggcgcggggcgattactaccgctggctgttcctgctggccggaccggccgaggcattcctgaccgccaagcagcacggcacgctggcaccggcgcacagtgccggctacggccatggcgaggatctgctg…	MSHDLVLYTHPMSRGRIARWMLEETGLAYRAQILDYGTGMKAPAYLAINPMGKVPALVHGTTTVTENAAICAYLADLVPERQLAPPPGSPARGDYYRWLFLLAGPAEAFLTAKQHGTLAPAHSAGYGHGEDLLDMLEQGVAGREYLAGDRFSAADLYAAAFLGFYTRIGVLQARPAFVAFAQRHMARPAAQRAAAIDDALLAAHPNPFMPRPSAVPASA
gi|348020352|gb|AGHZ01001693.1|	fig|487528.5.peg.32	peg	gi|348020352|gb|AGHZ01001693.1|_1083_763	1083	763	-	Transcriptional regulator, DeoR family		FIG01211668	ff	gtgccggcggccacgcccgcgcagccggcggcgccatggttgccggtcctgcgccgcggcatccgcctggagcacgtgctgcacctggactatgccgacgccggcggcagcgcctcgcaacggcgcgtctggccgttcgcgatggccttcctgggcggctacggcatgatcgaggcgtggtgcgaactgcgcggcgacttccgccatttccgcgccgaccgggtgctggcgctgcgcgacgatggcgagcgctacccgacgcggcggcatcagttgatccgacgctggcgcgccgccaccgggtacggcgtcggctcctga	MPAATPAQPAAPWLPVLRRGIRLEHVLHLDYADAGGSASQRRVWPFAMAFLGGYGMIEAWCELRGDFRHFRADRVLALRDDGERYPTRRHQLIRRWRAATGYGVGS
gi|348020354|gb|AGHZ01001692.1|	fig|487528.5.peg.33	peg	gi|348020354|gb|AGHZ01001692.1|_208_1389	208	1389	+	DNA mismatch repair protein MutS		FIG00000356	isu;DNA_repair_system_including_RecA,_MutS_and_a_hypothetical_protein isu;DNA_repair,_bacterial_MutL-MutS_system	gtgcatggttactacatcgagatcagcaagggccaggccgacaaggcaccggtgcactacagccggcgccagaccctgaccaacgccgaacgctacatcaccgaggaactgaagaacttcgaggacaaggtgctgtcggcgcgcgagcgcgcgctgtcgcgcgagaagctgctctacgaagggttgctggacacattgggcgagcgccttgagccactcaagcgcgccgccgccgcgctcagcgaactcgacgtgctggccggcttcgccgaacgcgcgcaggcgctggactggacccagccggaactcgaaaccggcgcctgcctgcgcatcgaacgcggccgccacccggtggtggaagcggtgcgcgagcagccgttcgaacccaacgacctggac…	MHGYYIEISKGQADKAPVHYSRRQTLTNAERYITEELKNFEDKVLSARERALSREKLLYEGLLDTLGERLEPLKRAAAALSELDVLAGFAERAQALDWTQPELETGACLRIERGRHPVVEAVREQPFEPNDLDLHPDRRMLVITGPNMGGKSTYMRQNALIVLLAHIGSYVPARRAVIGPIDRILTRIGAGDDLARGQSTFMVEMAETSYILHHATAQSLVLMDEIGRGTSTYDGLALADAVARHLAHHNRCYTLFATHYFELTALADESVEGGPSGIANVHLDAVEHGDRLVFMHAVKDGPANRSFGLQVAALAGLPRTTVAQARRRLAELEQRGGESHASQMAPQALDAPQQFGLFAATPSAAQEALAALDPDELTPKQALEALYRLKSLL
gi|348020358|gb|AGHZ01001690.1|	fig|487528.5.peg.34	peg	gi|348020358|gb|AGHZ01001690.1|_2712_772	2712	772	-	Cell division protein FtsH (EC 3.4.24.-)		FIG00018369	icw(1);Bacterial_Cell_Division idu(2);Cell_division-ribosomal_stress_proteins_cluster	atgaggatgaacgacttgaccaagaatctgctgttgtgggtagtcgtcgccgtcgtgctgatggtggtgttcaacagcttctcgccgcgtctggccggcggcgcgggcgtcgacaccgtgacctactcccagttcctcaaggacgtggatgccgggcgggtgaagtcggtcgatttcaccgacgccaccaacctctcggtcaacgcgattcgcttcaagcgcgccgacggcagcgagggctcggtgtacggcccgagcgacgacaagctgatcgacgtgctgtacagcaagaacgtggacatcacccggcagaagcccgacaacggtccgggcttctggtcgctggtcctgaacttcctgccggtcatcctgatcatcggcttctggctgttcatcatg…	MRMNDLTKNLLLWVVVAVVLMVVFNSFSPRLAGGAGVDTVTYSQFLKDVDAGRVKSVDFTDATNLSVNAIRFKRADGSEGSVYGPSDDKLIDVLYSKNVDITRQKPDNGPGFWSLVLNFLPVILIIGFWLFIMRQMQGGGGGAKGAMSFGKSRAKLQGEDQIKITFGDVAGCDEAKEEVGELVDFLRDPTKFTKLGGKIPRGVLMVGPPGTGKTLLAKAIAGEAKVPFFSISGSDFVEMFVGVGASRVRDMFEQAKKHAPCIIFIDEIDAVGRHRGAGLGGGHDEREQTLNQLLVEMDGFEGGEGVIVIAATNRPDVLDPALLRPGRFDRQVVVGLPDVRGREQILKVHMRKLPLADDIEPMVIARGTPGFSGADLANLCNEAALFAARESVKEVRMDH…
gi|348020358|gb|AGHZ01001690.1|	fig|487528.5.peg.35	peg	gi|348020358|gb|AGHZ01001690.1|_3410_2778	3410	2778	-	Cell division protein FtsJ / Ribosomal RNA large subunit methyltransferase E (EC 2.1.1.-)		FIG00106088	isu;Bacterial_Cell_Division isu;RNA_methylation	atggccacccgcagcaaaagcagccaacgctggctccgcgaacatttcgccgaccccttcgtgaagaaggcgcaggccgaaggcatgcgctcgcgcgcggcctacaagctggaggaactgctgcagcgcgacaggctgctcaagccggacatggtggtggtcgacctcggtgctgccccgggcggctggtcgcagcaggtgcgcaagtcgatgggcgaccgcggccgggtgctggccctggacatcctggagatgccgccgctggccggcgtggagttccttcacggtgacttcagggaagacacggtgctatcgcagttcgaggccatgctgggcgacaccccggtagaccttgtgctgtcggatatggcccccaataagagcggaatggacgcggtg…	MATRSKSSQRWLREHFADPFVKKAQAEGMRSRAAYKLEELLQRDRLLKPDMVVVDLGAAPGGWSQQVRKSMGDRGRVLALDILEMPPLAGVEFLHGDFREDTVLSQFEAMLGDTPVDLVLSDMAPNKSGMDAVDQPRMMHLAELAMAFADSHLKPNGAFLIKLFQGVGFDDYIRDMRRRYEKVTIRKPAASRKRSPEVYALGQGKRAQIK
gi|348020358|gb|AGHZ01001690.1|	fig|487528.5.peg.36	peg	gi|348020358|gb|AGHZ01001690.1|_3477_3782	3477	3782	+	FIG004454: RNA binding protein		FIG00001879	ff	atgtcgatcagcctgacctcggcccagaaccgcttcctgcgcggcctggcccacgacctcaaacccctgctgcagatcggcagcaagggcgtcaccccggccttcctggccgaactggacgaggtgctggagcgccacgaactggtcaaggtgaaggtcggcggcgacgaccgcgaggcccgcgactccgccatcggcagcctggtggagcaatcgcacagcgtgctggtgcagcgcatcggccataccgcgatcctgtatcgcccggccaaggaaaaccggcagatcgtgctgccgcgcgcctga	MSISLTSAQNRFLRGLAHDLKPLLQIGSKGVTPAFLAELDEVLERHELVKVKVGGDDREARDSAIGSLVEQSHSVLVQRIGHTAILYRPAKENRQIVLPRA
gi|348020358|gb|AGHZ01001690.1|	fig|487528.5.peg.37	peg	gi|348020358|gb|AGHZ01001690.1|_3802_4176	3802	4176	+	COGs COG3737				atgcaactgactcaggacctgcccgactacgcctacgccctgcgcatggccgacggccgccaggccaaggtgaacgaccggctgctgacccgcagcttcatcctcgccccggacaccctggtcgaggactggcaggcgccgctggccggcgacctgcagccgcagcatctgcaaccgctgctggacctcagcccggccctggtgatcctcggcaccggcgaacgccaggtgtttcccgccgcggcggtgatggcgctgttcctgacccgcggcatcggcatcgaagtgatgaacaacgccgccgcggcgcgcacctacaacgtgctggccgccgaaggccggcgcgtggcggtcgggttcctgctcgaaggctga	MQLTQDLPDYAYALRMADGRQAKVNDRLLTRSFILAPDTLVEDWQAPLAGDLQPQHLQPLLDLSPALVILGTGERQVFPAAAVMALFLTRGIGIEVMNNAAAARTYNVLAAEGRRVAVGFLLEG
gi|348020358|gb|AGHZ01001690.1|	fig|487528.5.peg.38	peg	gi|348020358|gb|AGHZ01001690.1|_4937_4500	4937	4500	-	Lipoprotein NlpD		FIG00139460	isu;CBSS-211586.1.peg.3133	gtgctgtccggtgccggctctgtcgcgcggcctccggtcgcgccggcgccgacaccggtcagcagcggcttctcctggcgctggccggccgatggcgtggtggtcagccgcttcgtcagcggcgaaaccaccaagcagggtgtggacatcgccggcagcaacggcgaggcggtgcgggccgccgccgatggcgtggtggtgtattccggcgccggactggtcggctatggcgaattgatcatcgtcaagcacaacgaacagtggctgtcggcctacggccacaaccgcaagcgcctggtcaacgaaggccagaacgtcaaggccggccagcagatcgccgagatgggccacagcggcgcggcgcgcgacatgttgcacttcgagatccgctacaacggc…	MLSGAGSVARPPVAPAPTPVSSGFSWRWPADGVVVSRFVSGETTKQGVDIAGSNGEAVRAAADGVVVYSGAGLVGYGELIIVKHNEQWLSAYGHNRKRLVNEGQNVKAGQQIAEMGHSGAARDMLHFEIRYNGKPVDPLLYLPPK
gi|348020362|gb|AGHZ01001688.1|	fig|487528.5.peg.39	peg	gi|348020362|gb|AGHZ01001688.1|_243_121	243	121	-	hypothetical protein				ttggggagtcgggattggggattcgcaacggcggcggtatcgcggtctgcaggatccgttgaaacgcgtaggagcggcttcagccgcgaccgggcgttctcggcaatgcccggtcgcggctga	MGSRDWGFATAAVSRSAGSVETRRSGFSRDRAFSAMPGRG
gi|348020362|gb|AGHZ01001688.1|	fig|487528.5.peg.40	peg	gi|348020362|gb|AGHZ01001688.1|_1694_258	1694	258	-	Permeases of the major facilitator superfamily			ff	gtgccgatgtccgcgccctcctccgatccgatcgccgttcccaacgcgcgcagtttccgtccgctgctgtggctggtctcgctggccatcttcatgcagatgctcgatgccaccatcgtcaacaccgcgttgccggcgatggcgcgcagcctgggcgaaagccccctgcagatgcagtcggtggtcttcagctatgcgctggcggtggcgatgttcatccccgcctccggctggatcgccgaccgctacggcacgcgccgcaccttcctgaccgcgatcgtgctgttcaccctcggctcgctgctgtgcgcggcggcgccgcggctgccgtatctggtggccgcgcgggtgctgcagggcatcggcggcgcgatgctgctgccggtgggccggctggcg…	MPMSAPSSDPIAVPNARSFRPLLWLVSLAIFMQMLDATIVNTALPAMARSLGESPLQMQSVVFSYALAVAMFIPASGWIADRYGTRRTFLTAIVLFTLGSLLCAAAPRLPYLVAARVLQGIGGAMLLPVGRLAVMRSVSRAQFLSAMSFIAIPALIGPLVGPTLGGWLVQVASWHWVFLINLPIGAIGFAAALKIMPDFYGEQRTRFDLIGYAMLAFGMVALSLALDGISELGLRHAFVMLLAIAGLAALIGYWLHAANAAAPLFPLHLFKVTSFRIGILGNLFSRVGSGSMPFLIPLLLQVGLGMSPMNAGLMMIPVALAGMASKRAAVKLVERFGYRRVLMTNTVLVGTAMASFLLFDAGQPLGWRLLQLALFGAVNSLQFTVMNTVTLRDLDRDQA…
gi|348020362|gb|AGHZ01001688.1|	fig|487528.5.peg.41	peg	gi|348020362|gb|AGHZ01001688.1|_2399_2013	2399	2013	-	Glyoxalase family protein				atgaaccctgtcatctacttcgaaatcccggtcgccgacctggagcgcgccatcgccttctacggcgccgtgttcgggcccacgttcgaacgtgcggacgtggacggcaacgcgatggcgttcttcccttacgcgccggaccgtccgggcgccagcggcgcgctcgcccagggcgacagctacacgcctggccacgcttgcgcgcgcctttacttcacgatgcaggacatccgcgccacgcccgacaaagcagtcgccgccggaggccgcgtgctgtatccgccgaccttggtcgacgttttcggcgaggtcgcggaaatcgaggattgcgaaggcaactgcgtggcgctgcaggcgccgccgctcgccgccgacaccgcggcctga	MNPVIYFEIPVADLERAIAFYGAVFGPTFERADVDGNAMAFFPYAPDRPGASGALAQGDSYTPGHACARLYFTMQDIRATPDKAVAAGGRVLYPPTLVDVFGEVAEIEDCEGNCVALQAPPLAADTAA
gi|348020362|gb|AGHZ01001688.1|	fig|487528.5.peg.42	peg	gi|348020362|gb|AGHZ01001688.1|_5141_4065	5141	4065	-	Uroporphyrinogen III decarboxylase (EC 4.1.1.37)		FIG00000428	isu;Heme_and_Siroheme_Biosynthesis	atgctcaagaacgaccgcctgctgcgcgcgctgcgccgcgagcccgtggaccagacccccgtgtggctgatgcgccaggccgggcgctacctgcccgagtaccgcgccacccgcgcccgcgccggcagcttcctggccatggccaagaccccggaactggcctgcgaggtgaccctgcagccgctggcgcggttcccgctggacgcggcgatcctgttctcggacatcctcaccattcccgatgcgatgggcctggagctgtacttcgtcgaaggcgaaggccccaagttccgccaccccgtgcgcgacgccgcggcgatcgcccggctcggcgtgccggacatggagaccgagctgcgctacgtgatggacgcggtgcgggtgatccgccgcgaactg…	MLKNDRLLRALRREPVDQTPVWLMRQAGRYLPEYRATRARAGSFLAMAKTPELACEVTLQPLARFPLDAAILFSDILTIPDAMGLELYFVEGEGPKFRHPVRDAAAIARLGVPDMETELRYVMDAVRVIRRELDGSVPLIGFSGSPWTLACYMVEGGGSDNYARIKALALNDPAALHALLSVNTDAVIAYLAAQRAAGAQALQVFDTWGGVLSPAMYREFSLPYLQRIARELARGDGAERTPLILFGKGNAPYLEELAGSGAEGVGVDWTIDLANAARRTGGRVALQGNLDPAMLYGAPEAIDREVQRVLRSYADGNGGSLDGHVFNLGHGLSPDMQPEHVGALVEAVQRHSRRHVPG
gi|348020362|gb|AGHZ01001688.1|	fig|487528.5.peg.43	peg	gi|348020362|gb|AGHZ01001688.1|_5406_5152	5406	5152	-	FIG01210154: hypothetical protein		FIG01210153	ff	atgcgcgtcttcctccagcaacgccccgacggcaacgagccgccacgctacctgcagctgaccctgcagccggacctgctcggcggctgggaactgttgcgcgagagcggccagatcggtggccgcgcgcagctgcggcgcgagctctatctgcagcaggaagacgccaacgccgccttcgagaaagcccgcgacgcccagctcaagcgcggcttccaggtcatgttcacccgtggcgccgacgcgccgcgctaa	MRVFLQQRPDGNEPPRYLQLTLQPDLLGGWELLRESGQIGGRAQLRRELYLQQEDANAAFEKARDAQLKRGFQVMFTRGADAPR
gi|348020362|gb|AGHZ01001688.1|	fig|487528.5.peg.44	peg	gi|348020362|gb|AGHZ01001688.1|_5706_5470	5706	5470	-	Transcriptional regulator containing an amidase domain and an AraC-type DNA-binding HTH domain				atgagccggcgcagcttcacccggcagttccgccaggtgaccgggaccactgtggtgcagtggctggcgcaccagcggctggtgcgcgcccagcagttgctggagcgcaccgacctgccactggagcgcatcgccgccgactgcggcttcggcagcgccggcgcgctgcgcctgcagttcacgcgcgatctggggttgccgccgtcggcgtatcgccgcggcttccgtgccggctga	MSRRSFTRQFRQVTGTTVVQWLAHQRLVRAQQLLERTDLPLERIAADCGFGSAGALRLQFTRDLGLPPSAYRRGFRAG
gi|348020366|gb|AGHZ01001686.1|	fig|487528.5.peg.45	peg	gi|348020366|gb|AGHZ01001686.1|_1003_416	1003	416	-	Chemotaxis protein CheD		FIG00005647	ff	atggccgtagaccaggtgatgcgctatcacgatacgcgcttccagacgacggcggccaagctgctgccgacccagtacctggtggtggacgacgacaccgcgctgaccacgatcctggggtcgtgcgtggccgcctgcatccgcgacccgctgctgaagatcggcggcatgaatcacttcatgctgcccgacggccagagcggcgacggtgcgccggcgcgctacggcagctatgcgatggaagtgctgatcaacgacctgctcaagcgcggcgccgcccgcaaccgcctggaagccaaggtgttcggcggcggcaacgtgctcaaggggttcaccaacaacccggtcggtacgcgcaatgccgacttcgtgctgaactatctgaaggccgagcagatc…	MAVDQVMRYHDTRFQTTAAKLLPTQYLVVDDDTALTTILGSCVAACIRDPLLKIGGMNHFMLPDGQSGDGAPARYGSYAMEVLINDLLKRGAARNRLEAKVFGGGNVLKGFTNNPVGTRNADFVLNYLKAEQIPVVAEDLRGIHPRKIWFFPGTGRVVVQRLPHAHEEAEIAAAESAVRARLTKAPVTGAVELFE
gi|348020366|gb|AGHZ01001686.1|	fig|487528.5.peg.46	peg	gi|348020366|gb|AGHZ01001686.1|_1881_1015	1881	1015	-	Chemotaxis protein methyltransferase CheR (EC 2.1.1.80)		FIG00000452	ff	atggccatccagactcccgcttcgccctcctccggttccgacaatcgcgacttcgacttcagcgaccgcgatttcaagcgggtctgcgacctcatctaccagaaggccggcatcgccctggccccggccaagcgcgacatggtctacggccggctgtcgcggcgcctgcgcgtgctgggcctgcgctcgttccgcgactacctggactggctggagcgcgacggcggcgacgaatgggaggcgttcaccaacgcgctgaccaccaacctgacctcgtttttccgcgagccgcaccatttcgagcggctgcgcgaggagctgcagaagcattccggcgccgcaccgctgaagatctggtcctgcgcctcgtccaccggcgaggagccctactcgctggcg…	MAIQTPASPSSGSDNRDFDFSDRDFKRVCDLIYQKAGIALAPAKRDMVYGRLSRRLRVLGLRSFRDYLDWLERDGGDEWEAFTNALTTNLTSFFREPHHFERLREELQKHSGAAPLKIWSCASSTGEEPYSLAITACEAFGTLTPPVRILATDVDTQVLATASRGVYALERVASLDPALKRKYFQRGSGANEGQCRVLPALRDLLEFRQLNLLEPRYDVAGPYLALFCRNVMIYFDKPTQRGILSRLIPHLDEDGMLYTGHSENYLHAADLIQPCGRTLYRRAQKDRT
gi|348020368|gb|AGHZ01001685.1|	fig|487528.5.peg.47	peg	gi|348020368|gb|AGHZ01001685.1|_2_1249	2	1249	+	Phosphate-specific outer membrane porin OprP ; Pyrophosphate-specific outer membrane porin OprO		FIG00019737	idu(2);Phosphate_metabolism	gtgctgcaggcccccgccgcgccgagtccggcgcccgccaccaccgcaccggcgctggaaggtcgcgtcgccgcgctcgaatcggcgcagaccaaggcgccgaaggtgtcgtggtcgaagggcgcgccggagttcgccagcgccgatggcaacgtggtgttccgtccgcgcggccgcctgttcgtcgatgcctccagtaccgacggttccgccgccagccagcgcaacctgtccggcaccgagatccgctcggtgcggctaggcgccgaaggccgctacgggcagctcggctgggtggtggaaggcgacttcgccgacaacgcggtggcctggaaatcggtgtacgccagtatcgaccatcgcctgttcggcctgccggccgagctgagcgtgggcaat…	MLQAPAAPSPAPATTAPALEGRVAALESAQTKAPKVSWSKGAPEFASADGNVVFRPRGRLFVDASSTDGSAASQRNLSGTEIRSVRLGAEGRYGQLGWVVEGDFADNAVAWKSVYASIDHRLFGLPAELSVGNRLNDRGIDGASSTSNTPFQDRNVVGTLILPQRGLFGVGLTERLYGRDWHASLSVAGNDLNNAGDDNDSLTWAARAHWNPLAGKAATVHLGAWAFHEEIAAGANGVLRSSAIAGHFNDQVRIAPGTLLGAQRSDAYGAELAGVFGPAWASGEWGTRNLRGRGAAGGYDLDHQAWAVSAGWFLSGALPAYAGKTGTWGRVKVADPVTAGGAGAWELKLRYEDVDYAELPGGGRGNAWTLGTNWYLNDVSRLMLDVIRWQTDNRSGTVQ…
gi|348020368|gb|AGHZ01001685.1|	fig|487528.5.peg.48	peg	gi|348020368|gb|AGHZ01001685.1|_1408_1671	1408	1671	+	FIG01211894: hypothetical protein		FIG01211889	ff	atggaagccactgtcgccgaacgcggtcagatcacccttcccaaggccgtgcgcgatgcgctgggcctgagcaagggcaccatcctgaaagtggaactggacggcggccggatcatcctgcgcaagagcgtggacgatgccatctcgcgcgcccgcggccgcttcaagctcgacggcttcgccagcaccgacgaggcgatgcgcgcgattcgcggccgcgccccgggcgatccgttcgagcccgaacccgacgccggcgcatga	MEATVAERGQITLPKAVRDALGLSKGTILKVELDGGRIILRKSVDDAISRARGRFKLDGFASTDEAMRAIRGRAPGDPFEPEPDAGA
gi|348020368|gb|AGHZ01001685.1|	fig|487528.5.peg.49	peg	gi|348020368|gb|AGHZ01001685.1|_1668_2075	1668	2075	+	FIG01210619: hypothetical protein		FIG01210618	ff	atgatcgccatcgactcctccgtgctggtggacctgctggccgacggcccgcaggccgacgccgccgaagcctgcctgcgccagtgcctgagcaccggcccggtggtggtctgcgacatcgtcctggccgaagtctgcagcgcgctgcgcgacggcgcggaggcgttgtcggtgctggaggacatgagcatccgcttcagcgcgctggaggccaagtcggccttgcgcgccggcgagatgcagcgccgcttccgcgcccgcggcggcaagcgcgagcgggtggtggccgatttcctgatcggggcgcatgcgctgctgcaatgcgatggcctgatcacccgcgacgacggttttttccgcgattacttcaagggcctgaagatcatcgtgcccaagccc…	MIAIDSSVLVDLLADGPQADAAEACLRQCLSTGPVVVCDIVLAEVCSALRDGAEALSVLEDMSIRFSALEAKSALRAGEMQRRFRARGGKRERVVADFLIGAHALLQCDGLITRDDGFFRDYFKGLKIIVPKPAG
gi|348020368|gb|AGHZ01001685.1|	fig|487528.5.peg.50	peg	gi|348020368|gb|AGHZ01001685.1|_2128_4719	2128	4719	+	Aconitate hydratase 2 (EC 4.2.1.3)		FIG00001520	isu;TCA_Cycle isu;Glyoxylate_bypass isu;Propionate-CoA_to_Succinate_Module	atgttggaagcctaccgccaccacgttgcagagcgcgccgcgctcggaatcccgccgctgccgctgagcgcgcagcagaccgcgcaggtcatcgagctgctgaagaatccgccggccggcgaagagcagttcctggtcgaactgctgagccaacgcgtgccggccggcgtcgacgacgccgccaaggtcaaggcctcgtacctggccgcggtcgccttcggcagcgagaccaccccgctgatctcgcccacccgcgccaccgaactgctgggcaccatgctcggcggctacaacatccatccgctggtcgagctgttggacaacgccgagctgggcgcggtcgccgccgaaggcctcaagcacaccctgctgatcttcgacgccttccacgacgtgcag…	MLEAYRHHVAERAALGIPPLPLSAQQTAQVIELLKNPPAGEEQFLVELLSQRVPAGVDDAAKVKASYLAAVAFGSETTPLISPTRATELLGTMLGGYNIHPLVELLDNAELGAVAAEGLKHTLLIFDAFHDVQEKAEAGNAHAKAVLQSWAEAEWFTSKPEVPQSLTITVFKVPGETNTDDLSPAPDATTRPDIPLHALAMLKNKRDGAPFEPEEDGKRGPIQAIADLKAKGHLVAYVGDVVGTGSSRKSATNSVLWWTGEDIPYIPNKRFGGVCLGSKIAPIFYNTMEDAGALPIELDVSQMEHGDVVELRPYEGKALKNGQVIAEFAMKSDVLFDEVRAGGRIPLIVGRGLTAKAREFLGLPASTLFRLPMDPPDTGKGFSLAQKMVGRACGLPEGQ…
gi|348020368|gb|AGHZ01001685.1|	fig|487528.5.peg.51	peg	gi|348020368|gb|AGHZ01001685.1|_4859_4686	4859	4686	-	hypothetical protein				gtgagcgtagcctcagcgcggccaatctgtcgcgcgtcgcaacgctggcaacacccacgaaaaagcccggcactgccgggcttcttcgttgcgacggtgccgcatgcgcggcacctcgcgtcagcgcatcgccggggcgatcaggccgcgaccgtggcggccacgtcctggtag	MSVASARPICRASQRWQHPRKSPALPGFFVATVPHARHLASAHRRGDQAATVAATSW
gi|348020368|gb|AGHZ01001685.1|	fig|487528.5.peg.52	peg	gi|348020368|gb|AGHZ01001685.1|_7453_4856	7453	4856	-	diguanylate cyclase/phosphodiesterase (GGDEF & EAL domains) with PAS/PAC sensor(s)		FIG00024425	idu(7);Bacterial_hemoglobins	atgccgggccgccgcctcgtcacgtcgagcgcgcccagcgacgccagcgtggaagcggcgcgggtcgcatcggcccgatccgaactggatctgctgctgtgcctgcaatacgcgcccgaaggcgtgctgatcgtcgatccgcaggggcgcgtggtcgccttcaaccacaccgccgaagcgctgtggaaccgtccccgcgcgcaggtgctggggcgtccgctgggcgagctggccgatgccgaggtgcgcgacgacttcctcgcgcattgcctgcacgacagcggcagcggcagctacgaactgctgacgcacgactacgagggcgcggcgcgctggctggcggtgagcgcagcgcgggccccgcagcactacagccagctgcaggtgctgttcgtccgc…	MPGRRLVTSSAPSDASVEAARVASARSELDLLLCLQYAPEGVLIVDPQGRVVAFNHTAEALWNRPRAQVLGRPLGELADAEVRDDFLAHCLHDSGSGSYELLTHDYEGAARWLAVSAARAPQHYSQLQVLFVRDISAERARDARMRLLSLALDSSDAAIVVCDPQLNILYVNAGFSQVFGYAESEVLGHLPSNVLAGPGTDLQTVQHTRERVRAGFGHQTDILAYRKDGTPLWATLVATPIAGEDGSQQHYILSFTDITQSKMHEVLHKNVLEALVREQPLVEVATLICKEVERIAPQLMAAIVSVDGSGRLQPLAAPSMPVRFGETMSNMRAGPRAGALGTSIWRGKQVLVLDPRTDPLFADYMGLVDHVQLGTCVATPIKSSSGRVLGSFALCYRQV…
gi|348020368|gb|AGHZ01001685.1|	fig|487528.5.peg.53	peg	gi|348020368|gb|AGHZ01001685.1|_7901_7458	7901	7458	-	Chemotaxis response regulator protein-glutamate methylesterase CheB (EC 3.1.1.61)		FIG00017306	ff	gtgctcgaccgcctcaaccggcactcggcgatggccgtgcgcgaggccaccgagggcgaagcgatcctgcccggccacgcctacctgccgccgggcggcaagcacctgcaggtgatccgcgacggcgcacgctggcgctgcaagatcgacgatggcccgccggtcaaccggcacaagccggcggtggacgtgctgttccagtcggtggcgcgcaatgccggcgccaatgccatcggcgcgatcctgaccggcatgggcgacgacggcgcccgcggcctgctggaaatgctgcaggccggcgccagcaccctggtccaggacgaggccaccagcgtggtctggggcatgcccggcaccgccttccgcatgggcgcggcgcaggaagtgctgccgctggac…	MLDRLNRHSAMAVREATEGEAILPGHAYLPPGGKHLQVIRDGARWRCKIDDGPPVNRHKPAVDVLFQSVARNAGANAIGAILTGMGDDGARGLLEMLQAGASTLVQDEATSVVWGMPGTAFRMGAAQEVLPLDKIAERLIALSVQAR
gi|348020390|gb|AGHZ01001674.1|	fig|487528.5.peg.54	peg	gi|348020390|gb|AGHZ01001674.1|_23_1885	23	1885	+	Chromosome partition protein smc		FIG00026918	isu;DNA_structural_proteins,_bacterial isu;COG1399	ttgatcgaaggcgtgctggtggaggcgccggaacaactggtcgacgcgctgggcgaactcggcgaaggccgcatcgccctggtcagcggcgaggaggcggccgagaccttcgcgccgacctcgctggcggccaaggtgcaggggccgatcgcgatccgccggctgttggcgcggctgcacgcggccgaagatttgagtgcagcgcgggcgctgctgccgcaactgggcgagggcgactccatcgtcacccgcgacggcgcgcgcctgggccagggctggctgcgggtgtcgcgctccggcgcggccaagcagggcgcgctgctgcgcgagcgcgagatccagagcctgcgcggccagatcgagacgctgcaggagcgcgaggccgatctcgaacaccgc…	MIEGVLVEAPEQLVDALGELGEGRIALVSGEEAAETFAPTSLAAKVQGPIAIRRLLARLHAAEDLSAARALLPQLGEGDSIVTRDGARLGQGWLRVSRSGAAKQGALLREREIQSLRGQIETLQEREADLEHRLGEMRAQLLAGEQQREDAQRQLYQAHRSASELAGQLQSQQGKVDAARTRIERIELEVAQLLETLDSSREQAREARSKLEDAVTSMGDLESVRHALESERRQLTEARDLARDAAGRVREASHALALTLESQRTQIASLSQALERMGNQRGQLDARLGELSAQLNEGDSPVLALEAEHQAALRERVRTDRALGEARALLDGIDNELRALEQTRQQRDEQALAQRERIAQRRLDQQALVLSAEQLSAAVVKAGFVLEDVINGLPEHADP…
gi|348020393|gb|AGHZ01001672.1|	fig|487528.5.peg.55	peg	gi|348020393|gb|AGHZ01001672.1|_34_375	34	375	+	Malto-oligosyltrehalose synthase (EC 5.4.99.15)			isu;Trehalose_Biosynthesis isu;Maltose_and_Maltodextrin_Utilization	ttgctgcaactgcggcgcgcgcatccggcgctgttcgcgcacggcagctacacgccgctgcaggcgcagggcgcacaggcgccgcacgtgctcggcttcgtgcgcgagcacgaaggcacctcgctggtagtggtggtgccgcggctgagtgcggccgcgcaggcgctgcgcccggacgcgccgctgcggccgcaactggactggcgtgacacggttctgacactgccgcaggcacagtatcgtccggtgctggccggtgctaccgtcgacgccacgtcggccgttccggtgtcggccctgttcgccgcattcccgatcgccgtgctggtcgcctccccctga	MLQLRRAHPALFAHGSYTPLQAQGAQAPHVLGFVREHEGTSLVVVVPRLSAAAQALRPDAPLRPQLDWRDTVLTLPQAQYRPVLAGATVDATSAVPVSALFAAFPIAVLVASP
gi|348020401|gb|AGHZ01001668.1|	fig|487528.5.peg.56	peg	gi|348020401|gb|AGHZ01001668.1|_1819_143	1819	143	-	aminopeptidase				gtgaaacaaccgatcgtgagcctgctggccctggcgctgtccggcgcctgcctggcggcgccgccgtccgcaccgaccttcgatacccagcgcctgtccaacgacgtcaagacgctggcctccgacgcctacgagggccgcgccccgggttcggcgggcgaggagaagaccgtggcctacctgagcgcgcagttccaggcggccggcctgcagcccggcggcgacctgcgcgacggcaagcgcctgtggacgcaggcggtgccgctgcgccgcgccgacatcgtcggtaccccgcgcctggcgatcgccagcggcgaccagcgccaggccctgacccagggccagcagatcgccgtgcgcgccgcgctcgacggcagcagccaggtcagtctggacggg…	MKQPIVSLLALALSGACLAAPPSAPTFDTQRLSNDVKTLASDAYEGRAPGSAGEEKTVAYLSAQFQAAGLQPGGDLRDGKRLWTQAVPLRRADIVGTPRLAIASGDQRQALTQGQQIAVRAALDGSSQVSLDGAPLVFVGYGVKAPERGWDDFKGVDLKGKIAVVLINDPDFETGKGAFDGKGMTYYGRWTSKFEEGARQGAAGVLIVHETAPASYGWATVANSNTNSMFDVVRDDPKSVHPELEGWIQRDLAVNLFKRAGLDFDALKKQAQSRDFKPVELKGERLYADYAVKSEVITSHNVVARLPGKTRPDETLIYTAHWDHLGVGAPDAKGDRIFNGALDNASGVAALLELARAFAKGPAPQRSVVFMSVTGEEKGLLGSEYYASKPLYPLARTVA…
gi|348020405|gb|AGHZ01001666.1|	fig|487528.5.peg.57	peg	gi|348020405|gb|AGHZ01001666.1|_636_1085	636	1085	+	Transcriptional regulator, MarR family				atgaactgcgctccctccctgcttggcccgccctcgttcggcctgctcctgcgccaggtgcgtgacggcctgatgcgccgcctcgaccaggccatgaccgggttggagccggaactgggcttcagccactacttgggcatgaaggccctggcctacatggcgccatgcaccgccaacgaactggcccaggccatcgaccagaaccccagcgcggtgacgcgcctgctggacaagctggaagacctgggctgggtgcgccgcgaggcgcatgcgcaggaccgccgcgcgctgcagatcgtgctcaccgacgacggccgcgcgctgtggcagcaactcaagcagcgcggcgacgacgccatcgccgacgcgctgcgcgatctgtccgccgaagagcgcgag…	MNCAPSLLGPPSFGLLLRQVRDGLMRRLDQAMTGLEPELGFSHYLGMKALAYMAPCTANELAQAIDQNPSAVTRLLDKLEDLGWVRREAHAQDRRALQIVLTDDGRALWQQLKQRGDDAIADALRDLSAEEREQLFSLLARVRDSLNSH
gi|348020415|gb|AGHZ01001661.1|	fig|487528.5.peg.58	peg	gi|348020415|gb|AGHZ01001661.1|_529_1026	529	1026	+	RNA polymerase sigma-54 factor RpoN		FIG00006092	idu(4);Lipopolysaccharide_assembly_cluster idu(4);Flagellar_motility idu(4);Transcription_initiation,_bacterial_sigma_factors	atgcacgccgatcccacggccgccgtcggcgacggcatctgtaccctgctgccgcagttgcggcgcttcgcgcgtgccgtcgccgggcatcgcgaggacgccgacgacctgctgcagatcgcgatcgaacgcgccctgcgccgcgccgcgcagtggcggccggagacgccgctgcagtactggctgtacggcatcatccgccacgcctggatcgacgaggtgcgggcgcagcggcgacggcggcaggtgttcgtcgatgccgccgagggcgaacacgtcggcgacacgccgctggagcggcagcaggactggatggcggtgcaggccgcgatggccagcctgcccgaggaacaacgcctggcgatcgcgctggtgctgatcgaaggcctgtcctacaag…	MHADPTAAVGDGICTLLPQLRRFARAVAGHREDADDLLQIAIERALRRAAQWRPETPLQYWLYGIIRHAWIDEVRAQRRRRQVFVDAAEGEHVGDTPLERQQDWMAVQAAMASLPEEQRLAIALVLIEGLSYKDAAAVLEIPLGTLTSRLARGREALQASLEATA
gi|348020419|gb|AGHZ01001659.1|	fig|487528.5.peg.59	peg	gi|348020419|gb|AGHZ01001659.1|_193_5	193	5	-	peptidase S8 and S53, subtilisin, kexin, sedolisin		FIG01210286	ff	gtgctggtcgcggcggtgggcaacgacggtccggctgccccgccgctgtatcccgcggcctatcccggggtgatcggcgtcaccgcggtggatgcgcgtgggcgggtcttgccggaggcggggcgtgggccgcaggtggccttcgccgcggtcggcgaattgatcgccgccgcgccgcagggccgctag	MLVAAVGNDGPAAPPLYPAAYPGVIGVTAVDARGRVLPEAGRGPQVAFAAVGELIAAAPQGR
gi|348020421|gb|AGHZ01001658.1|	fig|487528.5.peg.60	peg	gi|348020421|gb|AGHZ01001658.1|_1255_689	1255	689	-	1,2-dihydroxy-3-keto-5-methylthiopentene dioxygenase (EC 1.13.11.54)		FIG00002107	icw(1);Methionine_Salvage	atgagccgactccgcatcttcgccgacaccactcccgacacgccgctgttcgacagccgcgatggcgacgcgatcgccgccgaactgcgcaagatcggcgtcaccttcgagcgctggcaggccaaccagccgatcgaggccggcgcctcgccggaagcggtgatggctgcctacaaggccgacatcgaccgcctggtcgccgccaacggcttcaagaccgtggacgtggtcagcatcgcccccgacaacccgcagcgcgaggagatgcgcaagaagttcctcgacgagcacttccacaaggaagacgaggtgcgtttcttcgtcgccggctccggtctgttcaccctgcacgtggacggcaaggtctacgagatcgagtgcgtgcagaacgacctgatc…	MSRLRIFADTTPDTPLFDSRDGDAIAAELRKIGVTFERWQANQPIEAGASPEAVMAAYKADIDRLVAANGFKTVDVVSIAPDNPQREEMRKKFLDEHFHKEDEVRFFVAGSGLFTLHVDGKVYEIECVQNDLIAVPDGTHHWFDMGPEPRFVAIRFFTEPDGWVGHFTGTDIAQRFPRYEAKLRGEAH
gi|348020421|gb|AGHZ01001658.1|	fig|487528.5.peg.61	peg	gi|348020421|gb|AGHZ01001658.1|_1991_1350	1991	1350	-	Methylthioribulose-1-phosphate dehydratase (EC 4.2.1.109)		FIG00002176	isu;Methionine_Salvage	atgaacgcactgccctacgattccgagcgcctgcgcacgctggcgcacctgctgatcgacaacatccgcgaactctcgcaggccggctggactcccgccaccagcagcaacttctcgcaccgcctggacgagcgccacgcggcgatcaccgtctccggccgcgacaagggccggctggtggaggacgacatcatggtggtggacttcgacggccaggccgtcggccgtccgctgcgcccatccgccgagaccctgctgcacacccagttgtaccggcgcttccccgaagtcggctgcatcctgcatacgcattcgccggtgcagaccatcgcctcgcgcctgtacgcaccgcagggccatatccgcctggaaggctacgagctgctgaaggcgctgcac…	MNALPYDSERLRTLAHLLIDNIRELSQAGWTPATSSNFSHRLDERHAAITVSGRDKGRLVEDDIMVVDFDGQAVGRPLRPSAETLLHTQLYRRFPEVGCILHTHSPVQTIASRLYAPQGHIRLEGYELLKALHGNQTHETAVDLPVFANTQDMTVLATQVDALLDRTPLWGYLIDGHGLYAWGRDMAEARRHLEAFEFLLHCELELRKLRAAG
gi|348020421|gb|AGHZ01001658.1|	fig|487528.5.peg.62	peg	gi|348020421|gb|AGHZ01001658.1|_3685_2252	3685	2252	-	Amino acid permease			ff	atgctcaaacaactcttggccaccaaacacccccacgccagtcacgaggacgccggcgggctgggcctgcaacgcgcgctcggcccctggggcctgacggcgctgggcatcggcgcggtgatcggcggcggcatcttcgtcatcaccgggcaggccgcggccaaccacgccgggccggcgatcatgctctcgttcgtgctggccgcggtgtgctgcgcgttctgcgcgctggcctacgccgagttcgcggcgatggtgccggtctccggcagcgcctacacctacacctacgccaccttcggcgaactggcggcctggttcatcggctggatgctggtgctggagtacggcgtgtcggcctcggcggtggcggtgagctggaccggctatttcctcagc…	MLKQLLATKHPHASHEDAGGLGLQRALGPWGLTALGIGAVIGGGIFVITGQAAANHAGPAIMLSFVLAAVCCAFCALAYAEFAAMVPVSGSAYTYTYATFGELAAWFIGWMLVLEYGVSASAVAVSWTGYFLSLLDHFDIHLPAALVNAPLDGKLQPTGAIANLPAAGIVLLLTWLCYVGIRKSSAMNMAMVVLKSGLIVLVIAAGWKYVDPANWHPFIPANEGPGKYGMDGVLRGAAMVFFAYIGFEAVSVAAQESHRPQRDLPIGMILSLVICTVLYIAMAAVMTGLVPFAQLGTDEPVVTAVAAHPQLGWLRVVVEVGALIGLSSVVLVMIIGQPRIFMIIARDGLLPPVFTKIHPTYRTPHVNTVITGIGIALLAALFPLDVLGELTSMGTLIAF…
gi|348020421|gb|AGHZ01001658.1|	fig|487528.5.peg.63	peg	gi|348020421|gb|AGHZ01001658.1|_5243_3771	5243	3771	-	Amino acid permease			ff	atgctcaagtctctgctgagggtcaagccgatcgaaccggccggtcacgtcgatgccggcgaaccgttcgaaggcagtctggagggggaagccaccctcaaacgcaccctcaccgccagacacctgatcctgctcggcatcggcgcggtgatcggcgccggcatcttcgtgctcaccggccaggccgcggccaatcatgccggcccggcggtgatgctctcgttcgtgttcgccggcctggcctgcgccttcgccggcctgtgctacgccgagttcgcggcgatgctgccggtctccggcagcgcctactcgtattcctacgccacgctcggcgaaggcgtggcctggttcatcggctggtgcctggtgctggaatacctgttcgccggctccagcgtc…	MLKSLLRVKPIEPAGHVDAGEPFEGSLEGEATLKRTLTARHLILLGIGAVIGAGIFVLTGQAAANHAGPAVMLSFVFAGLACAFAGLCYAEFAAMLPVSGSAYSYSYATLGEGVAWFIGWCLVLEYLFAGSSVAVGWSAYLISFVTGTLGLPFPVELASAPLTWTGHAFVASGNLVNLPAVLIVAAVSTLCYIGVTQSAFVNAIVVAIKVLVICLFVGVGLFYINPDNWHPFIPENTGPGEFGWSGIFRAASIVFFSYIGFDAVSTSAGETKDPQKNMPIGILVSLAICTIIYIIVCAVLTGLLPYTQLGTAKPVATALEHYPQLAWLKTFVEIGAIAGLSSVVLVMLMAQPRIFYTMARDGLLPKLFGKVHRRFHTPYVGTVVVGVLAALLAGLIPLD…
gi|348020421|gb|AGHZ01001658.1|	fig|487528.5.peg.64	peg	gi|348020421|gb|AGHZ01001658.1|_5413_5988	5413	5988	+	Adenosylhomocysteinase (EC 3.3.1.1)		FIG00000858	idu(2);Methionine_Degradation idu(2);Methionine_Biosynthesis	atgccggagtcgtccctacgccagcagttgcaggcccatgcccggcagtgtccggagcaggccgaggtcgccgcgcagttcctggccttgctcgacgatgccgccgatccgttcgtgcgcgcgcgcctggacggccacttcaccggctcggcctggctggtcagcgccgatggcacgcgcaccctgctgacccatcaccgcaagctgcagcgctggctgcaactgggcggacacgccgacggcgaccgcgatctggcgcgggtggcgttgaaggaggccgaggaggagtcggggctggctggcctggtcgtggacgacggcgcgatcttcgacctggaccgccactggattcctgagcgaggcgatgtgccggggcactggcactacgatgcgcggtat…	MPESSLRQQLQAHARQCPEQAEVAAQFLALLDDAADPFVRARLDGHFTGSAWLVSADGTRTLLTHHRKLQRWLQLGGHADGDRDLARVALKEAEEESGLAGLVVDDGAIFDLDRHWIPERGDVPGHWHYDARYVVRAGADEAFAVSEESLALAWRSIAELLDEADLDPSLRRMARKWLERQAPLPPGEGLG
gi|348020421|gb|AGHZ01001658.1|	fig|487528.5.peg.65	peg	gi|348020421|gb|AGHZ01001658.1|_7417_6176	7417	6176	-	D-3-phosphoglycerate dehydrogenase (EC 1.1.1.95)		FIG00031250	isu;COG0277 isu;Glycine_and_Serine_Utilization isu;Serine_Biosynthesis isu;Pyridoxin_(Vitamin_B6)_Biosynthesis	atgtcgcccaagaagacctcgtttccgaagcaggatatccgcgtgctgctgctcgaaggcatcagccagaccgccgtcgacgtgttccgcgcggccggctactcgcagatcgaactgcacgccaagtcgctgccggaagacgagctcaagcagcgcatcgccgaggcgcacatcgtcggcatccgctcgcgcacccagctcagcgccgaggtgctggccaacgccaagcggctgatcgcggtcggctgcttctgcatcggcaccaaccaggtcgacctggatgccgccgaactggccggcatcccggtgttcaatgcgccctactccaacacccgcagcgtcgccgaactggtgatcgccgaggccatcctgctgttgcgcggcattccgcagaagaac…	MSPKKTSFPKQDIRVLLLEGISQTAVDVFRAAGYSQIELHAKSLPEDELKQRIAEAHIVGIRSRTQLSAEVLANAKRLIAVGCFCIGTNQVDLDAAELAGIPVFNAPYSNTRSVAELVIAEAILLLRGIPQKNAECHRGGWSKSAAGSHETRGKVLGIVGYGHIGTQVGVLAEALGMQVIFHDIETKLSLGNARTATDLDDLLARSDVVTLHVPETAATRDMIGAAQLAQMKPGAHLINASRGTVIDIDALDAALRSGHIGGAAVDVFPIEPKGNGDLFESPLVGHDNVILTPHVGGSTLEAQDNIGVEVAAKLVRYSDNGSTLSAVNFPEVTLPEHAESLRLLHIHRNVPGVLSQINELFSRHNVNIDGQFLRTDPKVGYVVIDVGASEEQAAVLKEE…
gi|348020421|gb|AGHZ01001658.1|	fig|487528.5.peg.66	peg	gi|348020421|gb|AGHZ01001658.1|_7679_9067	7679	9067	+	D-2-hydroxyglutarate dehydrogenase		FIG00005482	icw(1);COG0277	atgaccgacccgcgcctggatgccctggccctcgccgttcccggcctgcgcctgaagaccgatcccgccgacctggaacactacggccgcgattggacccggcgctggaccccggcgccgctggcgatcgcgctgccggcgacggtggaagaggtgcagtcggtgctgcgctgggccaatgagcacgcggtggcggtggtgccctccggcggccgcaccggcctgtccggcggcgcggtggccgcgcacggcgaattggtgctgagcctggagcggatgaacaaggcgctggcgttcgatccggtcgaccgcaccctcaccgtgcaggccggcatgccgctggaagcggtgcacaacgccgcgcgcgagcacgggctgctgtacccggtggacttcgcc…	MTDPRLDALALAVPGLRLKTDPADLEHYGRDWTRRWTPAPLAIALPATVEEVQSVLRWANEHAVAVVPSGGRTGLSGGAVAAHGELVLSLERMNKALAFDPVDRTLTVQAGMPLEAVHNAAREHGLLYPVDFAARGSCSIGGNIATNAGGIRVIRYGNTREWIAGLKVVTGSGELLELNRGLIKNSSGYDFRQLLIGSEGTLGIVVEATLRLTDPPPPSNVMLLALPSFEVLMQVFAAFRSRLQLEAFEFFTDRALQHVLAHGAQAPFDTVYPYYVVTEYASGNEAQEAAALAAFEACMEQGWVLDGVISQSEAQAAQLWRLREGITEAVARYTPYKNDVSVRISAMPAFLARTQALLGEAYPQFEVVWFGHIGDGNLHINVLKPDATAPAEFIAACEQ…
gi|348020421|gb|AGHZ01001658.1|	fig|487528.5.peg.67	peg	gi|348020421|gb|AGHZ01001658.1|_9193_9501	9193	9501	+	hypothetical protein				gtgaccgcgcgctgcgccctgctgttcgccttgatcctgcccgcgttcgcgcaggcgtccagcttcgctggcagctccgccggttcggcctcggccggttcggccggcagctcggcgtcctcggacagcagttccaacaacgacaaggtggtgctgcaggcgcgcgacgacgcggccggcttcgtcgccagcgccggccgcatccgcggcgtgcaactggaagcggcgttgcgcgtgctgcgcgaacgcaacccgcaggcgcagcaggccagcgacctggaactggcgcaggcgatcctggcgctgtga	MTARCALLFALILPAFAQASSFAGSSAGSASAGSAGSSASSDSSSNNDKVVLQARDDAAGFVASAGRIRGVQLEAALRVLRERNPQAQQASDLELAQAILAL
gi|348020423|gb|AGHZ01001657.1|	fig|487528.5.peg.68	peg	gi|348020423|gb|AGHZ01001657.1|_167_535	167	535	+	hypothetical protein				gtgctgttggccgcctcggcgctggcgcgcaaaggcgcctacgaactgcgcgaagcgttgcgtgggttgccgctgcttttgctgctgccgcccggtgcgcaggaggcaccggacttctggaatggcatcgcggtacagcgggtcgcgtcgatggccgaaggcgtgcacgcggcctcactggtgctgctgcctgcgtggatcgaacagcagccgcgtgggctgctgctggccatggcgctgggcaagccggtgatcgccaccgccgcctgcggcctgtctccggatgctggcgcatggcgctgcgtggaggcaggggacagcacggcattgcgcgcgcaagtggtcgacgcattggggctggtggactga	MLLAASALARKGAYELREALRGLPLLLLLPPGAQEAPDFWNGIAVQRVASMAEGVHAASLVLLPAWIEQQPRGLLLAMALGKPVIATAACGLSPDAGAWRCVEAGDSTALRAQVVDALGLVD
gi|348020423|gb|AGHZ01001657.1|	fig|487528.5.peg.69	peg	gi|348020423|gb|AGHZ01001657.1|_1084_860	1084	860	-	Helicase PriA essential for oriC/DnaA-independent DNA replication		FIG00080955	isu;DNA-replication	gtgcgcgcgctgctgccggcgcaggacgaggtgcagcgcttcggtccgatgccggcgccgatgccgcgccgcgccgggttccagcgcacccagttgctgctgtcggcgaacacgcggcgcgcgctgcatgccgtgctggacgcagcggtgccggcgatccacgcgctgccacatgcccggcgggtgcgctggtcgctggatgtggatccgcaggatctgtactga	MRALLPAQDEVQRFGPMPAPMPRRAGFQRTQLLLSANTRRALHAVLDAAVPAIHALPHARRVRWSLDVDPQDLY
gi|348020435|gb|AGHZ01001651.1|	fig|487528.5.peg.70	peg	gi|348020435|gb|AGHZ01001651.1|_1650_883	1650	883	-	L-proline glycine betaine ABC transport system permease protein ProV (TC 3.A.1.12.1)		FIG00008556	isu;Choline_and_Betaine_Uptake_and_Betaine_Biosynthesis	gtggtcgccgcctgcggctatgctgcggcgatgttcgaactgcatcgggtcacccgccgctacggcgacatgctggcgctggaccgggtcgatctctgcatcgcccccggccgcaccaccgcgttgatcggccccagcggcgccggcaagtccagcgtgctgcgcctgctgctggggctggaatggccggatggcggcgaggtgcgcttccagggtgaaccgctgcgccgcgccaccctgctggcgcagcgccggcgcatcggttacgtgatccaggaaggcgggctgttcccgcacctgaccgcgcgcgacaacgccgccctgctggcacgcacgctgggctggacgcgaccgcgcatcgccgcgcgcctgcacgagctggccgaattgtgccggctg…	MVAACGYAAAMFELHRVTRRYGDMLALDRVDLCIAPGRTTALIGPSGAGKSSVLRLLLGLEWPDGGEVRFQGEPLRRATLLAQRRRIGYVIQEGGLFPHLTARDNAALLARTLGWTRPRIAARLHELAELCRLPEALLARYPAELSGGQRQRVGLIRALLLDPPVLLLDEPLGALDPIVRHELQTQMRELFALLGKTVVLVTHDVAEAAYLGDTLVLMRGGRVLQEGSARQLLEAPADPFVGQFLQAQRTLEDAR
gi|348020435|gb|AGHZ01001651.1|	fig|487528.5.peg.71	peg	gi|348020435|gb|AGHZ01001651.1|_2623_1673	2623	1673	-	FIG01211029: hypothetical protein		FIG01211027	ff	atgcccatgcccatcctgcgcccgctgctgtggttgttcgccgccgtcctcgccaccgccgccctccaggccgccgcggcaccggccatcgtgtacggggtcaatggccacgacggccgccaggcctacccgctcagccagagcgaggcggtgttccgcctgctcgatcagcgcaacctgcgcagctaccggttcgacgtggacccgcgcaacttcaccgtgctcgaccggctggtgcagctctcgcgccagtacaacatcgcgctgcggccgatggtgtatccgatgtcgcgcgagatcggctacgcactggcgcgccgctatgccaacgacatcaaggtctgggagatcggcaacgagcaggacctggaccgtgccgccgcgccggcgcggatcgcg…	MPMPILRPLLWLFAAVLATAALQAAAAPAIVYGVNGHDGRQAYPLSQSEAVFRLLDQRNLRSYRFDVDPRNFTVLDRLVQLSRQYNIALRPMVYPMSREIGYALARRYANDIKVWEIGNEQDLDRAAAPARIAAMTTMYRGMKQASDELGAGLQFTINITACNSDDHSATARCPGDRNGSLWFLDQAKAAGFDFDRISFHYYAFHGERGYWMDLYLGQLRAAAQKYGTKVYVNELNCAEIYTGTTDGGHPGDGACYDSVAELLQTLRSDYADVVAEINLYELLDQPDQQGAEAHFGLMYDLGRPKPTLDLLTDVAR
gi|348020435|gb|AGHZ01001651.1|	fig|487528.5.peg.72	peg	gi|348020435|gb|AGHZ01001651.1|_2869_2663	2869	2663	-	hypothetical protein				atgcacaccgacaggggccgcaaggcccctgtcgcgttctggagggcgatcgctgcggccgccctgcaaggcgagccgatccgaaccggtacacgccacgaacgccgcgccgcagcgcaacgacgccgggccagcctggcgctgcggactgcgacgcatgccccaatccggacgattgtcggccaggccactgcgcaggcttgctag	MHTDRGRKAPVAFWRAIAAAALQGEPIRTGTRHERRAAAQRRRASLALRTATHAPIRTIVGQATAQAC
gi|348020435|gb|AGHZ01001651.1|	fig|487528.5.peg.73	peg	gi|348020435|gb|AGHZ01001651.1|_3762_2887	3762	2887	-	Probable component of the lipoprotein assembly complex (forms a complex with YaeT, YfgL, and NlpB)		FIG00002754	isu;Lipopolysaccharide_assembly	atgatccgacgctccgtcccgctgtccgcgcacgtccgtttcatcgccctgctgctggtcacgctggtcgtggcgacgggttgccaccgtcagaagaagaaccccgaagaaggcatgccggtggagcagctctaccagaaggcgcacgggcagatggagaccggcaactgggccggtgccgagagcagcttcaagcggctgatcgcgcagtacccgtacggcaactacaccgagcaggcgatgatcgaaagcgcctacgcccagtacaaggccggcaagcacgacgacgcggtgtcgaccatcgaccgcttcatccgcacctacccgacccagcgcaacatcgcctacatgtattacctgcgcgggctgtccaactccaaccgcgacacggtgttcctg…	MIRRSVPLSAHVRFIALLLVTLVVATGCHRQKKNPEEGMPVEQLYQKAHGQMETGNWAGAESSFKRLIAQYPYGNYTEQAMIESAYAQYKAGKHDDAVSTIDRFIRTYPTQRNIAYMYYLRGLSNSNRDTVFLRRVWSLDPSRRDLSTPQQAYADFNTVAERYPNSRYAADARARMIALRNVFAQHELDNALYYLRRDAWVSAASRATYLLETYPQSAYQNDAVAVLADAYTHLGNKTLAADARRVLELNDPQHPWLTGNWPKYPWMIRKLNPFAGEKSAATGQSNSQMQR
gi|348020437|gb|AGHZ01001650.1|	fig|487528.5.peg.74	peg	gi|348020437|gb|AGHZ01001650.1|_34_774	34	774	+	TldD protein, part of proposed TldE/TldD proteolytic complex (PMID 12029038)		FIG00002674	isu;CBSS-316057.3.peg.563 isu;CBSS-354.1.peg.2917 isu;Putative_TldE-TldD_proteolytic_complex	gtgaacctggaggcggtgccggcgccggccggggtgatgcaggtggtgctgggtccgggctggcccggcgtgctgctgcacgaggcggtcggccatggcctggaaggcgacttcaaccgcaagggcaccagcgtctacgccggccgcatcggccagcgcgtggcctcgcccggcgtcaccatcgtcgacgacggcaccctggacggccgccgcggttcgctcaacgtcgacgacgagggcaccgcgaccaactgcaccaccctgatcgaggacggcgtgctggtcggctacatgcaggacacgctcaacgcgcggctgatgggcgtggcgccgaccggcaacggccgccgcgaatcgttcgcgcacctgccgatgccgcgcatgaccaacacctacatg…	MNLEAVPAPAGVMQVVLGPGWPGVLLHEAVGHGLEGDFNRKGTSVYAGRIGQRVASPGVTIVDDGTLDGRRGSLNVDDEGTATNCTTLIEDGVLVGYMQDTLNARLMGVAPTGNGRRESFAHLPMPRMTNTYMRAGQHDPEEMIRSVKKGLYAVNFGGGQVDITSGKYVFSATEAYLIEDGKVTAPVKGATLIGNGPETMQKVRMIGHDLALDEGVGVCGKDGQSVPVGVGQPSLLIDGLTVGGTA
gi|348020437|gb|AGHZ01001650.1|	fig|487528.5.peg.75	peg	gi|348020437|gb|AGHZ01001650.1|_1527_931	1527	931	-	FIG138315: Putative alpha helix protein		FIG00099224	icw(1);Putative_TldE-TldD_proteolytic_complex	atgcgcggacgcgacgaagacaccggtgaattccgcggcgaaagccgcagccagcaacgccgcgaggcgctggaagtgctgagcctgggcgagaagctggtggcgctgaccccggcgcagttggccaagctgccggtgcccgagtcgctgctgccgcatatcgccgagaccaagcgcatcacctcgcacatcgcgcacaagcggcagctggcgttcctggccaagcagatgcggcgcgaggacgaggcggtgctggaagcgatccgcgaggcgatggacgtcaacagcgacagcgcgcgccgcgaagtggcggccatgcaccgggtcgaggactggcgcgaacgactgctcgccgaaggcgacaccgcgctggccgaactgctggccgaacaccccgac…	MRGRDEDTGEFRGESRSQQRREALEVLSLGEKLVALTPAQLAKLPVPESLLPHIAETKRITSHIAHKRQLAFLAKQMRREDEAVLEAIREAMDVNSDSARREVAAMHRVEDWRERLLAEGDTALAELLAEHPDADRQRLRQLVRNAKDERLKNKPPHAYRELFRELREMILGGASGMGNGESESEEADDDTAFDDTRD
gi|348020439|gb|AGHZ01001649.1|	fig|487528.5.peg.76	peg	gi|348020439|gb|AGHZ01001649.1|_28_636	28	636	+	Long-chain-fatty-acid--CoA ligase (EC 6.2.1.3)		FIG00022758	idu(2);n-Phenylalkanoic_acid_degradation idu(2);Fatty_acid_metabolism_cluster idu(2);Biotin_biosynthesis	gtgatcctggtgccgcagttgctgctggggctggtcatggccgccgagcgcggcgtgccgctacccgcctcgttgcgctacctggcggtcggcggtggccgcgtcggcccgggcctgctgcgccgtgcggcggcgctgcagttgccggtgttcgaaggctacggcctgaccgaatgcgcctcggtggtggccttgaaccgccccgaggcgcagcgcctgggcagcgtcgggcgaccgctgccgcatgcgcgggtgcaggtggtcgatggcgaactgcagatcgaaggcgtgcgttgcctcggctacctgggcgcccccggtccggcgccggggccgatcgccaccggcgacctgggccatgtcgacgccgatggcttcgtgcacatcaccggccgccgc…	MILVPQLLLGLVMAAERGVPLPASLRYLAVGGGRVGPGLLRRAAALQLPVFEGYGLTECASVVALNRPEAQRLGSVGRPLPHARVQVVDGELQIEGVRCLGYLGAPGPAPGPIATGDLGHVDADGFVHITGRRKHVFITAFGRNVSPEWVESELLQHPLIAQAVVCGEARAHNLAVLWPRRAGEDDAALQGALAEVNAGLPD
gi|348020443|gb|AGHZ01001647.1|	fig|487528.5.peg.77	peg	gi|348020443|gb|AGHZ01001647.1|_163_1290	163	1290	+	Glucose-methanol-choline (GMC) oxidoreductase:NAD binding site		FIG00001629	idu(1);Respiratory_dehydrogenases_1	gtgtccgggccggcggtctacccctgggacggcgagcgctgccatgcgttcccgccggcccagcgcaacgcgcccgccgaggcgatggagcgcggctgccgtgccctcggcatcaccgccgccgatgcgccggcggcgctggtcacccgcacgcacgagcagccgcattggggcacgcgcgtggcctgcaacaactgcggtgcctgtcatcagggctgcagcaacggtgccaaggtcagcgtgcacacgacctggctgccgctggcgcgtgcgcacggtgcggacctgcgcagcgattgccgggtcgtcggcatcgagcgcaacggcctgggtgccgtcaccggcgtggtctaccggcagggcgagcgcgagttacgccagcgttgcgcggccttgttc…	MSGPAVYPWDGERCHAFPPAQRNAPAEAMERGCRALGITAADAPAALVTRTHEQPHWGTRVACNNCGACHQGCSNGAKVSVHTTWLPLARAHGADLRSDCRVVGIERNGLGAVTGVVYRQGERELRQRCAALFLCAGGVETPRLLLNLGLANSSGQVGRNFMAHIATQVWGTFDMDMRMNRGYPSSLMSEDMLRPAQAEFAGGYLIQSLGVQPVTLANTLARGAGRWGAALVQTMTRYNRLAGIGINGECLPQDANRLTLADERDAFGMRKARVDFSYGPNEQAIDAHARRTLQAIWEAAGAEDIFAAARSAHTLGTCRMGRDPAQAVVDADGRSFDIGNLYVCDNSVFPSALAANPALTQMALGLRTAERFLAH
gi|348020443|gb|AGHZ01001647.1|	fig|487528.5.peg.78	peg	gi|348020443|gb|AGHZ01001647.1|_1328_2131	1328	2131	+	3-oxoacyl-[acyl-carrier protein] reductase (EC 1.1.1.100)		FIG00003633	idu(8);CBSS-246196.1.peg.364 idu(8);Fatty_Acid_Biosynthesis_FASII idu(8);COG1399	atggaccttgaaatcaaccagcggattgccctgatcagtggcgccgactcgggcatgggcaaggagaccgcccgccacctgctgcaggccggcgtgcgcgtggcgatcaccgaccgtgcggacggcacgctcgatcaggcgctgtccgagctgtcgggcctgggcgaagtcatcgcggtggcgggcgatgtgacgcgtgcgaacgatgtcgcgaagatctgggcgcaggtccgggcgcaactgggcgatccggacatctacgtcaacgcggccggcgtcaccggcgcgaccggcgacttcctcgacgtgagcgatgccggctggctggaaacgctcgacatcaacctgatgggcgcggtgcggatgtgccgcgaagcgattcccgcgatgcgccgaaac…	MDLEINQRIALISGADSGMGKETARHLLQAGVRVAITDRADGTLDQALSELSGLGEVIAVAGDVTRANDVAKIWAQVRAQLGDPDIYVNAAGVTGATGDFLDVSDAGWLETLDINLMGAVRMCREAIPAMRRNGWGRIVLFASEDAVQPYVDELAYCASKAGILSLAKGLSKAYGGDNVLVNTVSPAFIHTPMTDAMMHKRAKEKGMTFDEAVASFLDEERPGMVLKRRGRPEEVAAAVAFLCSERASFINGAGLRVDSGSVQTIAG
gi|348020443|gb|AGHZ01001647.1|	fig|487528.5.peg.79	peg	gi|348020443|gb|AGHZ01001647.1|_2682_2173	2682	2173	-	hypothetical protein				atgaagcgcattcttttcgtgtccctgctatggatggcgctgaccggcaccgcgcaggccggtgaaccagagtttgcgcaggtgtcacccggcgtgtggatggtgacggtcaagaaccacgccggcatctttgccagcgctgcgacgaccaagcgcaaagcgcttctcgccgccaacgcattcgccgccgccaagaacatgcaggcggtaccggtggcaatggaagcggtggacgcaggcggaccgggccagtggccatacgtggagtatcagttccgtctagttccgcaaggttccgatgagaccgtcgggctgcagccgcgagccgacatgcaaatcgaggtgaacgcgagcgcgacatcgccggccgccaccggcgatgcgccgcgcgcactcggc…	MKRILFVSLLWMALTGTAQAGEPEFAQVSPGVWMVTVKNHAGIFASAATTKRKALLAANAFAAAKNMQAVPVAMEAVDAGGPGQWPYVEYQFRLVPQGSDETVGLQPRADMQIEVNASATSPAATGDAPRALGAQPDLYAELLKLDDLRKKGLLTDAEFQAQKAKLLSR
gi|348020443|gb|AGHZ01001647.1|	fig|487528.5.peg.80	peg	gi|348020443|gb|AGHZ01001647.1|_3414_6071	3414	6071	+	Serine peptidase		FIG01212907	ff	atggcaagcagacagccgcgtggccgcagcaacgggcgcgcgcccaaggcacccgtcacctccccgatctccaagcctggcaagacgccggccaaggcgcagccgacatccgccgccaagccaaaggcggcagcgcgcaagacggcggcaggcggcgtaggtgctgccaagcgggcgcagaagacgacgccggcaggagaggctgcgtcggcaaggcccgcaacagcgtccagttccaatgttccggctcccggcgccagcaggcctgcctcggcgacgcgcgccgcaacgccgccagtgcgtaccgcgctgcggcccaaggccaccggcgaaggctcgctggcgcaggggcaggcgcgcacggtcgtctacatccatggcatcggcaacaagccaccg…	MASRQPRGRSNGRAPKAPVTSPISKPGKTPAKAQPTSAAKPKAAARKTAAGGVGAAKRAQKTTPAGEAASARPATASSSNVPAPGASRPASATRAATPPVRTALRPKATGEGSLAQGQARTVVYIHGIGNKPPAEVLRCQWDRALFGRAMGERTRMAYWVNRERYPSPEPGDCQDQDRGPVLNQAEQRMLSALGVAPQLADLRQLADTLASSDAERARLHQVLDEVETAAPPSAAGTAEVHAQGVIDVFNRALLKLISAALLQDVHDFFFVPARREQMRDSLLQRIRAGGGPFVIVAHSQGSLIAYDVLRELQPQDCEVSLLLTLGSPLGLPVVRSMFKEWTGTPKLPFPPCVARWVNVAERRDPVALDADLSDDIADAGERFHNIAGSKINPDWQHNP…
gi|348020443|gb|AGHZ01001647.1|	fig|487528.5.peg.81	peg	gi|348020443|gb|AGHZ01001647.1|_6083_6559	6083	6559	+	hypothetical protein				atgatcagccattcggctgctgaaaagcctgggattggggattggggattcgcaacagccgtttccaggccgcatcgtttttcattcgagaatctgcttgcgccgacatggttgaatgtcaacgcttcaggagcggtgcttgagacggctggggtgctctgtacgacgggcgcctccgaatcacgtcgcgattccggcgtcatcgcgtcgcggctgaagccgctcccacgagggcattcatgcgctaccggaggttttgctattgccgaaatttcggcgttgttgcgctgggtgcggctgaattggtgcgcctttaagcggcttttgctattcccgattcccgattcccgatctcaccgggtcgcggctgaagccgctcctacgggaaaggagaggcgg…	MISHSAAEKPGIGDWGFATAVSRPHRFSFENLLAPTWLNVNASGAVLETAGVLCTTGASESRRDSGVIASRLKPLPRGHSCATGGFAIAEISALLRWVRLNWCAFKRLLLFPIPDSRSHRVAAEAAPTGKERRARVLRRGRRLALANPQSPVFQQPNG
gi|348020443|gb|AGHZ01001647.1|	fig|487528.5.peg.82	peg	gi|348020443|gb|AGHZ01001647.1|_7083_6580	7083	6580	-	tmRNA-binding protein SmpB		FIG00000194	isu;Staphylococcal_pathogenicity_islands_SaPI isu;Heat_shock_dnaK_gene_cluster_extended isu;Translation_termination_factors_bacterial	atgagcaagaaacccgccaaggataaagcaaacggcgcgacggccaataagaccatcgctctgaacaagcgcgcgcgccacgaataccacctggaggaccgctacgaggccggcctggccctgcagggctgggaggtgaagtcgatccgcgccggccgcgccaacatcggcgagagctacgccttcgtgcgccagggcgagctgttcctgttcggcgcgcagatcaccccgttgatccaggcctccacccacgtggtggccgacgaccgccgcacgcgcaagctgctgctgcaccggaacgagatcgacaagctgatcggccgcgtcgaacgcgacggctacaccctcgtgcccaccgcgatgtactggagcaagaacaagatcaagctcgagatcgcg…	MSKKPAKDKANGATANKTIALNKRARHEYHLEDRYEAGLALQGWEVKSIRAGRANIGESYAFVRQGELFLFGAQITPLIQASTHVVADDRRTRKLLLHRNEIDKLIGRVERDGYTLVPTAMYWSKNKIKLEIALAKGKQDHDKRNAAKDRDWARDKQRIMRRHNKNA
gi|348020443|gb|AGHZ01001647.1|	fig|487528.5.peg.83	peg	gi|348020443|gb|AGHZ01001647.1|_7190_7573	7190	7573	+	Putative oligoketide cyclase/dehydratase or lipid transport protein YfjG				atgttcgatctggtcaacgacgtcgccgcctatccgcgccggttcgcctggtgcgatgcggcgcatatcctcgagcagaacgaccgcgtcctggtcgcgcggctggacctgggcctgggttcgttccgcacctggttcaccaccgagaacagcctgcagcgcccggatcgcatcgatatgcagctgcgcgacggcccgttcaagcgcctgcaggggcagtggaccttccagggcttcaacgaccatgccagcaaggtcagcctgatgctcgacttcgaaccggcctcgcgcctgctggggccggcgctggcgctgggcttccagagcctggccgatcgcatggtcaacgacttcgtgcgcgtggccgaccgggaacaggcctag	MFDLVNDVAAYPRRFAWCDAAHILEQNDRVLVARLDLGLGSFRTWFTTENSLQRPDRIDMQLRDGPFKRLQGQWTFQGFNDHASKVSLMLDFEPASRLLGPALALGFQSLADRMVNDFVRVADREQA
gi|348020443|gb|AGHZ01001647.1|	fig|487528.5.peg.84	peg	gi|348020443|gb|AGHZ01001647.1|_7579_7833	7579	7833	+	hypothetical protein				atgcagatcgaggtggtgctggcctggccggagcgcttcgtgtcgcagcagctggatctgccggaaggcgcgaccgtcgccgatgcgctggccgccgccgcgttgcccggtgcgacgcccgacatgccatgtgcggtctacggcgaagtcgccgcgccgacgcggctgttgcaggatggggaccgggtggaactgctcaggccgttgctgatcgatcccaaggacgccaggcggcgccgcgccaagccgcgctga	MQIEVVLAWPERFVSQQLDLPEGATVADALAAAALPGATPDMPCAVYGEVAAPTRLLQDGDRVELLRPLLIDPKDARRRRAKPR
gi|348020443|gb|AGHZ01001647.1|	fig|487528.5.peg.85	peg	gi|348020443|gb|AGHZ01001647.1|_8259_7861	8259	7861	-	Outer membrane lipoprotein SmpA, a component of the essential YaeT outer-membrane protein assembly complex		FIG00003110	isu;Lipopolysaccharide_assembly	atgcgcaatttcctgctggtcgccgctgttgccctgtccaccgctggctgcggcatcatttacaagcagcccatctaccagggcaatctgatcaagccgtcggccgtggagcagctcaaggtcgggcaaagcaagcagcaggtcagcgcgctgctgggcagcccctcgatcccggatccgttccatgcgcagcgctgggattacacctccaccgagcggatcgatcgcgtcggccataccgagatcaagaacttcgtcgtgttcttcgacaacgacatggtcacccgctgggaaggcgactacttcccggatcaggacgaagaactggccaagaacagcgtgcgccagttcggccgcaacctggccaaggacaagaagaagcagcgccgcggcgaatga	MRNFLLVAAVALSTAGCGIIYKQPIYQGNLIKPSAVEQLKVGQSKQQVSALLGSPSIPDPFHAQRWDYTSTERIDRVGHTEIKNFVVFFDNDMVTRWEGDYFPDQDEELAKNSVRQFGRNLAKDKKKQRRGE
gi|348020443|gb|AGHZ01001647.1|	fig|487528.5.peg.86	peg	gi|348020443|gb|AGHZ01001647.1|_8363_8785	8363	8785	+	Ferric uptake regulation protein FUR		FIG00132630	isu;Oxidative_stress	atggaatcccacgatctgcgcaaagtcggcctgaaggtcacgcacccccggatgcgcatcctcgagctgctggagcagaaatcggcgcggcaccacatgaccgccgaggagatctaccggcagctgctggaccacggcgacgagatcggcctggccaccgtgtaccgcgtgctgacccagttcgaggcggccgggctggtgctcaagcacaacttcgagggcggccaggcggtgtatgagctggaccgcggcggccaccacgaccacatggtggacgtggacaccggcaagatcatcgagttcgaaagcgcggagatcgaggaattgcagcgcaagatcgccgccgatcacggctacgagctggaagagcactccctggtgctgtacgtgcgcagcaag…	MESHDLRKVGLKVTHPRMRILELLEQKSARHHMTAEEIYRQLLDHGDEIGLATVYRVLTQFEAAGLVLKHNFEGGQAVYELDRGGHHDHMVDVDTGKIIEFESAEIEELQRKIAADHGYELEEHSLVLYVRSKRPSGKKG
gi|348020443|gb|AGHZ01001647.1|	fig|487528.5.peg.87	peg	gi|348020443|gb|AGHZ01001647.1|_9523_9143	9523	9143	-	DNA repair protein RecN		FIG00000317	isu;DNA-replication isu;DNA_repair,_bacterial	gtggcttccggcggcgaactgtcgcgcatctcgctggcgatcgaggtcgccgcgctgggcctggacgcggtgccgaccatggtcttcgacgaagtggactcgggcattggcggcgccgtcgccgacatcgtcggcaagaaactgcgcgcgctcggcgagcagcgccaggtgctgtgcgtgacccacctgccgcaggtcgccgcgcagggccacgcccactaccgggtcagtaaggcgccggtcgagggcatgacccagagctcggtggaactgctggccccacgccagcgcgaggaagaactggcgcggatgctgggcggggtcgaggtcagcaaggaagcccgcgccgcggccaagcgcctgctgctcagcgcgggctga	MASGGELSRISLAIEVAALGLDAVPTMVFDEVDSGIGGAVADIVGKKLRALGEQRQVLCVTHLPQVAAQGHAHYRVSKAPVEGMTQSSVELLAPRQREEELARMLGGVEVSKEARAAAKRLLLSAG
gi|348020445|gb|AGHZ01001646.1|	fig|487528.5.peg.88	peg	gi|348020445|gb|AGHZ01001646.1|_735_154	735	154	-	Uncharacterized protein, similar to the N-terminal domain of Lon protease		FIG00138231	isu;Proteasome_bacterial	gtgagcccgcagcggaccacgctgccgctgttcccgctacacgcggtgctgctgcccggcgccgcgatcaagctgcgggtgttcgagcgccgctacctggacctggtccgcgagtgcgggcgcaccgacagcggcttcggcgtgtgcctgatcctggacggcagcgagaccggtgccccggcggtgccggcggcgttcggcaccgaggcgcgcatcgtcgatttcgatgtcggcgccgatggcgtgctggtgctgagcctgcgtggcgcgcggcgcttccacgtgcttcgcagccgggtccgcgacaacggcctggtggtcggcgacgtggaatggcgcgaagccgatggcgacgacgaactgcgtccgcagcacgcgctgttggcgacggtgctcgac…	MSPQRTTLPLFPLHAVLLPGAAIKLRVFERRYLDLVRECGRTDSGFGVCLILDGSETGAPAVPAAFGTEARIVDFDVGADGVLVLSLRGARRFHVLRSRVRDNGLVVGDVEWREADGDDELRPQHALLATVLDSILDQAAAVYPLAGPRQLDQAAWVGWRMAELLPLDERQRLSLLQEDDPHARLDQLLAWIP
gi|348020447|gb|AGHZ01001645.1|	fig|487528.5.peg.89	peg	gi|348020447|gb|AGHZ01001645.1|_655_203	655	203	-	hypothetical protein				ttgctgtccgccggcggcggcctgagcctgcccgccatcgccgccgagacttcccccgcgcccgccgccgcagccggccaggccgactgcccgcgcggcgccatcgcccaggtcaccggcaatgccgatcaggtgtcgccgaagacctgcctgacgccctcgatgaagccgttcgcgctgcagcgcgggcaactgttcgccatcaccctcaccgagaacggctcgaccggcagcgcctgggccttgcgcagcctgcccgcgccgctgtcgctgctcgacatcgagcatgcaccgggcacggcctgcgccacgggccgcatgggctgccccagtaccgtcacctacaccttcaaggccaccgatcacggtggcggcacgatcgatctcatctactcccgg…	MLSAGGGLSLPAIAAETSPAPAAAAGQADCPRGAIAQVTGNADQVSPKTCLTPSMKPFALQRGQLFAITLTENGSTGSAWALRSLPAPLSLLDIEHAPGTACATGRMGCPSTVTYTFKATDHGGGTIDLIYSRHWEDRATDSRSIRVEVK
gi|348020449|gb|AGHZ01001644.1|	fig|487528.5.peg.90	peg	gi|348020449|gb|AGHZ01001644.1|_1802_330	1802	330	-	hypothetical protein				gtgctgccaccaggccgcatccgccagttgcgtgacctgcggcggcggcggttcgaacttggccagcttgcgttccagctggcgcggcgcgtaccacagcgcggcgatcgcgaagccgccatagaacagccaggccagcggcttcatccagaacccgcggttgaagcggcggcggtaggcgatgcccagcaccagcagccagaagatgccgaacagcatgccgccgaccacgtcgctgagccagtgcgcgcccaggtacaggcgggcgaagccgatcagggtcaccaccgcacccgacaacaggtacggccacacccgcgagcgcccgggcagttcgcgcgcgatcaacaccgcgaagaaaccgaagctgatcgtggccatggtcaccgccaccgacgg…	MLPPGRIRQLRDLRRRRFELGQLAFQLARRVPQRGDREAAIEQPGQRLHPEPAVEAAAVGDAQHQQPEDAEQHAADHVAEPVRAQVQAGEADQGHHRTRQQVRPHPRAPGQFARDQHREETEADRGHGHRHRREAETAAGRRRPHHVHGGAEQLGQGQAERQRRQPVRRGHPAPAPGQVEQAQCGRRQQHLPVAQRGQRGHRVVGQRVAQGQHQVVHRQVQAQRLAVRHHHHQQREPAPAQRQQHHRQHRQRHRLAALRVEHRDRVAAQHRVPARPVQAARQQCVHVSGRPAVAVQHDRPHQAQRQRQQAHHQEQTAGDRGHRVVGLAQQPARPEEQQRPGHRGHAAGQQVAPQRHLHHARHRRHERADGADVARHQDALEGVAAEHRLAAVEQLRVAL…
gi|348020451|gb|AGHZ01001643.1|	fig|487528.5.peg.91	peg	gi|348020451|gb|AGHZ01001643.1|_1105_257	1105	257	-	Short chain dehydrogenase			ff	ttggcgaatccccaatcccgaatccccaatcccgtgaccttacaaggtaaaaccctcttaatcaccggcgcttcgcgcggtatcgggctggcgatcgcgctgcgggcggcgcgcgatggcgccaatgtggcgatcgcggcgaagtcggcggtgcccaatcccaagttgcccggcaccatccacagcgcggcggcggcggtggaggcggctggtgggcgtgcgctggcgctgaagtgcgatatccgcgaagaggcgcaggtgcgtgcggcggtggcggcgacggtggaggcgttcggcggtatcgacatcttggtcaacaacgccagcgcgatctggctgcgcgggacgctggagacgccgatgaagcgcttcgacctgatgcagcaggtcaatgcgcgc…	MANPQSRIPNPVTLQGKTLLITGASRGIGLAIALRAARDGANVAIAAKSAVPNPKLPGTIHSAAAAVEAAGGRALALKCDIREEAQVRAAVAATVEAFGGIDILVNNASAIWLRGTLETPMKRFDLMQQVNARGSFLCAQACLPHLLRSANPHILTLAPPPSLEPKWWAPHTGYTLAKMGMSFVTLGLAGEFGPQGVAVNALWPRTLIATEALNMIPGVEAGNGRRPEIMADAAHAVLTRPAAGFFGQFLIDDAVLAEAGVHDLSGYALDPSQPLLPDLFLD
gi|348020451|gb|AGHZ01001643.1|	fig|487528.5.peg.92	peg	gi|348020451|gb|AGHZ01001643.1|_1674_1198	1674	1198	-	FIG01211770: hypothetical protein		FIG01211769	ff	atggcggcaacgccgcaattgcgcggctgggacggcaccttcctggaccgcagttacctggacggcgcggcgatgtaccagcggccgccgtgcggcgacctggcgtatttccgcgccgcgcggcgcctgctgcagcagttgcaccggcgcggcgtggcgcacaacgacctggccaaggaagcgaactggctggtgctggcggacggcagcccggcactgatcgacttccagctcgccgtgcgcggcgcgccgcgctcgcgctggatgcgcctgctggcgcgcgaggacttgcgccacttgctcaagcacaagcgcatgtactgcgcgcacgccctgaccccggtcgagcggcgcctgctcaagcgccattcctgggtgcgcgaactgtggttcgccagc…	MAATPQLRGWDGTFLDRSYLDGAAMYQRPPCGDLAYFRAARRLLQQLHRRGVAHNDLAKEANWLVLADGSPALIDFQLAVRGAPRSRWMRLLAREDLRHLLKHKRMYCAHALTPVERRLLKRHSWVRELWFASGKPVYRFVTRRLLKWEDNEGQGPKP
gi|348020455|gb|AGHZ01001641.1|	fig|487528.5.peg.93	peg	gi|348020455|gb|AGHZ01001641.1|_977_36	977	36	-	4-hydroxyproline epimerase (EC 5.1.1.8)		FIG00023542	isu;Proline,_4-hydroxyproline_uptake_and_utilization	atgcatacactcgatgtcatcgactcgcacagcgccggcgaaccgacccgtgtcgtcgtctccggcttccccgatctgggaaccggttccctggccgagcgccgggagctgttccgcacgcgcttcgacgcctggcgcagcgccatcgcctgcgagccgcgcggctcggacaccatggtcggtgcgctgctgctgccgccggtggccgccgatgcctgcgcggcggtgatcttcttcaacaacgtcggctacctgggcatgtgcgggcacggcaccatcggcctggtgcgtacgctggccgagctgggccggctgagcgcgggcacgcaccgcatcgagacgccggtgggcacggtcggcgtggaactgcacgccgacggtcgcgtctcggtcgacaac…	MHTLDVIDSHSAGEPTRVVVSGFPDLGTGSLAERRELFRTRFDAWRSAIACEPRGSDTMVGALLLPPVAADACAAVIFFNNVGYLGMCGHGTIGLVRTLAELGRLSAGTHRIETPVGTVGVELHADGRVSVDNVESYRHATGVEVQVPEYGRVRGDVAWGGNWFFITEQTPCALELRHQRALTAYTEAVRLALEAAGIRGADGGEIDHIEINGPAPDASADARNFVLCPGLAYDRSPCGTGTSAKLACLAADGKLAPGQVWRQQGILGSAFEGSYTAGARGVLPRITGQAYITARAQLLIDPQDPFAWGIGAA
gi|348020455|gb|AGHZ01001641.1|	fig|487528.5.peg.94	peg	gi|348020455|gb|AGHZ01001641.1|_1141_1857	1141	1857	+	Transcriptional regulator, AraC family				gtgaacgccatggacactctgatttcggcactggaactgcagacgctgttcgacgccctgccggacgtggtgttcttcgtgaaggaccgcgacggccgctacacccacgtcaacctgaccctggtgcggcggctgggcaagaaataccgcgccgacctgatcggcaagtcggccgcggacgtgttcccgctgccgctgggcggcagctacctgatgcaggaccggcgcgtgctgtgcggcgaggtgatcgagaaccagctggaagtgcacctgttcccgaaccgcacccccggctggtgcctgaccttcaagcgcccgctgtgcgagggcgaggaggtgatcggcgtggtcggcatctcccgcgacctgggccagccggacagccgccattccgcctac…	MNAMDTLISALELQTLFDALPDVVFFVKDRDGRYTHVNLTLVRRLGKKYRADLIGKSAADVFPLPLGGSYLMQDRRVLCGEVIENQLEVHLFPNRTPGWCLTFKRPLCEGEEVIGVVGISRDLGQPDSRHSAYERISRAMEHMQAHYGDNLRVQTLADLAELSVAQLERHFRRVFQLTPQQLLTKMRIEAAMRLLHGDDSIASIGQLCGFADQSAFARQFKATVGMTPRDYRSMKGKL
gi|348020459|gb|AGHZ01001639.1|	fig|487528.5.peg.95	peg	gi|348020459|gb|AGHZ01001639.1|_99_293	99	293	+	Lactoylglutathione lyase and related lyases		FIG00881157	ff	gtgcacgtggccttcgtcgccgtcagccgcgcgcaggtggatgccttccatcgcgccggcctggccgccggcggccgcgaccatggcgcgccgggcctgcgcccgcactaccaccccgactactacggcgcgttcctgctggatccggacggccacaacatcgaagcggtctgccaccgccgggcagcagactga	MHVAFVAVSRAQVDAFHRAGLAAGGRDHGAPGLRPHYHPDYYGAFLLDPDGHNIEAVCHRRAAD
gi|348020459|gb|AGHZ01001639.1|	fig|487528.5.peg.96	peg	gi|348020459|gb|AGHZ01001639.1|_458_1354	458	1354	+	Hydroxymethylglutaryl-CoA lyase (EC 4.1.3.4)		FIG00000963	isu;HMG_CoA_Synthesis isu;Leucine_Degradation_and_HMG-CoA_Metabolism isu;HMG-CoA	atgaacgacagcgtccgcatcgtcgaagtcggcccgcgcgacggcctgcagaacgagaaggcctgggtcgccactgccgacaagatcgagctgatcgcgcggctggggcgcaccggcctgcgcagcatcgaggcgaccagcttcgtcagccccaaatgggtgccgcagctggccgatgcagccgaggtctacgccggcatcgcgcgggtgccgggggtggactatccggtgctggtgccgaacctgcagggctacgagcgcgccgccgcggtcggggtgcgcgaggtggcggtgttcaccgccgcctcggaggccttcaaccgcaccaataccaatgccggcatcgatgaatcgctggcgcgcttcgcaccggtgctggagcgcgcggcggcggatggg…	MNDSVRIVEVGPRDGLQNEKAWVATADKIELIARLGRTGLRSIEATSFVSPKWVPQLADAAEVYAGIARVPGVDYPVLVPNLQGYERAAAVGVREVAVFTAASEAFNRTNTNAGIDESLARFAPVLERAAADGVKVRGYVSTVLGCPYQGAVPLDDVVRVAQRLHAMGCYEISLGDTIGVGTPGKARAMLRAVAAAVPMDALAVHFHDTYGQALANIAACLEEGVRVVDAAVSGAGGCPYAKGASGNVASEDVVYLLHGNGVDTGIDLPALAATGRWLAQKLGRPTGSKVGQALAAEA
gi|348020459|gb|AGHZ01001639.1|	fig|487528.5.peg.97	peg	gi|348020459|gb|AGHZ01001639.1|_1467_2237	1467	2237	+	3-hydroxyacyl-CoA dehydrogenase type II				atgcagcttgccgatctcaaagcggtggtcaccggcggcgtgtccggcctcggcctggcggtggcgcaacgcatcgtcgccgaaggcggcaaggtcgcactgttcgatctgaacgacgacaagggcgcggccgcggtcgccgcgctgggtgcggagcgggcctgccacctgcgcaccgacgtcagcgacgaggccaaggtggcggcgcagctggcggcggcacgcgatttcctcggcggactcaacgccgcggtcaactgcgccggcatcctcggcgccggccgcgtactcggcaaggaagcgccgatgccgctggccaccttccagggcacggttatggtcaacctggtcggcagcttcaacgtcgccaaggccgccgccgacctgatgcagcacaac…	MQLADLKAVVTGGVSGLGLAVAQRIVAEGGKVALFDLNDDKGAAAVAALGAERACHLRTDVSDEAKVAAQLAAARDFLGGLNAAVNCAGILGAGRVLGKEAPMPLATFQGTVMVNLVGSFNVAKAAADLMQHNAPGEDGERGVIVNTASVAAYEGQIGQAAYAASKGGVVAMTLPMARELARFGIRVNTIAPGIFWTPMVDGMPEAVQQSLAASIPYPSRLGRPDEFADTVMFLLRNRYLNGETIRLDGAVRLAPK
gi|348020459|gb|AGHZ01001639.1|	fig|487528.5.peg.98	peg	gi|348020459|gb|AGHZ01001639.1|_2351_2917	2351	2917	+	Translation elongation factor P-related protein		FIG00133360	isu;Translation_elongation_factors_bacterial	atgaaagccaacgaaatcaagaaaggcaacgtcgtcgagtacaacaacggcgtgtaccagatccgcgacatcgagcgcagctcgccgcagggccgcggcggcaacgtgcgcttccgcttcgtgatgtacagcgtgccgggcggcaacaagctcgatgccagcttcgacggcgacgacgacctgcgcgaggtcgagctgatgcgccgccaggccaccttctcctacaaggacggcgaggccttcgtgtttctcgacgacgaggactacacgccctacaccctggacgccgatgcgatcggcaccgacgccggctacatcaccgacggcctcagcggcatctacgtgcaggtcatcgacgaccagccagtggcgatccagctgccgcagagcgtgaccctg…	MKANEIKKGNVVEYNNGVYQIRDIERSSPQGRGGNVRFRFVMYSVPGGNKLDASFDGDDDLREVELMRRQATFSYKDGEAFVFLDDEDYTPYTLDADAIGTDAGYITDGLSGIYVQVIDDQPVAIQLPQSVTLEVIETPPELKGGTATKRPKPAKLNTGIEIMVPEYIGNGERVLVNTTTGEFAGRAD
gi|348020461|gb|AGHZ01001638.1|	fig|487528.5.peg.99	peg	gi|348020461|gb|AGHZ01001638.1|_2_151	2	151	+	Methylglutaconyl-CoA hydratase (EC 4.2.1.18)		FIG00138403	isu;HMG_CoA_Synthesis isu;Benzoate_transport_and_degradation_cluster isu;Leucine_Degradation_and_HMG-CoA_Metabolism isu;HMG-CoA	gtgctgcgggtcgccgctggcggcgagcgcgatgcgctggaccaggccaatgcggcgctgatcgcgcagttgcgggtctcggccgagggccaggaaggactgaatgcgttcctggacaaacgcgaaccggcctggagggcctgcccatga	MLRVAAGGERDALDQANAALIAQLRVSAEGQEGLNAFLDKREPAWRACP
gi|348020467|gb|AGHZ01001635.1|	fig|487528.5.peg.100	peg	gi|348020467|gb|AGHZ01001635.1|_6_899	6	899	+	Heavy metal sensor histidine kinase		FIG00072588	isu;Cobalt-zinc-cadmium_resistance	ttggtcggcgcgctgggctactggaccgccaagctcggcctgcgcccggtgcaacggctgtcggccgacgcccagcgcatcggtccgcacgaccggcggcgcctggacctgccgcggctgccgcgcgaactggaggatctgggcgcctcgttgaacgccgcgttcgatcggctcgatgccgcctacgcgcagcaggaaagcttcaatgccgacgtcgcccacgaactgcgcacgccgctcgccagcctgatcggccagacccaggtggcgctgacccgccatcgcgatgccgagcagttgcgccaggtgctgcagtcgaacctggaggaactggagcggctgcgcgcgatcgtcgccgacatgctgttcctggcccgcgccgaacagggccagcgcgcg…	MVGALGYWTAKLGLRPVQRLSADAQRIGPHDRRRLDLPRLPRELEDLGASLNAAFDRLDAAYAQQESFNADVAHELRTPLASLIGQTQVALTRHRDAEQLRQVLQSNLEELERLRAIVADMLFLARAEQGQRARQCEDASLAEEVGKTVEFFEVLLDEAGLQVEMRGDVVVPVEKSLLRRALSNLLHNAIQHSAGAAPIVVKIVQRGGEALIAFSNPSVALAPEHLERLFDRFYRGDAARANSRESHGLGLAIVKAVASMHGGRVFAQHRDGITTIGFSVALDSTAAGAPAHAALRW
gi|348020467|gb|AGHZ01001635.1|	fig|487528.5.peg.101	peg	gi|348020467|gb|AGHZ01001635.1|_1808_915	1808	915	-	Zn-dependent hydrolases, including glyoxylases		FIG01112376	ff	atgaagctctggtccatccaaggcaactcgcagaaactcgacggcggcgcgatgttcggcaatgcgcccaaggcgatgtggcagcagtgggccacgcccgacgacggcaaccgcatcgcgctggcctgccgcgcgctgctggccagcccgctggccggcaagaccgtgctgttcgagaccggcatcggcgcgttcttcccgccggcgctgcgcgagcgctatggcgtgcaggaggcgcggcacgtgctgctggattcgctgcaggacgccgggttcgcgcataccgacatcgacgtagtggtgctgagccacctgcacttcgatcacgccggcggcctgctggccgcctactgcgagggcgcggcgccggagctgctgttccccaacgcgcagttcctg…	MKLWSIQGNSQKLDGGAMFGNAPKAMWQQWATPDDGNRIALACRALLASPLAGKTVLFETGIGAFFPPALRERYGVQEARHVLLDSLQDAGFAHTDIDVVVLSHLHFDHAGGLLAAYCEGAAPELLFPNAQFLVGAAHWQRALHPHPRDRASFIPELPGLLEASGRLELVDGEYSRALGEAVRFRFSDGHTPGLMLAEIVGPGHGEDGQAHGGVAFCADLIPGRSWVHVPITMGYDRNAELLIDEKRAFLEDALARDVRLFFTHDPDCALAQLQRDAKGRFVTAHELPALQARALAA
gi|348020467|gb|AGHZ01001635.1|	fig|487528.5.peg.102	peg	gi|348020467|gb|AGHZ01001635.1|_3173_1854	3173	1854	-	Gamma-glutamyltranspeptidase (EC 2.3.2.2)		FIG00005992	idu(2);At3g50560 idu(2);Glutathione:_Biosynthesis_and_gamma-glutamyl_cycle idu(2);Utilization_of_glutathione_as_a_sulphur_source idu(2);Poly-gamma-glutamate_biosynthesis	gtggaactggcgaccaagcacggccggctgccgctgcggcagtcgctggcgccggcgatccgcatcgcccgcgacggcttccccgtctacgcgcgcatggccgagggttaccagtcgcggcgcaaggtgatggagcgctatcctggcacccgcgaggtctacctgcgcaacggccgcccgatcgccgtgggcgacgtgttcaagcagccggaactggccaacacgctgcagctgctggccgacaagggcttcgatggcttctaccgcggcgccactgccaagaagctgctggccggcgtgaagcaggccggcgggcgctggaccgccgaggaactggccggctacacggtcaaggaacgcacgccgatccgcttcgactacaagggctggaccatcacc…	MELATKHGRLPLRQSLAPAIRIARDGFPVYARMAEGYQSRRKVMERYPGTREVYLRNGRPIAVGDVFKQPELANTLQLLADKGFDGFYRGATAKKLLAGVKQAGGRWTAEELAGYTVKERTPIRFDYKGWTITTAPPPSSGGIALASMLQILEGYDLKTMDPVHRVHLTVEAMRRAYRDRTFFLGDPDFTHVPQRILLSKDYAVGLRSTINPEKATPSDLLSGQPTPLEDDETTHFSIIDGEGNRVGATQTVNLLYGSGLIPKGTGVLLNNEMDDFALRPGTPNAFGVMGYAANAPKPGKRPLSSMSPTFMENPDKAIVLGTPGGSRIITMVLLGILGYDDGLTAQQVAALPRYHHQWLPDVIEAETGTFDAATAKGLEAMGHTLKLPGDTAEDGHGSS…
gi|348020473|gb|AGHZ01001632.1|	fig|487528.5.peg.103	peg	gi|348020473|gb|AGHZ01001632.1|_21_221	21	221	+	Glycosyl transferase, family 2		FIG01210475	ff	gtggcgctgagccgcgcgctggcgcggcagggacgcttcgtgatcctgcgcgcgccggtgcacacctccgaccgcaagctgcgcagcttcagcaagcgcgagcacctggggctgctgctgcagttgctgcgtcgcggccgcggcatgctgcgctcgcgcgatgcgctcggcttctggtacgggcagcgccgcgggcgctag	MALSRALARQGRFVILRAPVHTSDRKLRSFSKREHLGLLLQLLRRGRGMLRSRDALGFWYGQRRGR
gi|348020473|gb|AGHZ01001632.1|	fig|487528.5.peg.104	peg	gi|348020473|gb|AGHZ01001632.1|_306_752	306	752	+	putative acyltransferase (PhnO)		FIG01056296	ff	atgcgcgagaacagcaccctggacatcaggaacgcggcgatggcgggccggcaggcgatcgtggcgctgatggcagcgctggactatgccgggaccgaggacttcatcgagacccgcctggcgcagctcctggcacatccggacgcggccttgctggtggccgccgcaggggacgacgtcctgggtgtgttgtcgctgcactttctgccgcagttggcattggctggcgacatctgccgcatcagctatttctgcgtggacgatcgtgcgcgcggcgccggggtgggacagcgtttgctggcagagggcgaggcgctggcgcggcagcgcggctgcgaccgcctggaggtgcactgccacagccggcgggaacgggcgcacgccttctatcggcgggaa…	MRENSTLDIRNAAMAGRQAIVALMAALDYAGTEDFIETRLAQLLAHPDAALLVAAAGDDVLGVLSLHFLPQLALAGDICRISYFCVDDRARGAGVGQRLLAEGEALARQRGCDRLEVHCHSRRERAHAFYRREGFVEAPKYFAKSLRD
gi|348020473|gb|AGHZ01001632.1|	fig|487528.5.peg.105	peg	gi|348020473|gb|AGHZ01001632.1|_862_1878	862	1878	+	3-oxoacyl-(acyl carrier protein) synthase (EC 2.3.1.41)		FIG00039538	ff	atgagcgtccacaccagcaggcccatcgcgctgcgcatcctcggcacgggcgagtatctgcccacgcagcaggtgcaggcggaggccttcgaccggcgctggggcaagcccgccggctggaccctgcggcataccggggtcgccacgcgccactatgcgggcgccgacgagccggccaccttcatgggcgaacgcgccgcgcgcgcggcgctggacgcggcgcaactgcagccgcacgagatcgactgcgtgatcagcgcctgcagcctgatggaacaggcgatcccgtgcagcgcggcgctgctgcacgcacggctgggcctgcagggcagcggcatcccggccttcgacatcaacgccacctgcctgagcttcatcgccgcactcgacttggcggcc…	MSVHTSRPIALRILGTGEYLPTQQVQAEAFDRRWGKPAGWTLRHTGVATRHYAGADEPATFMGERAARAALDAAQLQPHEIDCVISACSLMEQAIPCSAALLHARLGLQGSGIPAFDINATCLSFIAALDLAACAIAAGRHRRVLIVSSEIASVGLNPDDADTAPLFGDGAAAVVLGADDGSSGSQLLTARLETYSEGIDHCRVRAGGTRLRLDHGVDALRAGSQFEMNGRATYRLAAAKLPGFLQRLLAQAGVELAQLRRIVPHQASAKALRHLRVALGLAPDALIEVIGHRGNQMAASIPGALHQAIASGRIVRGDLIGLVGSGAGLAFGGAVLRY
gi|348020475|gb|AGHZ01001631.1|	fig|487528.5.peg.106	peg	gi|348020475|gb|AGHZ01001631.1|_43_1053	43	1053	+	2,3,4,5-tetrahydropyridine-2,6-dicarboxylate N-succinyltransferase (EC 2.3.1.117)		FIG00000908	isu;Lysine_Biosynthesis_DAP_Pathway,_GJO_scratch isu;Lysine_Biosynthesis_DAP_Pathway	atggccaccaagaagcccgccgccaagaagtccgctgccaagccggcggcgcccgagaagacggccccgaagaagactgccaagcccgccgccgccaagccggcaacgcccaccgcggcagccaagccggccaagcccgcgccgaagccgctgcgcgccaagccggtcgccgtgcccagcgccgacgaactgaagttcaccatcgacagcgccttcgagcgccgcgccacgctgaccctggacgagatcgagggatccacccggccggtggtcaaccgcgtcatcgacggcctggaaagcggcgagttccgcgtcgccgagccggatgggcacggcggctggaaggtcaacgagtggctgaagaaggcggtgctgctgtacttccgggtcaacgagatg…	MATKKPAAKKSAAKPAAPEKTAPKKTAKPAAAKPATPTAAAKPAKPAPKPLRAKPVAVPSADELKFTIDSAFERRATLTLDEIEGSTRPVVNRVIDGLESGEFRVAEPDGHGGWKVNEWLKKAVLLYFRVNEMAVVEAQPAPFWDKVEARFAGYHEAEFRKAGVRVVPGAVARRGSYFGKDVVLMPSFTNIGAHVGEGTMVDTWATVGSCAQIGKHCHLSGGAGIGGVLEPLQASPTIIEDHCFIGARSEVVEGVVVGHHSVIGMGVFLGQSTRIYNRATGEISYGYVPPYSVVVSGQLPSKDGSHSLYCAVIVKQVDAKTRSKTSVNDLLRGLAD
gi|348020479|gb|AGHZ01001629.1|	fig|487528.5.peg.107	peg	gi|348020479|gb|AGHZ01001629.1|_1607_264	1607	264	-	Hemolysins and related proteins containing CBS domains			ff	atgcttgaactgttgatcgttgcagccctcatcctgctcaacggtttcttcgcgatgtccgagatgtcgctgatgacctcgcgcaagagccggctgaagcagatggcccagtccagcacgcgcgcggccaaggccctggcgctggccgagaaccccgagcacttcctgtccaccgtgcagatcggcatcaccgccatcggcatcctcaccggcaccttcggcggcgaggccatgggcgtggcgatcgcggccaagctgcaggcgctgttcccggcgctggcggccaacttcaccctgttcggcgacccgcagccgtggtcggcgctgatcggcaagaccctggcgatcgtgctgatcaccttcctgacgctgatcttcggcgagctggtgcccaaacgc…	MLELLIVAALILLNGFFAMSEMSLMTSRKSRLKQMAQSSTRAAKALALAENPEHFLSTVQIGITAIGILTGTFGGEAMGVAIAAKLQALFPALAANFTLFGDPQPWSALIGKTLAIVLITFLTLIFGELVPKRLALTRSEVIAGFVAIPMGWLARAAAPFVWVLSRSTRLVLRLLGLGKEESASVTEEEIRMLVAESHEAGVIDAHERDMMNRVMRLGDRTADSLMTPRNRIAWLDANAEPQRNLQVMREHEFSRYPVYRGSDQDIAGVLEVKSLVTRMDGDATQLFQSLRDTLFVSESTHAMKLLEIFREEQQSMALVVDEYGEIQGLVTISDLMGAVVGRLQSADTADEDALVVTRADGSLLIDGSLAIEELRELLGGAELPSAEEGDYNTLAGLCI…
gi|348020479|gb|AGHZ01001629.1|	fig|487528.5.peg.108	peg	gi|348020479|gb|AGHZ01001629.1|_1868_2494	1868	2494	+	hypothetical protein				atgttttcgttgcagaccatcttcggttccggcaagcagttctacaccctgctcgacgaggcggcacaggccgcctacgacagcaccaaggccctgcacgcgatgatgcgcgagtccgaccggcagccggcgctggacgccttcaagctggcgcgcctgcgcgagcgcgcggcctcggacaagatcggccaggcgctggtggacagcttcatgaccccgatcgagcgcgaggacatcgaggcgctgggctcggcgctgtacaagatccccaagcaggtggagaagttcgccgaccgctactcgctggcgatccagcacctggagcacatcgacttcgccccgcgcgcggcgatgctggagcaggccgcggcggtggtggtggagatggtccacgacctg…	MFSLQTIFGSGKQFYTLLDEAAQAAYDSTKALHAMMRESDRQPALDAFKLARLRERAASDKIGQALVDSFMTPIEREDIEALGSALYKIPKQVEKFADRYSLAIQHLEHIDFAPRAAMLEQAAAVVVEMVHDLRNMHLDRMSALNDKLRSLENEADRLMLELYRDIYSGRLDNLQMFLLKEFFEILEKAIDRCREAGVVVYQIVLKNS
gi|348020482|gb|AGHZ01001628.1|	fig|487528.5.peg.109	peg	gi|348020482|gb|AGHZ01001628.1|_322_1320	322	1320	+	Luciferase-like		FIG01112736	ff	atgatgccgatctccatcctcgacctcgcccctgtctgcgaaggcagcgacaccagcaccgccttcgccaacatgctggacctggcccagcacgccgaacgctggggctaccaccgctactggctggccgagcaccacaacatgcccggcatcgccagcgccgcgaccgcggtgctgatcgggcatgtggccggcgggaccaagcgcatccgcgtcggcgccggcggcatcatgctgcccaaccacgcgccgctgcaggtggccgaacagttcggcaccctggcctcgctgtatcccggacgcatcgacctgggccttggccgcgcgcccggcaccgaccaggccacggcgcgcgcgttgcgccgctacttcgacagcgccgaccagttcccgcacgac…	MMPISILDLAPVCEGSDTSTAFANMLDLAQHAERWGYHRYWLAEHHNMPGIASAATAVLIGHVAGGTKRIRVGAGGIMLPNHAPLQVAEQFGTLASLYPGRIDLGLGRAPGTDQATARALRRYFDSADQFPHDVAELLRYFEPAVDGQLVRAVPGAGIEVPVWLLGSSLFSARLAAAMGLPFAFASHFAPDAMDEALVVYRREFRASARLQAPYAVLALNVVAAASTEEARRLFTTQQQSFVNLRRGRPGLIPPPIDDIEAFWAPHEKLGVERALACTVLGDPGTVAQGLSDFVARHRPDELLLTANIHDHPARLRSFQLAAEAWTQVAAAA
gi|348020482|gb|AGHZ01001628.1|	fig|487528.5.peg.110	peg	gi|348020482|gb|AGHZ01001628.1|_1561_1707	1561	1707	+	hypothetical protein				ttggaggcggcactgcaacagctgagcaaatgcctggagcgcgtccgcggccaggcgaccgagcggtcgacccagaacgcctcgccgcgccaggcgcacatgcgtaacgtgttcgccaacgagaccgggctgtacctggtgaagtga	MEAALQQLSKCLERVRGQATERSTQNASPRQAHMRNVFANETGLYLVK
gi|348020482|gb|AGHZ01001628.1|	fig|487528.5.peg.111	peg	gi|348020482|gb|AGHZ01001628.1|_2115_1741	2115	1741	-	ExoD protein				ttgccgcgcttcatcggcgagcgcgggccgcgccgccgcaccatgcagcgcttcgtcggccgcatcgcgccgtggctgcggcgcctggaccggctgctcaagccgcgcctgccggcgctggtcgacaccctgccggcgcgtgcgttcagcggcctgctgttggtcgtgctggggatcctgctgtcgctgccgatcccgttcaccaactacgccttcggcgcgatgctgctgctgttcgcgctggcgctgctggaacgggacggtgggctgatgctgctgtcgtggctgggcagcatcgcggtggcgctgagcctggggttggcttcggaccaggtggtcgacctgggccgggaatggatgcagaagctgcgctga	MPRFIGERGPRRRTMQRFVGRIAPWLRRLDRLLKPRLPALVDTLPARAFSGLLLVVLGILLSLPIPFTNYAFGAMLLLFALALLERDGGLMLLSWLGSIAVALSLGLASDQVVDLGREWMQKLR
gi|348020485|gb|AGHZ01001627.1|	fig|487528.5.peg.112	peg	gi|348020485|gb|AGHZ01001627.1|_121_1191	121	1191	+	PTS system, fructose-specific IIB component (EC 2.7.1.69) / PTS system, fructose-specific IIC component (EC 2.7.1.69)		FIG00001383	ff	gtgcacgccgccggcaatggcggcagcgccccggccaaggcccagggcggccgctccgccggcccgtacaagcacctgatgaccggcgtgtcgttcatgctgcccttcgtcaccgccggcggcctgctgatcgcgctggcgttcgcgctcggcggcatctacgccttcgacgacgcgcacaagggcaccctggcctggtcgctgttccagatcggcgccaaggccggcttcaccctgatcgtgcccgccctggccggctacatcgcctactccatcgccgaccgccccggcatcgcccccggcatgatcggcggcatggtcgcggccaacctcggcgccggcttcatcggcggcatcctggccgggttcatcgccggctacggcgtggccgcgctgaac…	MHAAGNGGSAPAKAQGGRSAGPYKHLMTGVSFMLPFVTAGGLLIALAFALGGIYAFDDAHKGTLAWSLFQIGAKAGFTLIVPALAGYIAYSIADRPGIAPGMIGGMVAANLGAGFIGGILAGFIAGYGVAALNRAIKLPRTLEGLKPVLILPVLGTLLVGLAMLYVVGQPVAELLAWLTEWLRGMQGSSAVLLGLLLGAMMAFDMGGPVNKAAYAFSTGLIASQVYTPMAAAMVAGMTPPLGIALATWVFRSRFTQDERGSSAATGVLGLAFVTEGAIPYAARDPLRTIPALMLGSALAGAISMAAGAELKVPHGGVFVLPIPNAVSHLGMYLVALLAGTVVTAVALRVLKKPVLA
gi|348020485|gb|AGHZ01001627.1|	fig|487528.5.peg.113	peg	gi|348020485|gb|AGHZ01001627.1|_1284_2552	1284	2552	+	regulator of pathogenicity factors				atgtcccgtcccctcgtctcgtccctgcccctggccaccctggcgctggcgctcgccgcaccgctggcccacgcccaggacgccagcgacgccttcaagctcaagctcgcctacaccggcgaaggcgccgtgtcgctggacggcggcaagcatgagggcagcgcctacgccgggcagctgatgttcggcaccgacgtggacctgcaacggctgatgggctggaacggcgccacgctgaaggtctacggcatcaatcgccatggcaccaacctggccaacggcaacatcggcaacagcacctcggtgcaggaaatctacggcggccagggcacccgcctggccaacttcaccatcgaccagaagctgttcaacgaccgcctggaactggaagccggccgc…	MSRPLVSSLPLATLALALAAPLAHAQDASDAFKLKLAYTGEGAVSLDGGKHEGSAYAGQLMFGTDVDLQRLMGWNGATLKVYGINRHGTNLANGNIGNSTSVQEIYGGQGTRLANFTIDQKLFNDRLELEAGRSVANIHFLGSELCGYFQGNSACGNPTFVFRTSNFTYWPVSSWAAHAKAWVTPNVYVHVGAYEVNPIQAERGQHGLNWSTNDSTGVIVPYAIGYSTQASGARLPAMYELGGWQDNSDYRDPLNDRNSNPARLSGLDYATRSGRSGAFFRFEQQVTRPDPDSNRGLVLFGSVLKGTSGQLIEDHFLELGLVQRGTFASRPQDNIAFVVTQQHYSDDALEDLRLARAAAGGSGTPHRSQTMMELSYGIQVTQQLRIAPNLHYIVHPDQF…
gi|348020485|gb|AGHZ01001627.1|	fig|487528.5.peg.114	peg	gi|348020485|gb|AGHZ01001627.1|_3008_3856	3008	3856	+	DNA-binding response regulator		FIG01210747	ff	atggatgacaatcgtcatcaccgcatcgaagaatctggatacagactccatcgaagctacatcgacgtatgtgaacgtagtgacttcgccgccgtcgattacgacggttttcccacatccccgttgcaagcatttcgcgtcatgcgcatcctggtcgccgaagacgatacgtccattgccgttgcattacgcgactcgctcgccgagtgcggccacgtggtagaccatgtcggcgacggtgccgccgccgaacgcgcactcggtagcgaaagctatcaattgctggtgctggacctgggcctgccgcgccgcgatgggctgcaggtgctgcaacgcctgcgcgcccgccgcgacgagatcccggtgctggtggtgaccgcccgtgacgcggtggaagac…	MDDNRHHRIEESGYRLHRSYIDVCERSDFAAVDYDGFPTSPLQAFRVMRILVAEDDTSIAVALRDSLAECGHVVDHVGDGAAAERALGSESYQLLVLDLGLPRRDGLQVLQRLRARRDEIPVLVVTARDAVEDRIRALDEGADDYLIKPFELSEFLARTRALLRRSSSGGVPELVLGQLRINLAGRRVWLQDQPLDLTAREFALLETLLLRSGRVVSRSQLTEALCDWQHEITDNGLDISMHRLRRKLHGAGVGIRTIRGLGYLLEESHAASPAADHAQTSQ
gi|348020487|gb|AGHZ01001626.1|	fig|487528.5.peg.115	peg	gi|348020487|gb|AGHZ01001626.1|_2_1081	2	1081	+	N-acetylglucosamine-6-phosphate deacetylase (EC 3.5.1.25)		FIG00076542	idu(1);Chitin_and_N-acetylglucosamine_utilization idu(1);Sialic_Acid_Metabolism	gtgctgctggagggcgggcgcatcctcgccctgctcgacgacgccgacccgcgcgtggcggcagcgccggtgcagcacgacctgggcggcggcagcctgctgccgggcttcatcgacctgcaggtcaacggcggcggcggggtgctgttcaacaaccgcaccgacgtcgaggcgctgcgccgcatcggccagggccatcgccgctacggcaccaccggctacctgccgacactgatcagcgacgacgtggaggtgatgcgcgcggcgatcgccgccacgcgccaggccatcgccgaaggcgtgccgggcgtgctcggcatccacctggaaggaccctacctggcgccggcgcgcaagggcacccacaacgccgacaagttccgcgtgcccgacgccgac…	MLLEGGRILALLDDADPRVAAAPVQHDLGGGSLLPGFIDLQVNGGGGVLFNNRTDVEALRRIGQGHRRYGTTGYLPTLISDDVEVMRAAIAATRQAIAEGVPGVLGIHLEGPYLAPARKGTHNADKFRVPDADELAMATSLDNGVTLITLAPERVPAASIRTLAAAGARVFAGHTAASYEEARAGLDAGICGFTHLYNAMTPLQGRDPGVVGAALEDRNAWCGVIVDGVHVHPASLRVALAAKPRGTVFLVTDAMPMVGADSPAFDLYGETITAIDGVVRNAAGALAGSALDMASAVRNSVQWLDVPLEEAARMASLYPAQCVGLDHRYGHIAPGYQADLVLLDEALQVRHTWIAGVME
gi|348020487|gb|AGHZ01001626.1|	fig|487528.5.peg.116	peg	gi|348020487|gb|AGHZ01001626.1|_1196_2005	1196	2005	+	Ribulosamine/erythrulosamine 3-kinase potentially involved in protein deglycation			isu;Protein_deglycation	atgccacagaacttcaccgacctgttcgccgtgccgccgcgcgatggtctgcaccggctgacgctgcgcgacggccgcggtgcgatctgcaaacgccgccacgccatgccggccggtttcttcgctgccgaagtgcgcggcctggacgcgttgcgtgccgcaggcggtctgcgcgtgccgcaggtgcatgcgcgaggcgaggactggctgctgctcgaagacctgggcaccgcggcgccgcatccgcgcttcgcctgcttcgccggcgagggcctggcacgccagcaccgggtacgtggcgtgcgcttcggtttcgatcatgacggctacatcggcgacatcccgcaggacaaccgcgccgaccgcgatggccatcggttcttcgtcgaacggcgcttg…	MPQNFTDLFAVPPRDGLHRLTLRDGRGAICKRRHAMPAGFFAAEVRGLDALRAAGGLRVPQVHARGEDWLLLEDLGTAAPHPRFACFAGEGLARQHRVRGVRFGFDHDGYIGDIPQDNRADRDGHRFFVERRLRPQAQRALRGGALTAADMARLERLYERLPQLIPVQPPVLLHGDLWQGNLHCAGDGLPALIDAGAAHHGWAEAELAMLTLFGEPDPSLLRSYAEHAPLANDWRERAPLYNLYHLLNHLNLFGGGYAARVRQVLSRFG
gi|348020487|gb|AGHZ01001626.1|	fig|487528.5.peg.117	peg	gi|348020487|gb|AGHZ01001626.1|_2164_2484	2164	2484	+	hypothetical protein				ttggcaggaatcgccggcatttccgctgcccgcgccgaggacgccttggcgccggtggaagcgcatgtgccgttcccgcccgcggcgtttaccggcagcgacgggcgcatgcatctggcctatgagctgcacgtcagcaacttctacggcgactccggcgcgctcgcaccgcaggggctggaggtgttcactgacgatgcggtcacgcccctgctggcgctggatgcaacgcaactggcgcgcgtggtgaagcctgcgccggggtacaggaaccgctggcgatcctcccgggcaggcgcgcggtgttcttcgtctggttga	MAGIAGISAARAEDALAPVEAHVPFPPAAFTGSDGRMHLAYELHVSNFYGDSGALAPQGLEVFTDDAVTPLLALDATQLARVVKPAPGYRNRWRSSRAGARCSSSG
gi|348020487|gb|AGHZ01001626.1|	fig|487528.5.peg.118	peg	gi|348020487|gb|AGHZ01001626.1|_2505_3314	2505	3314	+	Peptidase M23B				gtgccgcaccgccttcgtcaccgcatgcacttcatctcggacggccgcatacgcagcacgctcgatggcgtcatcgtcgaggtcggcaatgcgatgcccatggtcatcggcgcgccgttgcgcggtggccgctggctggcccacgaaggtcccggcgaagcgcagtcgcaccattggggcagcctggtggcggtgaacgggcaactgaccattccgcagcgctacgccctggatctggtcggcgtcgacgctgccgggcatgcgctgagatcgggcgtgaaggacatccgcaggtcccgctacgccgactggatcggctatggcgcggacgtgctggccgtggccgacggcgtcgtgcgcagcgcgcgcgatggcgaggccgaacaccagccgctcagc…	MPHRLRHRMHFISDGRIRSTLDGVIVEVGNAMPMVIGAPLRGGRWLAHEGPGEAQSHHWGSLVAVNGQLTIPQRYALDLVGVDAAGHALRSGVKDIRRSRYADWIGYGADVLAVADGVVRSARDGEAEHQPLSAQPEPTALTSDGLFGNYVVLEIAPGTFASYAHLRRGSLTVKPGDRVQRGQVLAQLGQSGNSAAPHLHFQLSNAVAFEGSEGVPYAFERFGYLGAESEAQLFGQGEPWQASPIDYRRAQLPLNDVVIQFPDPSRPGP
gi|348020491|gb|AGHZ01001624.1|	fig|487528.5.peg.119	peg	gi|348020491|gb|AGHZ01001624.1|_201_1322	201	1322	+	Vibrioferrin amide bond forming protein PvsB @ Siderophore synthetase superfamily, group B		FIG00137697	ff	atgctcggcctggacccggcgctggatgccgaccatgttgcctggccgctgcatccgctgatcttcgaacgcctgggcgaggacggcttcgccctgccggcgggcgcgatcgccgcgccgcagccgtggctgcaggtgcggccctcactgtcgctgcgcacggtgattccgctggcgtttccggatcatcatctgaagctgccggtgccgatgcgcacgctcggcgcactcaacctgcgcctgatcaagccgtccacgctgtacgacgggcactggttcgagcgcgtgctgcgcgacctcgccgcgcacgatccggcgctgggcgaacgctacctgcacgtggacgaggcgcatgccggccacatcggcgagacccggcacctgtcctacctgctgcgc…	MLGLDPALDADHVAWPLHPLIFERLGEDGFALPAGAIAAPQPWLQVRPSLSLRTVIPLAFPDHHLKLPVPMRTLGALNLRLIKPSTLYDGHWFERVLRDLAAHDPALGERYLHVDEAHAGHIGETRHLSYLLRRYPALPDATLVPVAGLCALLPDGRPLAMHLAERFHGGDITAWWDSYLALMCEVHLRLWLRYGIALEANQQNSVLIYAAGRAPRLLMKDNDAARVLLSRLHAQRPALAALGTPRDTRIAVQDDAALARMFCTIILQLDLQAVLEGLAEWQPGLRATLYALLRARLHGTLRALREEGIDTAPAQALLDAPKLPVKYLLSAGSLLGKQVTGAADINKFYGDSAPNLLREDTLAARVAAAGTAR
gi|348020493|gb|AGHZ01001623.1|	fig|487528.5.peg.120	peg	gi|348020493|gb|AGHZ01001623.1|_11_616	11	616	+	Putative lipase in cluster with Phosphatidate cytidylyltransferase		FIG00002497	isu;Triacylglycerol_metabolism isu;CBSS-316407.3.peg.1371	gtgcgccgccagcacctgcacgaactgctgggcctggcgatgcagcggttgcgcgcagcgggcctgccggtgcgcgcgctggacatcgccgccggccacggccgctacgtgctcgaagcgctggccggcggcagccagcgcgccgatgcgatcctgctgcgcgatttcagcccgttgaacgtggagcagggccgcgcgctgattgccgcactcggcgccaccgacatcgcccgcttcgaacagggcgatgccttcgaccgcgacgcgctggccgcgctgcagccgcggccgacgctggcggtggtgtcgggcctgtacgagctgttcccggacaacgaccaggtgcttcgctcgctgcagggcgtggccgcggcggtggagccgggcggctacctggcc…	MRRQHLHELLGLAMQRLRAAGLPVRALDIAAGHGRYVLEALAGGSQRADAILLRDFSPLNVEQGRALIAALGATDIARFEQGDAFDRDALAALQPRPTLAVVSGLYELFPDNDQVLRSLQGVAAAVEPGGYLAYTGQPWHPQLEFIARALTSHCGGAAWVMRRRTQQEMDELVRTAGFRKLEQRIDDWGIFTVSLAQRIAP
gi|348020499|gb|AGHZ01001620.1|	fig|487528.5.peg.121	peg	gi|348020499|gb|AGHZ01001620.1|_34_1188	34	1188	+	Soluble lytic murein transglycosylase precursor (EC 3.2.1.-)		FIG00002289	isu;Murein_Hydrolases	gtgctgtaccagatcgcgctgtggacggtggcctcgtacgggccggattcggcgcgccggctcaacgccgtgcccgagtccgcctacgacgaacgcctgcacgagtggcgcgcgcgcgaggcgatggcgcgcggcgactggccggcggccctggccgcgatccgcaagatgccgccggcgcagcgcaacgattcgcgctggcagtacttcgaggcgcggctggcggagaagaccggcaatgccggcgaggcgcagcggctgtatcgcgcggcggccagctctgccaccttccacggcttcctggccgccgaccggctgaagcagccgtacgcgctgtgcccatgggaaccgaacgacagcgcacaggcgcaggcggcggtggcgcgcgatccggcgctg…	MLYQIALWTVASYGPDSARRLNAVPESAYDERLHEWRAREAMARGDWPAALAAIRKMPPAQRNDSRWQYFEARLAEKTGNAGEAQRLYRAAASSATFHGFLAADRLKQPYALCPWEPNDSAQAQAAVARDPALVRALELFKIDRAGWAVAEWNDALSRFDDTQRRLAVEVASANGWFDRAVFGLGKRPEEQRLYTLRFPLHHADTIRREAGKNAIDPAWVAAEIRAESVFNPNARSPANAMGLMQVVPATGASVARSLGLAGYGGAASLYDPDTNIAIGTAYLRQLLNTYGLPYLTIAAYNAGPGPAARWQSQRPGHDADFWIETVSYKETREYVARILAFSVIYDWRLNGDALPVTERMLGKLDAPRKKFVCTAADAAAGNRE
gi|348020505|gb|AGHZ01001617.1|	fig|487528.5.peg.122	peg	gi|348020505|gb|AGHZ01001617.1|_75_473	75	473	+	aklaviketone reductase		FIG01210815	ff	gtgccgctgctggcgcagcacgagcgcggcgcccgctacgtgctgctgggcagtccctgcgcgctgcgcgcctggtccgggcatggcgacagttcggtggcggcgtcggcgatccgcatgctcgcccaggtgctgcacgaggaagccaagccgctcggcgtgcacgtgcatctgctgtcgctgtccgaaccggtgtgccgcagcgacgccgccatcgacgattgcccggagtggttcaccaccctcggcgtcggccgcgccgtggtccacctgctcgcagaaccgcagcggccggaccgtgcgctggtcgagatcgaccgccgccacttcgcccagccgcgcagcgccttgctcacccccttgccgttttccttctccacccacgaggtctctccatga	MPLLAQHERGARYVLLGSPCALRAWSGHGDSSVAASAIRMLAQVLHEEAKPLGVHVHLLSLSEPVCRSDAAIDDCPEWFTTLGVGRAVVHLLAEPQRPDRALVEIDRRHFAQPRSALLTPLPFSFSTHEVSP
gi|348020513|gb|AGHZ01001613.1|	fig|487528.5.peg.123	peg	gi|348020513|gb|AGHZ01001613.1|_1385_27	1385	27	-	Putative heat shock protein YegD		FIG00004721	isu;ZZ_gjo_need_homes	atgcgcctcggtatcgacttcggcaccagcaattccgccgccgccgcggtgatcgacggccgcgtggtgccgatcgacttcggcgcgcagcagcagttccgcaccacggtgtacttccccgaggtgatgcgcgacccggccgagttcgacctgacgccggcgctggaacggcaggtggacgagctgatcgaatccggccgccgcgatgcgctcgccgccgggcgcgaacgcagccccgacgcgttgcgccgcgatgcgatccgggtggtgcgccggcaatggatggaaacgcagatgcgcgagccacgcagttcggcggcactgctgcagaacgcagtgtatggcgacgacgcgctggacgcgtatttcgtcgagggcgaaggcaacctggtgcagagc…	MRLGIDFGTSNSAAAAVIDGRVVPIDFGAQQQFRTTVYFPEVMRDPAEFDLTPALERQVDELIESGRRDALAAGRERSPDALRRDAIRVVRRQWMETQMREPRSSAALLQNAVYGDDALDAYFVEGEGNLVQSPKSMLGYNLHPRARQTITGIAAHILEHIRLTASQQLGVQVRRALLGRPVQFRSSIGEAGNAQALEILHGAAITAGFDDVAFLEEPAAAAMHYHAVSRERHAAVVVDIGGGTTDIAYASVGGDAAPQVHRAWGIPRGGTDIDLALSLAGFMPQFGRGITRVPSHHYVEAAMVQDTTRQRDFRQHRYDGVPAPYDTRLQALQEPGNTARLYRAVERSKIRLSDAERHEETLDYIEAGLQVQVQAEELVQAARSYLEALQELLAQVSQD…
gi|348020513|gb|AGHZ01001613.1|	fig|487528.5.peg.124	peg	gi|348020513|gb|AGHZ01001613.1|_1977_1507	1977	1507	-	FKBP-type peptidyl-prolyl cis-trans isomerase SlyD (EC 5.2.1.8)		FIG00000763	idu(1);Potassium_homeostasis idu(1);G3E_family_of_P-loop_GTPases_(metallocenter_biosynthesis) idu(1);Peptidyl-prolyl_cis-trans_isomerase	atggagatcgccaatgggcttgtcgccaccatccactacactctcaccgacgatgccggtgaagtgatcgaccagtcctcgccggacaatccgctgagctacctgcacggtgccggcaacatcgtgccgggcctggagaaggcgctgaccggcaagcgcaccggcgagtcggtcaaggccgacgtgatcccggccgaaggctacggcccgcgccacgagcaactggtgcagcaggtgccgcgtggttcgttcccggatgccgcgtcgctggcgccgggcatgcagttccaggcgcagaccgaccagggcccgctgctggtcacggtcaccgaggtcggcgagcaactggtgaccatcgacggcaaccacccgctcgccgggcaggtgctgcacttcgcg…	MEIANGLVATIHYTLTDDAGEVIDQSSPDNPLSYLHGAGNIVPGLEKALTGKRTGESVKADVIPAEGYGPRHEQLVQQVPRGSFPDAASLAPGMQFQAQTDQGPLLVTVTEVGEQLVTIDGNHPLAGQVLHFAVEVAGVREATEQEKNQGHAGAAL
gi|348020513|gb|AGHZ01001613.1|	fig|487528.5.peg.125	peg	gi|348020513|gb|AGHZ01001613.1|_2288_2103	2288	2103	-	cation transport protein				ttggccgcgctcagcgccgagttcgaggaccagcgcagcaccgcgcagatcgaggcgtgcatcgagcgcatcgaggccgccgcgcgcgccgagcacccggagcttcaggcgctgttcgtcaagccgcagaccccggagacctggctggcccggcgcaccgcgctgcgtcagccgccgccggcctga	MAALSAEFEDQRSTAQIEACIERIEAAARAEHPELQALFVKPQTPETWLARRTALRQPPPA
gi|348020515|gb|AGHZ01001612.1|	fig|487528.5.peg.126	peg	gi|348020515|gb|AGHZ01001612.1|_222_22	222	22	-	hypothetical protein				atggcacgaccgaccagcaccaccgcttcgcccagcgcacggaacgcacgcggcgccagcgccgccgacaaggcgcagaagggcctcagccgcgagcgcatcgaggccgacctggccgccttccaccaggccggcggccgcgtcgaggtgctcggcaccacccgcgtgctgaagaaggtcgacgtcgccgacgccggctag	MARPTSTTASPSARNARGASAADKAQKGLSRERIEADLAAFHQAGGRVEVLGTTRVLKKVDVADAG
gi|348020515|gb|AGHZ01001612.1|	fig|487528.5.peg.127	peg	gi|348020515|gb|AGHZ01001612.1|_565_239	565	239	-	hypothetical protein				atgagcgagccgatgcgggaagcggccgacccggccatcacctgcgaccgctgcgacgcgatctgctgccgcctgaccgtgctggtgatgccagacgaccaggtccccgagcatctcaccgaatacacccgcgagggcctgcacgtgatggcgcgcgacgaggacggctggtgcgtggcggtggacggcgcgcgcatgtgctgctcgatctatgcgcagcgcccggcggtctgccgcaagttcgcgatggccggcccgtactgccgcgagatccgccgcacccaccacgagcaactgacccgtggcattcccctgacgatgtactga	MSEPMREAADPAITCDRCDAICCRLTVLVMPDDQVPEHLTEYTREGLHVMARDEDGWCVAVDGARMCCSIYAQRPAVCRKFAMAGPYCREIRRTHHEQLTRGIPLTMY
gi|348020521|gb|AGHZ01001609.1|	fig|487528.5.peg.128	peg	gi|348020521|gb|AGHZ01001609.1|_636_1211	636	1211	+	Nitroreductase		FIG01112123	ff	atgcgcacaattcattcgctgcaagcgctggatgcgcgccgttcagtgccatccaagcagctgggcgagccgggaccggacgcggagacgctgctggcgatgctgcagtcggcagtgcgtgtccccgatcacggaaagctggtgccgttccgcttcctgcgcatcgccggcccggcgcgccaggcgttgggcgacatcctcgccgcgcgcaccctgcagcgcgatcccggcgcggcgccggcggcggtggaaaaggaccgcgaacgcttcgcccacgcgccgctggtgatcgcggtgatcgcctgcctgcagcgcggacacaaggtgccggagatcgaacagtggatgaccgccggatcggtgtgcttcgcgctgctgcaggcggcgcaggcctacggc…	MRTIHSLQALDARRSVPSKQLGEPGPDAETLLAMLQSAVRVPDHGKLVPFRFLRIAGPARQALGDILAARTLQRDPGAAPAAVEKDRERFAHAPLVIAVIACLQRGHKVPEIEQWMTAGSVCFALLQAAQAYGFGAQWLTGWMAYDETVTARLGLAEHEHVAGFIHIGTARLDVPERERPDPRALLSDWTP
gi|348020525|gb|AGHZ01001607.1|	fig|487528.5.peg.129	peg	gi|348020525|gb|AGHZ01001607.1|_285_932	285	932	+	Nitrate/nitrite response regulator protein		FIG00001173	isu;Nitrate_and_nitrite_ammonification	atgaacgccccgatccgtgtcctcatcgccgacgaccacaccctggtgcgcgaaagcctggtcgctgtgctcgacgccgtgcccggcatccaggtggtggcgcaggcggccgacggcatcgaggcgctggccaaggccgaggcgacccgcccggacgtggcgatcgtggacatctccatgccgcggctcaacggcatcgacgtggtgcggcggctgggcgagatcgtgccgctggcgcggatcctggtgctgaccatgcacgaggagcacgagtacgtgctgcacgcggtgcgcgccggcgcctccggctacctgctcaaggacagcgccagcgccgacctgatcgccgccgtgcgcaacctgcacgccggccgcggccacttctcgccgcaggcggcg…	MNAPIRVLIADDHTLVRESLVAVLDAVPGIQVVAQAADGIEALAKAEATRPDVAIVDISMPRLNGIDVVRRLGEIVPLARILVLTMHEEHEYVLHAVRAGASGYLLKDSASADLIAAVRNLHAGRGHFSPQAAQALVTQMQQPQALPPDPYRSLTAREREVFHLIVEGRTTKEIARVLQISVKTAENHRFRVLNKLGMRNTAELVRYAVRHRLLD
gi|348020525|gb|AGHZ01001607.1|	fig|487528.5.peg.130	peg	gi|348020525|gb|AGHZ01001607.1|_1036_2820	1036	2820	+	Acyl-CoA dehydrogenase (EC 1.3.99.3)			ff	atgagcacctatcaagccccgttgaccgatctccgcttcgcgctgcacgacgtgctgcaggtggaggcgctgttcgcccgcctcggccatgccgacgccaatgccgaactgatcgacgcggtgctggaggaagcggcgcgcttcaccggcaccgtgctggcgccgctgaaccgggtcggcgacgagcacggctgcaccctggacaaggccaccggcgcggtcaccaccgcccccggcttccgcgaggcctaccagcagttcgccgagggcggctggaccgggctgaccgccgccgccgagttcggcggccagggcctgccgcacaccctgggcgtgccgctcaacgagatggtcaacgccgccaacctggcctggggcaacttcccgctgctgtcgcac…	MSTYQAPLTDLRFALHDVLQVEALFARLGHADANAELIDAVLEEAARFTGTVLAPLNRVGDEHGCTLDKATGAVTTAPGFREAYQQFAEGGWTGLTAAAEFGGQGLPHTLGVPLNEMVNAANLAWGNFPLLSHGAVEALKQHGEAWQQEVFLKPLVDGRWTGTMCLTEPHCGTDLGLLKTRAEPNADGSWSVSGTKIFITAGEHDFTDNIVHLVLARLPDAPAGAKGISLLVVPKFKVARDGSVGERNALRCGSLEHKMGIHGSSTCVMNFDGAQGYLVGQPHKGLQAMFTMMNTARLGVGLQGIGLSERAYQNALRYARERLQSRSLSGAKLPEKPADPILVHPDVRRMLLTVKALTEGSRLLALHAATLIDIAHSAQDPAEREQADVLVSFLTPISK…
gi|348020525|gb|AGHZ01001607.1|	fig|487528.5.peg.131	peg	gi|348020525|gb|AGHZ01001607.1|_2934_3593	2934	3593	+	HNH endonuclease family protein		FIG00017582	isu;At2g23840	atggagacagacacaacaacgcttggtctgatcgataccggggcctgcggcgcctcggccgcggtcccgtcgcctgcggcgtccccttcccacctgccctcggtccggctgctgtcgctggacgcgcatggccgcgtgctggactggatcaactggcaggacgccgcctgtctgtatgcgcgtggcgcggtcgcctggaccctcggcgagccgtgcatgcacatccatggcggcatcagccgcgccagcggcgagcgcagcgtgctggagctgcatccgatcatcgccgcgcgcggtcacgcgcatgcgcgtgcgctcgaccccaccccgaccctgaccaataccgcgctgttcgcccgcgacgcccagctgtgcctgtactgcggccagcagttcagc…	METDTTTLGLIDTGACGASAAVPSPAASPSHLPSVRLLSLDAHGRVLDWINWQDAACLYARGAVAWTLGEPCMHIHGGISRASGERSVLELHPIIAARGHAHARALDPTPTLTNTALFARDAQLCLYCGQQFSRPQLTRDHVLPVSKGGRDIWENVVTACFHCNSRKGNRTPQQASMPLLAVPYRPSWIEHLILSNRNILADQMSFLKAQLPKRSKLSL
gi|348020525|gb|AGHZ01001607.1|	fig|487528.5.peg.132	peg	gi|348020525|gb|AGHZ01001607.1|_5153_3615	5153	3615	-	hypothetical protein				atggcgcaggccggtgctgagcagttgccggcactcggcttcgtcggccggcgccatcaccaccaggtgcggcacgcagcgcaggaaactcaggtccaggttgccggcgtgggtggcgccgtccgggccgaccacgccgccgcggtcgatcgcgaacagcacgtcgagctgctgcaccgccacgtcgtgcaccaactggtcgtagccgcgctgcaggaaggtggagtagatcgccacgacgggcttggcgccgtgcacggccatgcccgcggccagggtcaccgcatgctgctcggcgatggccacgtcgaagtagcgctgcgggtactccttgctgaagcgcaccaggcccgagccttcgcgcatcgccggggtgatcgccagcagcgccggctcggc…	MAQAGAEQLPALGFVGRRHHHQVRHAAQETQVQVAGVGGAVRADHAAAVDREQHVELLHRHVVHQLVVAALQEGGVDRHDGLGAVHGHARGQGHRMLLGDGHVEVALRVLLAEAHQARAFAHRRGDRQQRRLGRGHVADPVAEHVGVGRRLGTRLGHQALARVERADRVVADLVALGQFVALALGGDDVQQLRTLEGLERLQRAQQRRQVVAVDRAGVVEAHFLEQRGRHEHALPVFFPAPHEACGGVALLVAEDLLAALADGVEGLAAAHPPQHLGDPADRLGDRHAVVVEDHQQVRFRVHAAGVVQRFVGHARGHRAVADHRHHLAFVAHALQCHRHAQRGRDRGGGVADAEGVVLAFLALGERRHAIGLLDGVDAVAAPGEDLVRIGLVADVPHQL…
gi|348020531|gb|AGHZ01001604.1|	fig|487528.5.peg.133	peg	gi|348020531|gb|AGHZ01001604.1|_2_322	2	322	+	Cytochrome c-type biogenesis protein ResA		FIG00033907	isu;Biogenesis_of_c-type_cytochromes	gtgctgtgcgtgctcgagatgccggaactggaccggctggcgcgcgcgcagccggccgacggcctgcaggtgctgggcatcgccctggaccgcgccgaggacgtgcgcgccttcctgcagcaggtgccgatcggctacccgatcgcgctggagacgcctggcccggccgacgccagcgtgcgcctgggcgacacccagggcctgctgccgtacagcgtgctgatcgacgccgacggccgcatcgtcaggcagaagctcgggccgttcgccccgggcgaagtcgagggctgggtgggcggcggcgcgcagccgatgcattag	MLCVLEMPELDRLARAQPADGLQVLGIALDRAEDVRAFLQQVPIGYPIALETPGPADASVRLGDTQGLLPYSVLIDADGRIVRQKLGPFAPGEVEGWVGGGAQPMH
gi|348020533|gb|AGHZ01001603.1|	fig|487528.5.peg.134	peg	gi|348020533|gb|AGHZ01001603.1|_2_148	2	148	+	hypothetical protein				gtgctcgcgctgccggtgcacgcggtgccggcgcagacctggctgatcggcgcggcgctgatgctggtcatcggcgtggtggtcggcctgctgccggcgctgcgcgcgcagcggctgaagatcgtcgacgccctggccgggcgctga	MLALPVHAVPAQTWLIGAALMLVIGVVVGLLPALRAQRLKIVDALAGR
gi|348020533|gb|AGHZ01001603.1|	fig|487528.5.peg.135	peg	gi|348020533|gb|AGHZ01001603.1|_213_1523	213	1523	+	ABC-type antimicrobial peptide transport system, permease component		FIG00455582	ff	atgaagatgcaatggttatggaatgtcctggcgatcgcggcgctggcgatcggcctgggaatctggatcgccctgccctggttcatggtcctggcgctggtggcggtactcgccgtgctgctgctggtcacccgcagcggccggctgtcgctggcggccgcgcgcatcggcatcgccagcctgccgcaacgctggggtgccagttcggtgatcgtggtcggcatcgccggcgtggtcggcgtgctggtggcgatgctggcgatgggccagggcttccaggcgaccctggacagcaccggcgacgacaccaccgccatcgtcctgcgcggcggctcccaggccgagaccaactcggtcatcacccgcgaccaggtgccgctgatcgccagcctggccggc…	MKMQWLWNVLAIAALAIGLGIWIALPWFMVLALVAVLAVLLLVTRSGRLSLAAARIGIASLPQRWGASSVIVVGIAGVVGVLVAMLAMGQGFQATLDSTGDDTTAIVLRGGSQAETNSVITRDQVPLIASLAGVARGADNRPLVSPELSQVVNLQSRSDGSDVNAQFRGVGEQGWAVHDKVKLLQGRRFKPGLREIVVGKGAQSQFRGLQLGQTLTLGNQAWTVVGVFASGDAHDSELWTDTQTLATTYNRSAYQSISVRTQGKDGFRQFKAAMDADPRLKLDVFTTREYYRKQGGNLSKVLEVLGTFIGTIMAIGAVFGALNTMYAAVATRAREIATMRALGFRGLPVVVAVMLETMLLALLGGVLGGLIAWAIFNGYSVSTLGSNFSQVVFQFKVSP…
gi|348020533|gb|AGHZ01001603.1|	fig|487528.5.peg.136	peg	gi|348020533|gb|AGHZ01001603.1|_1674_2816	1674	2816	+	FIG01210546: hypothetical protein		FIG01210543	ff	atgtcctcgcgcctgcgcctgctgctcgtcctctgcgccagcctgtggctgagcgcctgctcctccacctcgctgagcgaccgcctggtcgcgccgggcggcgtgtcgccgctgatggacgaggagcgcatccagagcctgctggcgaccctgcccaaccgcagcggccacgtggtggtgcccggcggcattccgatcttctggcgcgccatcgacccgggcgactaccacatgcgctaccgctacgagcatgccggccgcgatgccagcggccacgagcacgccgacttcgccatggacgtggccaccccggcgccgaccacgcacatggccccgcgcggcaccgtggtgctgctgcacggctggatgatggacggcgactcgctgctgccgtggtcg…	MSSRLRLLLVLCASLWLSACSSTSLSDRLVAPGGVSPLMDEERIQSLLATLPNRSGHVVVPGGIPIFWRAIDPGDYHMRYRYEHAGRDASGHEHADFAMDVATPAPTTHMAPRGTVVLLHGWMMDGDSLLPWSLDLAQAGYRSISIDLRNHGRSGGGPAGYGTRESDDVVAVIRALRASGEVQGPVYLFGVSYGAATALFAAQKLGDQVDGVVAMESFANAGRGIRDMIPHMLASRPRGWMASAAMDLARWRYGGQNLDAVIANANQRLALNLDQVDVTAAARAAPACVLLLHGSADQHIPVAHGRLLALDAPRAHYLEMPGENHLSLPMRLDLLAPTVEDWFADLQSPSHGGRCPQPLPPRADPELQLTGEPAASGSRG
gi|348020533|gb|AGHZ01001603.1|	fig|487528.5.peg.137	peg	gi|348020533|gb|AGHZ01001603.1|_3822_2905	3822	2905	-	RarD protein, chloamphenicol sensitive				atgaccgcggccgccgagcaggaggcccggcgcggcctgtggatcaccgcggcgaccttcgcgctgtggggcgtggtgccggtgtactggcacctgctgcaggcggtgccgtcgccgcacatcatcgcccaccgcatcgtctggagcacgctgctggtggtggcctggctggtgtacagcgcgcgcctgcagtggtggcggcgcattgccgcgcagccgcgcgcgctggccacgctggcgctgagcagcgtggcgatcgccttcaactggggcctgtacatctgggcggtcaatgccggccacgtgatcgagaccagcctgggctacttcatcaatccgctggtcaacgtgctgctcggggtgctggtgctgcgcgagcggctgcgtccgctgcaatgg…	MTAAAEQEARRGLWITAATFALWGVVPVYWHLLQAVPSPHIIAHRIVWSTLLVVAWLVYSARLQWWRRIAAQPRALATLALSSVAIAFNWGLYIWAVNAGHVIETSLGYFINPLVNVLLGVLVLRERLRPLQWLAVACAALGVAWLTVDAGTLPWIALVLAGSFGLYGLLRKLVQVDAVAGLGVESLYLFLPALGFVLWGEAGHGGGFVGGWGWRNDLLLAFGGVVTAVPLIGFAYGVRRIPLSLVGLLQYIAPSLQLLLGVWFFREPFDAGKAIGFAAIWIGLLLFAGESLWRSGVWRRAGIRN
gi|348020533|gb|AGHZ01001603.1|	fig|487528.5.peg.138	peg	gi|348020533|gb|AGHZ01001603.1|_4511_3819	4511	3819	-	Permease of the drug/metabolite transporter (DMT) superfamily		FIG00002576	idu(5);Queuosine-Archaeosine_Biosynthesis	gtggccgcgcccacgcgcgcgcagtggcggccgctggccatgctcggtgcgctgatgctggtttgcggcaatggcctggtggtgctggccgagcgtcaggtgtcctcggggctggcggcggtggcggtggcctcggtgccgctgtggatggcgctgttcggcacgctgcgcggccaccatgccagccgtggcgaatggctgggcatcgtggtcggcttcgccggggtggtgtggctcaacgccggcagcagcctcaatgccagcccgcttgggctggtgctgctgttgatcgcgccggtcggctgggcgttcggttcggtgtggtcgcgcgggcgcgacctgccgatgccgttcatggccgccgccgggcagatgctgtgcggcggggtgatgctggtg…	MAAPTRAQWRPLAMLGALMLVCGNGLVVLAERQVSSGLAAVAVASVPLWMALFGTLRGHHASRGEWLGIVVGFAGVVWLNAGSSLNASPLGLVLLLIAPVGWAFGSVWSRGRDLPMPFMAAAGQMLCGGVMLVAIGLLSGERLHTLPSAQGMLAVAYLCVFGSIVAFTAYVWLLQNVRPALAGSYAYVNPVIAVALGSWLGSERFSASDFGAMAVILAGVVVITVARTRR
gi|348020543|gb|AGHZ01001598.1|	fig|487528.5.peg.139	peg	gi|348020543|gb|AGHZ01001598.1|_8_451	8	451	+	FIG01211504: hypothetical protein		FIG01211503	ff	atgagcggcttcccgttcgcgctgaacctggccgagccggccgcctccggcgtctaccgcgtcgccaaccgcgacctggacagcgtcgccgccctggcccgcgacgccggcctgcggctgtgccggatcgacctgcacggctgcaccggcaaggccatgctgctgatgcgcctggccgcgcaactggacttcccgcccggcttcggccgcaactgggacgcgctgaccgacggcctgcgcgacctgtcctggctgccctcgccgcgcggctatgcgctgctgctggaggacgccgggcagttgcaggcggtggcgcagccggccttcgacgtgctgctggagatcctcgacgacgtcgcccgcgagtgggcgcaggacggcgtcagcttcgtcgcgttc…	MSGFPFALNLAEPAASGVYRVANRDLDSVAALARDAGLRLCRIDLHGCTGKAMLLMRLAAQLDFPPGFGRNWDALTDGLRDLSWLPSPRGYALLLEDAGQLQAVAQPAFDVLLEILDDVAREWAQDGVSFVAFVGGSEEPEAAAEQD
gi|348020543|gb|AGHZ01001598.1|	fig|487528.5.peg.140	peg	gi|348020543|gb|AGHZ01001598.1|_638_519	638	519	-	hypothetical protein				ttgaagagccggggctcgggacaaacaccctgggcctgcagcgataacgaccacggcggccgctttaccaagatcgaagaccggatgcgtgggcgttggggcgtatcgcgtcggggctga	MKSRGSGQTPWACSDNDHGGRFTKIEDRMRGRWGVSRRG
gi|348020543|gb|AGHZ01001598.1|	fig|487528.5.peg.141	peg	gi|348020543|gb|AGHZ01001598.1|_2533_635	2533	635	-	COG0488: ATPase components of ABC transporters with duplicated ATPase domains		FIG00005836	ff	atgcctcttatcactctgcagaacctcgactacagcgtcggcggtcccttgttgctggaaaagaccgacctgtcgatcgagccgggcgaacggatcgcgctgatcggccgcaacggcgccggcaaatccaccctgatgaaactcatcgcaggcgagctcaagcccgacgacggcgaggtgcgcgtgcagcagggcgtgcgcatcgcccggctggagcaggaggtgccgcacggcgccgccggcagcgtgttcgacgtggtcgccgatggcctgggcgaactcggccattggctggccgagttccatcggctcagccatgccgccgagttcgacggcgatgcgctgggcgcggtgcagtccaagatcgatggcgccaatggctgggcgctggaccagcgg…	MPLITLQNLDYSVGGPLLLEKTDLSIEPGERIALIGRNGAGKSTLMKLIAGELKPDDGEVRVQQGVRIARLEQEVPHGAAGSVFDVVADGLGELGHWLAEFHRLSHAAEFDGDALGAVQSKIDGANGWALDQRVNETLTRLELDGDAEFARLSGGMKRRVLLARALVSAPDLLLLDEPTNHLDIEAIDWLEGFLKGWNGSVVFVTHDRRFLRALATRIVEIDRGQVSSWPGDWANYERRREERLNAQAQENARFDKLLAQEEVWIRQGIKARRTRDEGRVRRLEAMRRERTQRRELGGNVRMEAAQGESSGKKVIEAKDLSFAFGARGMVRDFSTTILRGDRIGLIGPNGSGKTTLLKLLLGELPPDGGEVRAGTNLQVAYFDQYRATLREDWSAIENV…
gi|348020543|gb|AGHZ01001598.1|	fig|487528.5.peg.142	peg	gi|348020543|gb|AGHZ01001598.1|_2642_2839	2642	2839	+	hypothetical protein				gtgcggttggtgccgacgcctgctatgcgccggtcgagcctctataaacgcgcgtcgcgccacaatcgcgacaggctcagccaagcatgcttgtcgaggccgaagacgcgcaacgggcatggcgcgatgctcggcgcttgcagagaccctacccaatcccgaatccccactcccgaatccccgccttcaaccggctaa	MRLVPTPAMRRSSLYKRASRHNRDRLSQACLSRPKTRNGHGAMLGACRDPTQSRIPTPESPPSTG
gi|348020545|gb|AGHZ01001597.1|	fig|487528.5.peg.143	peg	gi|348020545|gb|AGHZ01001597.1|_20_511	20	511	+	FIG003033: Helicase domain protein		FIG00003033	isu;CBSS-313593.3.peg.1152	gtgctgtcgccggcggaggacgcgccgatcgacgcggcactgctgcgcgaactgctgagtccggcgcagttgttcgaggatctgcgcgagagcctcaacctgggcgaactggcgcgccgccagttccgcgagatcgcccgcgtcgccggcctgctgccgccgagcctgcccggccgcctgccgcgcagcctgcgccaattgcaggcctccagcggcctgctgtacgacgtgctgagccgcttcgatgccgagcacctgctattggcgcaggccgagcgcgaggtgttgcagggccagatggaactgacccggctggccgccaccctggacgattgcgccgcgcgcgagctggcgctgcacagtccgcgcagcctcaccccgctggcgttcccgctgtgg…	MLSPAEDAPIDAALLRELLSPAQLFEDLRESLNLGELARRQFREIARVAGLLPPSLPGRLPRSLRQLQASSGLLYDVLSRFDAEHLLLAQAEREVLQGQMELTRLAATLDDCAARELALHSPRSLTPLAFPLWAESIRGQLSTEDWKARVMRAAAQLEQRHAR
gi|348020547|gb|AGHZ01001596.1|	fig|487528.5.peg.144	peg	gi|348020547|gb|AGHZ01001596.1|_440_324	440	324	-	hypothetical protein				gtgttccacctgcgcgatccggaggccttcgtcgcctatctcggcagcctgccggacgtgcaggtgcagcgcgatgcgcacgcggtgaccatccgccacgcaccggcgccgctgtaa	MFHLRDPEAFVAYLGSLPDVQVQRDAHAVTIRHAPAPL
gi|348020551|gb|AGHZ01001594.1|	fig|487528.5.peg.145	peg	gi|348020551|gb|AGHZ01001594.1|_909_724	909	724	-	N-carbamoyl-L-amino acid amidohydrolase				gtgtccggtgccggccacgacgcgatggtgatggccgcgctgtgcccgaccgcgatgctgttcctgcgctgcgccggcggcgtcagccaccacccggccgaacgcgtggagcccgccgacgcctacctggcggtggcggcgatgctgcacttcctcgattccctgggagacacccttgtccgttga	MSGAGHDAMVMAALCPTAMLFLRCAGGVSHHPAERVEPADAYLAVAAMLHFLDSLGDTLVR
gi|348020582|gb|AGHZ01001579.1|	fig|487528.5.peg.146	peg	gi|348020582|gb|AGHZ01001579.1|_937_758	937	758	-	ABC transporter ATP-binding protein				ttgctggacgagccggacaaccacctggaccgcgaggcccgcgacgccttgcgcgccgtgctgctgcagtatcccggcgcgctgctggtggtgtcgcacgatgcggactttctcgacgcattgcgcctgcagcagcgcttgcaggccgacgccgaggcttggcggctgacgccgtggtga	MLDEPDNHLDREARDALRAVLLQYPGALLVVSHDADFLDALRLQQRLQADAEAWRLTPW
gi|348020586|gb|AGHZ01001577.1|	fig|487528.5.peg.147	peg	gi|348020586|gb|AGHZ01001577.1|_24_353	24	353	+	FIG01213027: hypothetical protein		FIG01213023	ff	ttgctggcgcgcgttcccgacgcaccgcggcaggcgctgctgtggctgccggcgctgggcgtggccgctcgccattacctgccgttcgccgaagcgctggccgcgcacggcgtggcggtgttcatgcacgaatggcgcggcaacggcagcagcacgctgcggccgtcgcgacaatgcgactggggctatcgcgccctgctgcaactggatctgcccgccagccaggcggcgatcgccgggtgcaggatcgcggcaccgctgttcgtcggcggccacagcctcggcggacagctcgcctgttgctacgccagcctgcagccgcaggcctag	MLARVPDAPRQALLWLPALGVAARHYLPFAEALAAHGVAVFMHEWRGNGSSTLRPSRQCDWGYRALLQLDLPASQAAIAGCRIAAPLFVGGHSLGGQLACCYASLQPQA
gi|348020590|gb|AGHZ01001575.1|	fig|487528.5.peg.148	peg	gi|348020590|gb|AGHZ01001575.1|_3_326	3	326	+	AcrA/AcrE family protein				gtgcgggtaccgttgccggcgctgcagccggctccggcgcccggcaccacggccaaggtcggttttccgctggctgccggcgatgccgcggaggcggcgccgttgcgcattccactgtcggcgctgctgcagcggggcgaactcagcgcggcctatgtgctggccgacggccggctcagcctgcggcagctgcggatcgggcagcgcgatgcgcagcgggtggaagtgctggccgggttgcgcgcgggcgagcgggtggcgcgcgatccggtcgctgccggacaggcgctggccgcgcagcggcgcgcgctggcggagcgttga	MRVPLPALQPAPAPGTTAKVGFPLAAGDAAEAAPLRIPLSALLQRGELSAAYVLADGRLSLRQLRIGQRDAQRVEVLAGLRAGERVARDPVAAGQALAAQRRALAER
gi|348020594|gb|AGHZ01001573.1|	fig|487528.5.peg.149	peg	gi|348020594|gb|AGHZ01001573.1|_136_2340	136	2340	+	Outer membrane receptor for ferric coprogen and ferric-rhodotorulic acid		FIG00004189	isu;Ton_and_Tol_transport_systems	atgaaccttcctgcccgttccgcccggctcgccgcatcgccggcttgcgcccccgtccgccgccacgcgctgtgcctggcgctcgccgccctgctggcgccgctggccgccagcgcggccgatgcggatacgaccaccgcagaagcggcctcgaccggcgaggccgcgccgacgctgctggacaagctgcaagtggttgcgcagcgcagcgacggctacaccccgccggccagcgccaccggcaccggcctggtattgagccccctgcagacgccgcagtcggtgagcacgatcagccgcgagcagatggacgatttcggcctgcgcaacgccaacgacgtgctggcgttggccaccggcgtcaacgtggagaagatcgagaccgaccgcacctactac…	MNLPARSARLAASPACAPVRRHALCLALAALLAPLAASAADADTTTAEAASTGEAAPTLLDKLQVVAQRSDGYTPPASATGTGLVLSPLQTPQSVSTISREQMDDFGLRNANDVLALATGVNVEKIETDRTYYTARGFDIINFQVDGLGLPFTNGGAEGDLDTAMYERVEVLRGANGLLSSTGNPSATINFVRKRPTQDLQGSVGVTAGSWDMRRVDADLSGKLNHSGSVRGRIVAAGQDGDSYLDRYSLKKRSVYGIVEADLSDSTLLSVGASYQKNEPHGGMWGALPLYYSDGSATHYARSTSTSADWSYWNSTDKRAFVELQQALGGGWQLKAALNYRKLESDGNLFYAYGTPERATGLGLYSYPSRYVSHETQKYADLYASGPFVLGGREHELVA…
gi|348020594|gb|AGHZ01001573.1|	fig|487528.5.peg.150	peg	gi|348020594|gb|AGHZ01001573.1|_2944_2567	2944	2567	-	Tetraacyldisaccharide 4'-kinase (EC 2.7.1.130)		FIG00138202	isu;COG0451 isu;KDO2-Lipid_A_biosynthesis	atgcgcctgcgcatcgacagcgcgcagccgttgcgcggcggccgtgcgcggccgctgcgcagctttgccggccagcgcgtgcatgccgtggctggcatcgcccacccgcagcgcttcttcgacatgctgcgcgcgcagggcatcggcgtggtcccgcatgcctttcccgaccaccaccagtaccgcgccgcggacctggccttcggcagcgaactgccggtgctgatgaccgagaaggacgcggtgaagtgcgcgaccttcgtcaacgattggtgcttcagcgtgccgctggtcgccgagctgccggcggcgttctggatcggcctgctggaccggctggacaagctgcgcggccgcgccggcgagtccggcgactag	MRLRIDSAQPLRGGRARPLRSFAGQRVHAVAGIAHPQRFFDMLRAQGIGVVPHAFPDHHQYRAADLAFGSELPVLMTEKDAVKCATFVNDWCFSVPLVAELPAAFWIGLLDRLDKLRGRAGESGD
gi|348020596|gb|AGHZ01001572.1|	fig|487528.5.peg.151	peg	gi|348020596|gb|AGHZ01001572.1|_22_411	22	411	+	FIG01212309: hypothetical protein		FIG01212308	ff	atgttcctggaagagccgccgtacggcctgcgcgacgagcgcatccgcgcccaggtcagcagcgccatgctcggcggcgacagcagcgccgccggcctgcccggcaatccgtggcacgcgctggccgagatgtacctgctctcgcgcgacgtgcgccgcaacctgcccaaggtggtcgcgccgtgcctggtcgcgcacgcggccgaggacgacatcgccgacctgcgcaacgcgcggctggtgatcgccaacgtctccgggccgacggaactgctgttgctgcacgacagctaccacatgatcaccctggaccgcgaacggcgcgtgctcggcgcgcgcctggcgcagttcttcgcggccctcaccaccccgcaacaggcggccgcctga	MFLEEPPYGLRDERIRAQVSSAMLGGDSSAAGLPGNPWHALAEMYLLSRDVRRNLPKVVAPCLVAHAAEDDIADLRNARLVIANVSGPTELLLLHDSYHMITLDRERRVLGARLAQFFAALTTPQQAAA
gi|348020596|gb|AGHZ01001572.1|	fig|487528.5.peg.152	peg	gi|348020596|gb|AGHZ01001572.1|_411_773	411	773	+	Permeases of the drug/metabolite transporter (DMT) superfamily		FIG00582159	ff	atggcgatgagcggcgcggtggtcggaatctggctggcgacggtggcactcgacaccgccggccagttggccttcaagtatgttgccagccgaccgcagggcactggcatggcgcgctggcagaacatggcccggcagccgtacttgtgggccggcgtggcctgctacgtgttcgaattcctcgcctggaccgcgttcctgtcactggtgccgctgggccgtggcgtgctgctgggctcgatcaacatcgtggcgatcatgctggccgggcgctggctgttcggcgaacgcctcgggcgcatgcaggtggccggcatctgcctggtcagcgccggcgtggccgtggtggggttgggctcgtga	MAMSGAVVGIWLATVALDTAGQLAFKYVASRPQGTGMARWQNMARQPYLWAGVACYVFEFLAWTAFLSLVPLGRGVLLGSINIVAIMLAGRWLFGERLGRMQVAGICLVSAGVAVVGLGS
gi|348020596|gb|AGHZ01001572.1|	fig|487528.5.peg.153	peg	gi|348020596|gb|AGHZ01001572.1|_770_1168	770	1168	+	Permeases of the drug/metabolite transporter (DMT) superfamily		FIG01113019	ff	gtgagccggccgccgctgcatcgctacgcggtgggcttcgccctgctgctgagcttcgacaccctggcgcagatcggcttcaagctggccggcacccacgccttcccgccgcaggccgaactggcctgggtgctgcgcctgctcggcagcccatggctgtacgccgcgctgctcggctacatcggcgcgttcttcacctggatgaagttgcttgagcacgcgccgatcggcccggccttcgccgcctcgcacctggaggtggtcagcgtgatgctgctgtcggcctggtggttcaacgaacacatcggcgtcctgcaggcgctgggcgcggcgctgatcgtcggcggcatcgtctgcctggcgatgggcgaacgcgcggatcccgccgatgcgcattga	MSRPPLHRYAVGFALLLSFDTLAQIGFKLAGTHAFPPQAELAWVLRLLGSPWLYAALLGYIGAFFTWMKLLEHAPIGPAFAASHLEVVSVMLLSAWWFNEHIGVLQALGAALIVGGIVCLAMGERADPADAH
gi|348020598|gb|AGHZ01001571.1|	fig|487528.5.peg.154	peg	gi|348020598|gb|AGHZ01001571.1|_15_203	15	203	+	hypothetical protein				gtgctcggcgaggcggtggtgcgctggctggcgccggcctacggccccactcagctgcacgacgacgccacgcccgccggcaacgaccgtagcgtggcctgcgtgctggccttcacccagccctcgagcctgcgcctgggccagcgcgtgctggtacgcttccgcaacccggccgcggccaagcgctga	MLGEAVVRWLAPAYGPTQLHDDATPAGNDRSVACVLAFTQPSSLRLGQRVLVRFRNPAAAKR
gi|348020600|gb|AGHZ01001570.1|	fig|487528.5.peg.155	peg	gi|348020600|gb|AGHZ01001570.1|_18_209	18	209	+	Cytochrome oxidase biogenesis protein Surf1, facilitates heme A insertion		FIG00018846	isu;CBSS-316057.3.peg.563 isu;Biogenesis_of_cytochrome_c_oxidases	ttgtcgcaggtactgcgcctggatccggccctgccgctgggctatccgcgcgacctggacctgctgccgaacacgctgccgcccgagcgccacttgggttacgcggtgcaatggttcggcctggcgctggcggtgctggtcaccgcggcgctgctcagctggcgcgcgcgcaggggacggggcgggcgctga	MSQVLRLDPALPLGYPRDLDLLPNTLPPERHLGYAVQWFGLALAVLVTAALLSWRARRGRGGR
gi|348020604|gb|AGHZ01001568.1|	fig|487528.5.peg.156	peg	gi|348020604|gb|AGHZ01001568.1|_642_7	642	7	-	Exonuclease SbcC		FIG01304601	isu;DNA_repair,_bacterial	atgctggcgctgctggccttgccggccgccgcgcaacaggcgtcggcaccgtccaagaagctgtattgctggaaccagggcggccaacgcacctgcagcgacgcgctgccgccggaagcggtgaaccaggcgcgcgacgagttcaacgccaccagcggcatgcgcagcgccgaggtcgggcgtgcgctcaacgccgacgaacgcgccgcggccgcggccgatgccgcgcagcagcgcgccgaccaggccgcgctggagacgcgcaagcgcaccgaccaggcgatgctgctgtcgtaccagaccgaggacgaactgcgccgggtgttcgccgagcgcatcggcatcgtcgacaacaacatcaacaccgcccgctacaacgtcgacagcctgcgccagggt…	MLALLALPAAAQQASAPSKKLYCWNQGGQRTCSDALPPEAVNQARDEFNATSGMRSAEVGRALNADERAAAAADAAQQRADQAALETRKRTDQAMLLSYQTEDELRRVFAERIGIVDNNINTARYNVDSLRQGLIGLLSGAGARELAGQSVPAKIADDVQQRHRALLWQLRMQKNFEQQRLGLDQEIEDVLQRYRAARGGGPAATATTAGG
gi|348020604|gb|AGHZ01001568.1|	fig|487528.5.peg.157	peg	gi|348020604|gb|AGHZ01001568.1|_1356_697	1356	697	-	Orotate phosphoribosyltransferase (EC 2.4.2.10)		FIG00025759	ff	atgaccgactaccggcaccgtttcctgcaactggccctggacgcggaggcgctgcgcttcggcgagttcacgctgaagtccgggcgcctcagcccttatttcttcaacgccgggcgcttcgactccggtgccagcatggcgcggctggcggcctgctacgccgatgcggccgacgcggccgggctcgacttcgacctgctgttcggcccggcctacaagggcatcccgctggcgacggcggtggcctgcgaatacgcgcggcgcgggcgcgacctgccgctggcgttcaaccgcaaggaagccaaggcgcacggcgaaggcggcagcctgatcggcgcgcccctggccggccgccgggtgctgatcgtggacgatgtgatcaccgccggcaccgcgatc…	MTDYRHRFLQLALDAEALRFGEFTLKSGRLSPYFFNAGRFDSGASMARLAACYADAADAAGLDFDLLFGPAYKGIPLATAVACEYARRGRDLPLAFNRKEAKAHGEGGSLIGAPLAGRRVLIVDDVITAGTAIREALGIIRAAGGEPAAILVALDRQEIAAEDDRRSAAQAVAAEAGVPVVSVAHLGDLLAFIDGNADLVGFREPLLAYRARYGCASSG
gi|348020604|gb|AGHZ01001568.1|	fig|487528.5.peg.158	peg	gi|348020604|gb|AGHZ01001568.1|_1486_2286	1486	2286	+	Exodeoxyribonuclease III (EC 3.1.11.2)		FIG00000065	icw(1);DNA_repair,_bacterial	atgcgcatcatcagcttcaacgccaacggcctgcggtcggccgccaccaagggctttttcgagtggttcgccacccagcaggcggatgtgctgggcgtgcaggagaccaaggcgcaggagcatcagctggccgggccggcgttcctgccggacggctaccgggtctggttccgcgacgccagcaccaagaagggctacagcggcgtggccatctacagcaagcgtgaacccgacgaggtgcgcaccgcgctgggctggccggagttcgacgaggaaggccgctacatcgaggcccgcttcggcaacctgagcgtggtgtccttctacattccctccggttcctccggcgagctgcgccagggctacaagttccaggtcatggactggctgcggccgatc…	MRIISFNANGLRSAATKGFFEWFATQQADVLGVQETKAQEHQLAGPAFLPDGYRVWFRDASTKKGYSGVAIYSKREPDEVRTALGWPEFDEEGRYIEARFGNLSVVSFYIPSGSSGELRQGYKFQVMDWLRPILVEWLYSGRDYVLCGDWNIVRSALDIKNWKSNQKNSGCLPAERDWLNGLCADRADEADPASGRGWVDAYRALHPDGQDYTWWSNRGAARANDVGWRIDYQFVTPTLRERLQGCSIYTAQRFSDHAPFTVDYRE
gi|348020604|gb|AGHZ01001568.1|	fig|487528.5.peg.159	peg	gi|348020604|gb|AGHZ01001568.1|_2283_3602	2283	3602	+	AmpG permease		FIG00003406	isu;Recycling_of_Peptidoglycan_Amino_Acids	atgagcggcggcacctccgcggcgccggtgtcctacaagggctgggccgggatcaagcgcgccttcgccacgccgtcggcggcgacgatggcgctgctgggcttcggcagcggcctgccgttcctgctgatcgcctcgcagaccctgtccacgcgcctgcgcgacgtcggcctggacctgggcagcatcggcctgatcagcctggccagcttcttctacctgctcaagttcctgtgggcgccgctgctggaccgttaccgcttcccgctgttcggcttcctcggccggcgccgttcgtggctgctggtcgcgcagctgggcgtggccatcggcctggtggcgctggccttcacccgcccggagctgagcgtgggcgcgctggtgctgtgggtgctgatc…	MSGGTSAAPVSYKGWAGIKRAFATPSAATMALLGFGSGLPFLLIASQTLSTRLRDVGLDLGSIGLISLASFFYLLKFLWAPLLDRYRFPLFGFLGRRRSWLLVAQLGVAIGLVALAFTRPELSVGALVLWVLIASFAGATQDSVVDAYRIEIAPSSAQAALAATYTFGYRIGLILSGAGALYLAQFGNWTLAYLVMAGLMLLPIVTTLVCREPEVPVSTVVRRIDVVGAFWQPISSFFSSNGLALGLALLLFVGLFKFPDQVIGVMSGPFYLDSGFDKADIATVSKLFGVWMGIAGAFAGGLAVAAFGFRRMLLVAALGVALSNLAFLLMAHNPGQLWSFYAALSADNLFQGFAGTVLVAFMSSLTDRNFTATQYALLVSLANLPGKFVGGVSGYIVEA…
gi|348020604|gb|AGHZ01001568.1|	fig|487528.5.peg.160	peg	gi|348020604|gb|AGHZ01001568.1|_3680_3895	3680	3895	+	hypothetical protein				gtgttgcgcgatatcgacccgttcctgctcgaacgcatccgccgcatcgccgtcgcgcgcggctggacccagcgccaggcggtgctggcgctgatcgagcagggcctgttctccagcgagtacgacgtacgcagcggcttcgagcaccgcgaagtggatgcgctgtcggaggcgatcgcagcgttgcgcgcgctgcccgccggcagcggtttctga	MLRDIDPFLLERIRRIAVARGWTQRQAVLALIEQGLFSSEYDVRSGFEHREVDALSEAIAALRALPAGSGF
gi|348020604|gb|AGHZ01001568.1|	fig|487528.5.peg.161	peg	gi|348020604|gb|AGHZ01001568.1|_4222_3911	4222	3911	-	Anhydro-N-acetylmuramic acid kinase (EC 2.7.1.-)		FIG00002931	isu;Recycling_of_Peptidoglycan_Amino_Sugars	gtgcaggcgacgctgctggaactgaccgcggccaccgtcgccgatgcattgctggcgcagcaaccggcgacccggcagttgctggtgtgcggcggcggcgtgcacaacccgctgctgctggcgcggttgcaggcgcgcttgccggggatgcgggtgcagtcgacccaggcacagggcctggacccggactacatcgaagcgatgggcttcgcctggctggcgcggcagaccctggccgggttgccaggcaacctgccgtcggtcagcggcgcgcgcgggccgcgcatccttggcgcgatccaccccgcgtaa	MQATLLELTAATVADALLAQQPATRQLLVCGGGVHNPLLLARLQARLPGMRVQSTQAQGLDPDYIEAMGFAWLARQTLAGLPGNLPSVSGARGPRILGAIHPA
gi|348020606|gb|AGHZ01001567.1|	fig|487528.5.peg.162	peg	gi|348020606|gb|AGHZ01001567.1|_2447_1008	2447	1008	-	TPR domain protein in aerotolerance operon		FIG00030033	ff	gtggcgctggtggcctacgctggcgagccgtacacggtggcgccgctgaccgacgatgcggcgaacgtgggcctgttcctggacgcgctgtcgccacaggtgatgccggtggcggggcagcgcaccgatctggcgatcgactgggcggcgcagttgttgcgccaggccggcttctcccgcggcgacatcctggtgctcagcgaccaggccgacgcgcaggcgcagcaggcggcggcgcgtgcggcggggcagggctatcacgtgtccgcgttgggattggggaccgcgcaaggcgccgcctaccgcgacgaccagggccggctcgcgcacgcgcaactggatgcggactcgttgcgcgcgctggcggcggccggcaccggtcgctacgccgggctgacg…	MALVAYAGEPYTVAPLTDDAANVGLFLDALSPQVMPVAGQRTDLAIDWAAQLLRQAGFSRGDILVLSDQADAQAQQAAARAAGQGYHVSALGLGTAQGAAYRDDQGRLAHAQLDADSLRALAAAGTGRYAGLTPDETDLRALGVLRPQEEDATAADESHGRVWLDQGYWLLPPLMLLALLAFRRRGGAAVLLLVLVPLAAPLPVHAQAPAPPQAQMPPPGPVAGGLWERADQVRQQRLDAGVQAYRKGDFAAAQQQFEGIDSDAGWYNLGNALARQGRYDEAIDAYDKALKLHPQMADAIANRAAVEAARKRQSSQNSKSGQQGKDGQQQKGGQSQNGQQQSGQQQNGQQQSGQQQNGAQKDQQQKDGQQQNGQQRDGQQGRNGAKDAQQAPPKPGDAQ…
gi|348020608|gb|AGHZ01001566.1|	fig|487528.5.peg.163	peg	gi|348020608|gb|AGHZ01001566.1|_760_984	760	984	+	hypothetical protein				atgcgccgcgagctggacggcttcgtcctcgacgccttgctgcgtccgtgcgccgacggcgtgctcgaaccgcagatccggatcaccggtgacgatggggtggtgcgcggccggcacgcgttcgacggggtgtacttccgcgatgcgcacgccggcgcctatttcgtcgccgagcgcctggcggcgatccgttcggcgcggtacggaaagctggtgttcgcctga	MRRELDGFVLDALLRPCADGVLEPQIRITGDDGVVRGRHAFDGVYFRDAHAGAYFVAERLAAIRSARYGKLVFA
gi|348020608|gb|AGHZ01001566.1|	fig|487528.5.peg.164	peg	gi|348020608|gb|AGHZ01001566.1|_1382_1044	1382	1044	-	single-domain response regulator				gtggaggacgaccagacgatccgggaattggccgccgccatgctcgctgccgacggctaccgggtcctgtcggcggcgaccgcgcaggaggcgctggaggtgctggcacggcaccccgacgtggcgctgatcttcagcgatgtgcagatgccccgctgcgacggcctgagcatggtgcgccagttgcgccgccgcggcatcgccatccccgccctgctgacctccggcatgcatacgcccgggcccgggatgctgccggcgcggaccggcttcctgcccaagccgtatcgccgcaccgatttgctggcggcgttggatcggctgcaaaccgaacactga	MEDDQTIRELAAAMLAADGYRVLSAATAQEALEVLARHPDVALIFSDVQMPRCDGLSMVRQLRRRGIAIPALLTSGMHTPGPGMLPARTGFLPKPYRRTDLLAALDRLQTEH
gi|348020608|gb|AGHZ01001566.1|	fig|487528.5.peg.165	peg	gi|348020608|gb|AGHZ01001566.1|_1533_2846	1533	2846	+	histidine kinase-response regulator hybrid protein				ttgaccacgcacgcccactatcggcagatcgtcgagctctcccacgactgcatcaaggaagtcggtcgcgacgggatcgtgcgctcgatcaatccccacggtcttgtgctgctcggggtgtccgaccccgccgacatcgtcggccacccttgggcagagctctggcccgaggacatgcgttcgctcacccaggccgccttcgccgcggcgctggataacgagcagcgcgaattctgggccgaacgcccgtcgctggatggacggcggcgctggtggcacgtgatggtcagtccgcaggccaacgcctcggcgcgggtcgagagcgtgctggtgatcagccgcgacgtgacccagcagtaccagatcgaacaggccttgcgcgcgctgggcgatctggcg…	MTTHAHYRQIVELSHDCIKEVGRDGIVRSINPHGLVLLGVSDPADIVGHPWAELWPEDMRSLTQAAFAAALDNEQREFWAERPSLDGRRRWWHVMVSPQANASARVESVLVISRDVTQQYQIEQALRALGDLAPVDAEEVPLGAADAAALGRHWQAEQSQLRGQLDIALAAQRVAERAMTQAQKGEAVGQMLAGVVHDFNNMLHTAMTSVSMVADHPQRLQPDQRRLLGIASEALQHGAGMTRRLLGFARAHPVKPAWLDLNALVTHMQPLLAQALGGEMRLQLLACTEVATTYADRSAVEQAVMNLALNARDASRPGDVVTIRCGALEVPPSRAAAMRQPGRYVTLAVGDQGEGMSEKVKSRLFEAYFTTKPEGKGTGLGLAQVYGLVRQAGGFVDVE…
gi|348020608|gb|AGHZ01001566.1|	fig|487528.5.peg.166	peg	gi|348020608|gb|AGHZ01001566.1|_3385_2852	3385	2852	-	Isochorismatase (EC 3.3.2.1)		FIG00009017	isu;Chorismate:_Intermediate_for_synthesis_of_Tryptophan,_PAPA_antibiotics,_PABA,_3-hydroxyanthranilate_and_more.	ttgctgatcgtggacatgatcagccgcttcgatttccccggcggcgcgcgcctggccgctgcggcgctgccggtggccgagcgcatcgcccaggtgcgtgcacgcttccatcgccgcggctggccggtgctgttcgccaacgacaacttcgccgactggcgcaccgatttcgagggcctgtggacgttgtgcgccgacccgaagcagcgcggcgcgcgcatcgccgcctgcctggcgccgcgcccgcaggactactacgtgctcaagcccaagcactccgccttcctcggctcggccctggcgctgctgctggcgcggctgcagaccacccacctgctggtcaccggcatcgccaccgatgcctgcgtgctggccaccgcgatcgatgcgcgcatgcgc…	MLIVDMISRFDFPGGARLAAAALPVAERIAQVRARFHRRGWPVLFANDNFADWRTDFEGLWTLCADPKQRGARIAACLAPRPQDYYVLKPKHSAFLGSALALLLARLQTTHLLVTGIATDACVLATAIDARMRDFQVQVPPSCCAALDGGRQQRALRLLREAFAVHVSERLPARAAG
gi|348020608|gb|AGHZ01001566.1|	fig|487528.5.peg.167	peg	gi|348020608|gb|AGHZ01001566.1|_3590_3453	3590	3453	-	hypothetical protein				gtggcggcgctgcccgcccgtccgttcagccacgccttcactcgcgctcaccctggtttcaccgcgcgcgccgaccatgaagccctgtccggcaatggaggatcggcgcatgcggcacccggcccggcgacgcactga	MAALPARPFSHAFTRAHPGFTARADHEALSGNGGSAHAAPGPATH
gi|348020608|gb|AGHZ01001566.1|	fig|487528.5.peg.168	peg	gi|348020608|gb|AGHZ01001566.1|_3820_3632	3820	3632	-	hypothetical protein				gtgcacggccgttgtgggggcgaccgcgctcatgcgatccgccgatcgcgtccggcgccgcagcgccatcgggaagtgccgcgggcggccggcgcggcggatgccgccgcggccacgcgtgcctggttgtgtacgccggttgctaccacgtgctctcctgtcgacgggcaaagacgcccgtcaatgtaa	MHGRCGGDRAHAIRRSRPAPQRHREVPRAAGAADAAAATRAWLCTPVATTCSPVDGQRRPSM
gi|348020608|gb|AGHZ01001566.1|	fig|487528.5.peg.169	peg	gi|348020608|gb|AGHZ01001566.1|_3788_5737	3788	5737	+	Glucans biosynthesis glucosyltransferase H (EC 2.4.1.-)		FIG00001632	isu;Synthesis_of_osmoregulated_periplasmic_glucans	atgagcgcggtcgcccccacaacggccgtgcacgtcgatactcccctggatgccggccaggcggtgctgccgcccgaagcgccgctggccatgccgctgcagtcgctgcaggaaggcaagctgcgcaacaagcgcctgcccagcaccccgatgggaatcggctggcgacgtttctatgtgtttggcaccaccgcagcgatgaccgcctacgccagctggctgatctgcaaggtactgctgatcggcggcgtgagcgtgctcgaagcctgcctgatggtgctgttcatcccgttgttcgcctggatcgcgctgtccttcgtcagcgccctggctggcttcttcaccctggtgttcggcaagggccgcaagctcggcatcgaccccgacgcgccgctgccg…	MSAVAPTTAVHVDTPLDAGQAVLPPEAPLAMPLQSLQEGKLRNKRLPSTPMGIGWRRFYVFGTTAAMTAYASWLICKVLLIGGVSVLEACLMVLFIPLFAWIALSFVSALAGFFTLVFGKGRKLGIDPDAPLPVVRNRTALLMPTYNEDPHRLMAGLQAIYESVEATGQIERFDFFILSDTTRPAIGAEEEKVYAELVERVGGHGRLFYRRRASNAGRKAGNIADWVRRFGGAYPQMLILDADSLMTGDSIVRLAAGMEANPDVGLIQTLPEVVNGNTLFARMQQFGGRVYGPVIAFGVAWWHGSESNYWGHNAMIRTEAFAAQAGLPSLPGRKPFCGHVLSHDFVEAALMRRGGWAMHMVPYLQGSYEEGPPTLTDLLVRDRRWCQGNLQHSKVVRAR…
gi|348020608|gb|AGHZ01001566.1|	fig|487528.5.peg.170	peg	gi|348020608|gb|AGHZ01001566.1|_5777_6442	5777	6442	+	Phospholipase/Carboxylesterase				atgctggagacagtggaacacgagaccggcgccgcgccgacctggaccgtcctgtggctgcacggcctgggcgccgacggcaacgacttcgccccgctggtgccggagctggtgcggccgcactggccggcgctgcgtttcgtgttcccgcacgccccggtgcggccggtgacggtcaacaatggcgtgcgcatgcgcgcctggtacgacatcgtcagcatggacttctccaaccgcgccgacagcgccggcgtcgccgaatcggtggcccaggtcgaggcgctgatcgcacgcgaggacgcgcgcggcgtgccggccgagcgcctgctgctggccggcttttcccagggcggggccatcaccctggccgccggcctgcgccgcgagcggccgctggcc…	MLETVEHETGAAPTWTVLWLHGLGADGNDFAPLVPELVRPHWPALRFVFPHAPVRPVTVNNGVRMRAWYDIVSMDFSNRADSAGVAESVAQVEALIAREDARGVPAERLLLAGFSQGGAITLAAGLRRERPLAGLIGLSTYLPELESVARWHAPAALRQPLFMAHGQGDPVIPQPYAERTAQTLQALGMPVQWRRYPMAHQVCAEEIADLGDWMDACLTGN
gi|348020608|gb|AGHZ01001566.1|	fig|487528.5.peg.171	peg	gi|348020608|gb|AGHZ01001566.1|_6546_7277	6546	7277	+	Autolysis response regulater LytR		FIG00023143	ff	gtgaaggtgctgatcgccgacgacgaacccctggcgcgcgaacgcctgcgcacgctgctggccgcgcatgccggcgtggaagtggtggccgaagccgacaacggcatggacgcgctgcacgcctgcgccgcggcgcgaccggacctggtgctgctggacatcgccatgcccgggctcgacggcctggaggccgcacgccacctggccaccttcgagccacgcccggcggtggtgttctgcaccgcctacgatgcgcatgcgctgtctgcgttcgaggcggcggcgatcgactatctgatgaagccggtgcgcgccgagcgcctggccgcggccctgcagcgcgcccgcaccttcatggccggccgcgtcaacggcgatgcggccgcgccagcgccgcag…	MKVLIADDEPLARERLRTLLAAHAGVEVVAEADNGMDALHACAAARPDLVLLDIAMPGLDGLEAARHLATFEPRPAVVFCTAYDAHALSAFEAAAIDYLMKPVRAERLAAALQRARTFMAGRVNGDAAAPAPQRRSHLCARLRGSLRLIPVDDIRYLQAEEKYVVVHHARGEDLIEESLRALEEEFAERFVRIHRNCLVARHELVELRRLGEGQVQAVLRHGKQPLEVSRRCVAQLRKEIHQR
gi|348020616|gb|AGHZ01001562.1|	fig|487528.5.peg.172	peg	gi|348020616|gb|AGHZ01001562.1|_239_27	239	27	-	Copper resistance protein CopZ				atgcaccatctcgatctcctcgtccacggcatgagctgcggcggctgcagcgcacggttgcagcgcgtgctggacgcctgtccgggcgtgaccgccagcacggtggtgctggaaggcgggcgcgtcggcatcgactacgacccggcgcgcatcgacgtggccacgctggagcaggcgatcgccgatgccggcttcagcgtggtcgccggctga	MHHLDLLVHGMSCGGCSARLQRVLDACPGVTASTVVLEGGRVGIDYDPARIDVATLEQAIADAGFSVVAG
gi|348020616|gb|AGHZ01001562.1|	fig|487528.5.peg.173	peg	gi|348020616|gb|AGHZ01001562.1|_612_274	612	274	-	Lead, cadmium, zinc and mercury transporting ATPase (EC 3.6.3.3) (EC 3.6.3.5); Copper-translocating P-type ATPase (EC 3.6.3.4)		FIG00025203	isu;CBSS-196620.1.peg.2477 isu;Copper_homeostasis	gtgggcatggtcggcgacggcatcaacgatgccccggcgctggccgcggccgacgtcagcttcgccatcggcagcggctcggacatcgccatcgaggcggccgacgtggtgctgatgcacggcgacctggccggcgtcgccgccgccatcgacctgtccgcggcgacggtgcgcaagatccgccagaacctgttcttcgccttcgtcttcaacggcctgggtatcccgctggccgcgttcggcctgctcaacccggtgatcgccggcgcggcgatggcactgagttcggtgtcggtgctgggcaatgccttgctgctgaatcgctggcgtccgcaatga	MGMVGDGINDAPALAAADVSFAIGSGSDIAIEAADVVLMHGDLAGVAAAIDLSAATVRKIRQNLFFAFVFNGLGIPLAAFGLLNPVIAGAAMALSSVSVLGNALLLNRWRPQ
gi|348020622|gb|AGHZ01001559.1|	fig|487528.5.peg.174	peg	gi|348020622|gb|AGHZ01001559.1|_472_305	472	305	-	hypothetical protein				gtgctgcaggcgcggctgcagcgcaccggcccggcggtgccggcctggctgctgcagcaggtggcgccgctgttccggattgcactgcacgacggcatcgccgcgcgcgcgtgtcgccgtgtcgggttgccgatgcagcaactggcgcagtggcctgcgatggactga	MLQARLQRTGPAVPAWLLQQVAPLFRIALHDGIAARACRRVGLPMQQLAQWPAMD
gi|348020628|gb|AGHZ01001556.1|	fig|487528.5.peg.175	peg	gi|348020628|gb|AGHZ01001556.1|_4_135	4	135	+	hypothetical protein				gtggacgaggcgctggcgctgttgcgcgcgcacgcgccacggatcgtgctgggaccggcgcagcgtgccgccatcgccgccgcctgcaccacatcaccggcgctgctgcaggcgcaggagctgccggcatga	MDEALALLRAHAPRIVLGPAQRAAIAAACTTSPALLQAQELPA
gi|348020632|gb|AGHZ01001554.1|	fig|487528.5.peg.176	peg	gi|348020632|gb|AGHZ01001554.1|_35_2494	35	2494	+	Predicted sucrose-specific TonB-dependent receptor		FIG00137261	isu;Sucrose_utilization	atgcaccacccttcgatccgcctgcagaccctggccctggccgtcgccgcggcgctgtccgccccggccgcacttgcgcaacaggccacgcccgccgctgccgacaccccggcggcgcagggcgacgtgatcagcctggactcggtgttcgtcaccggcaccgccacgcccaagagcaagctcaagtccagcgtctcggtcagcaccgtcggcgccgaggcgatcgaacagtcggcaccgcgcagcaccgccgagatcttccgcaacattcccggcatccgctccgaatccagcggcggcgaaggcaacgccaacatcgccgtgcgcggcctgccggtcgcctccggcggcgccaagttcctgcagttgcaggaagacggcctgccggtactggaattc…	MHHPSIRLQTLALAVAAALSAPAALAQQATPAAADTPAAQGDVISLDSVFVTGTATPKSKLKSSVSVSTVGAEAIEQSAPRSTAEIFRNIPGIRSESSGGEGNANIAVRGLPVASGGAKFLQLQEDGLPVLEFGDIAFGNADIFLRADYSLERIEAIRGGSASTFASNSPGGIINFISKTGDTAGGSVGLTRGLGGYDNSRLDFDYGAPFAEHWQFNVGGFYRRGDGVRDAGYTTDKGGQLKANLTRLFDNGYVRVYAKYLNDRAAGYLPVPTRVSGSDGSPHFGSIDGFDPGTDTLYSPYFRSSASLDGGNKPSRVELGDGMHPLSRAFGAEAQFDIGGGWTLTDKFRIADTSGRFVAPFPAQVADAGALAASIGGAGAGLRYVDGPNAGQAYTGLAL…
gi|348020632|gb|AGHZ01001554.1|	fig|487528.5.peg.177	peg	gi|348020632|gb|AGHZ01001554.1|_2542_4461	2542	4461	+	alpha-amylase (EC 3.2.1.1)		FIG01210289	ff	atgaccgcacccgctccttccgcactgtccgcgctcgcccacaccctgtggcaggcgcatctgcaaccggacgccgccgacgcagtgctgccacgcctgcaacgccacggcgaacgcctgctcgccccattgcatgcgctgtacggcgcgcatccggcgttcgcgcaatggttgccgcagtggctgacgcaactggcggccaccgccaatgcgcggccgccggcgctgcgccagctcgatgccgagcgcgcgcccgactggttcgccaccccggcgatgctcggctatagcgcctatgtcgaccgcttcgccggcaccttgcatggcgtcggcgaacgcgtgccctacctgcaggaactgggcgtacgctacctgcacctgctgccgttcctgcgcgcg…	MTAPAPSALSALAHTLWQAHLQPDAADAVLPRLQRHGERLLAPLHALYGAHPAFAQWLPQWLTQLAATANARPPALRQLDAERAPDWFATPAMLGYSAYVDRFAGTLHGVGERVPYLQELGVRYLHLLPFLRARAGDNDGGFAVSDYGQVEPRLGDTADLAALTARLRAAGISLCADFVLNHTADDHPWALAAKRGDARHLDYYHHFSDRSAPDAYERTLGQVFPHTAPGNFTWVQDADAWLWTTFYPYQWDLDWSNPAVFGEMALALLHLANLGVEVFRLDSTAYLWKRPGTDCMNQPEAHTILQALRALTDILAPAVLLKAEAIVPMAQLPPYFGEGAARGHECHLAYHSTLMAAGWVALAEQRGDIVQAAIAHTPALPPACGWLSYVRCHDDIGWN…
gi|348020632|gb|AGHZ01001554.1|	fig|487528.5.peg.178	peg	gi|348020632|gb|AGHZ01001554.1|_6890_6210	6890	6210	-	ThiJ/PfpI family protein			idu(2);COG2363 idu(2);CBSS-176280.1.peg.1561	atgaagatcctgatggtgctgacgtcgcacgaccgcctcggcgacaccggccacaagaccggcttctggctggaagagttcgccgcgccgtattacacgttcaaggacgccggtgccgaactgacccttgcgtcgcccaagggtgggcaaccgccgctggacccgaagagcgatgcgccggacgcgcagaccgaggccacccggcgtttcaaggacgacccggcggcgcagcagcaactggcgagcacgcagatcttggcgtcggtgcgcgtggacgactacgacgcgctgttctacccgggcggccacggcccgctgtgggatctggccgaagaccgcgactccatcgccctgatcgaagcgttcgcgcgcggcggcaagccgatcggcttcgtctgc…	MKILMVLTSHDRLGDTGHKTGFWLEEFAAPYYTFKDAGAELTLASPKGGQPPLDPKSDAPDAQTEATRRFKDDPAAQQQLASTQILASVRVDDYDALFYPGGHGPLWDLAEDRDSIALIEAFARGGKPIGFVCHAPGVLRRVTAADGAPLVKGRRVTGFTNGEEAAVGLTDVVPFLVEDELQRLGGDYSKCAAWGVHVVEDGRLVTGQNPASSEAAAEALLEMLNN
gi|348020632|gb|AGHZ01001554.1|	fig|487528.5.peg.179	peg	gi|348020632|gb|AGHZ01001554.1|_8168_6993	8168	6993	-	FIG01210031: hypothetical protein		FIG01210029	ff	gtgcgcggcatccgcctgctggcgctggcgagttggccggtggcgttgcagacgccgttcctggagagcgtggcgcgcgggcagccgcagctgccgcaggtggactaccccaggctggatttcgccgacacccgtcgcgagctggcggcgatcgccgaggccgccgatccggcacatccgctcggcgcctacctgcaggcctcggtgcatagctgggatctggccgcggccctgctggaagcgctcggcacgccggcggtgggcacgtactcggcgcagttgttcggcgtgccggacgacccgatgcccggccacggtcccaccacccgcgaggccgccggccatttcatccgcatcgcccacgagctggaccgcgagctgttctcggccgaggagcag…	MRGIRLLALASWPVALQTPFLESVARGQPQLPQVDYPRLDFADTRRELAAIAEAADPAHPLGAYLQASVHSWDLAAALLEALGTPAVGTYSAQLFGVPDDPMPGHGPTTREAAGHFIRIAHELDRELFSAEEQVPVSATALRLLLQRDLDEFFGARVITVELDPDLLAKAAAGAQRIRLRSGAHFSDYDRAQLFHHEALVHSLTALNGRQQAQLPSLALSSPRTTATQEGLATFAEQITGSIDIERMKRISLRIEAIALARDGADFIEVFRYFDAAGQSPAESFSSAQRVFRGVPTTGGAAFTKDTVYLRGLVSVHTFFRQALQRDRLPLCRWLFAGKMALEDVAAFAPLFESGVLAPPRWLPTWVARASGLAGMLAFSLFANRIRMDQVD
gi|348020634|gb|AGHZ01001553.1|	fig|487528.5.peg.180	peg	gi|348020634|gb|AGHZ01001553.1|_897_79	897	79	-	Tricarboxylate transport transcriptional regulator TctD		FIG00018902	ff	gtggggaatcgggaatcgagaatggggaatcgaaaaagcacgttcccggatgcgctaggcttctgccgttgctgtttccattccccgttcccgattcaccattcccggcctccaatgcgcctgctcctggtagaagacaatgccgatctcgccgatgcgatcgtgcggcgcatgcgccgcagcgggcatgcggtggattggcagcgcgatggcttgagtgcggccggggtgctgcgctaccagcgcttcgatctggtggtgctggatatcggcctgccggggctggacgggctgcgcgtgctggccgggctgcgcgagcgcggcgacaccacgccggtgctgatgctgaccgcgcgcgacggcatcgaggaccgggtacaggcgctggacgtgggcgcc…	MGNRESRMGNRKSTFPDALGFCRCCFHSPFPIHHSRPPMRLLLVEDNADLADAIVRRMRRSGHAVDWQRDGLSAAGVLRYQRFDLVVLDIGLPGLDGLRVLAGLRERGDTTPVLMLTARDGIEDRVQALDVGADDYLGKPFDFREFEARCRVLLRRNRGQASEVVQLGGFAFDNAAHSVSLDGTPIELPNREYRLLEILIGRLGQVVGKDEIGNGLFGFDDEAGPNAIELYVGRLRKKLAAAPLRIVTVRGVGYKLEAAATPPDPAAADADG
gi|348020634|gb|AGHZ01001553.1|	fig|487528.5.peg.181	peg	gi|348020634|gb|AGHZ01001553.1|_1006_2196	1006	2196	+	Phosphate-specific outer membrane porin OprP ; Pyrophosphate-specific outer membrane porin OprO		FIG00019737	idu(2);Phosphate_metabolism	gtggaactgaagactctgacattgggcagcgcctgcgcgttgctgtgcctggccggatcggcgcgcgccgccagcgacgacgacggcccggtgaccgccgagctcggtgggcgcctgcattgggatttcgcccacttcgacaacgacaatcgcggcacgcccaatcccgacgacaccgagatccgccggctgtggctggacgtgtccggcaagttcttcggcttcggctacaaggtcgaaggcgatttcgccgggctgcaggacgacttcaacggcaagggcatcgaggccaaggacgtctacatcacccgtaaattcgatgccggcaccctcaccgtgggccagttcaagcagtacttcaccctcgacgaccgcaccggctccaacttcggccagttc…	MELKTLTLGSACALLCLAGSARAASDDDGPVTAELGGRLHWDFAHFDNDNRGTPNPDDTEIRRLWLDVSGKFFGFGYKVEGDFAGLQDDFNGKGIEAKDVYITRKFDAGTLTVGQFKQYFTLDDRTGSNFGQFLERSGAASTLAPLYRKAVSWQAAGTDYTWAASVYSLQSIDVSNTRGHAFGGRGTWAPGARDGDVLHLGLSLAHEHYDHPGAGGAPALSIRPRPAGHLSDDSRVTLARFADGRDTDVDKWSLEYAQVRGPLSWQGEFSGGLFDDGAQRADVMAAYGFVSWFATGESRRYDSKTGRFTRIKQVNHTYGAFELALRYDRMWGEQHRDGQADLLDASTASWTLAGNWYIKPNLRLMLDLIDSRNRDHLAGTTLDHTRAITGRFQYDF
gi|348020634|gb|AGHZ01001553.1|	fig|487528.5.peg.182	peg	gi|348020634|gb|AGHZ01001553.1|_2328_3653	2328	3653	+	Uncharacterized transporter, similarity to citrate transporter		FIG00953445	ff	atgctgaccgcgctcggtttcggaatggtcattaccttcatgtacctgatcatgagcaagcggctgtcgccgctggtcgcgctgatcatcgtcccgatcgtgttcgcactggccggcggcttcggcaccggcatcaacgagatgatgctggaggggatcaagaagatcgcgcccaccggcgtcatgctgatgttcgcgatcctgtacttcggggtgatgatcgacgccggcctgttcgatccgctggtccggcgcatcctgcgcctggtcaagggcgacccgatgaagatcgtggtcggcaccgcggtgctggcgctgctgatctcgctcgacggcgacggctccaccacctacatgatcaccgtttcggcgatgctgccgctgtaccggcggctgggc…	MLTALGFGMVITFMYLIMSKRLSPLVALIIVPIVFALAGGFGTGINEMMLEGIKKIAPTGVMLMFAILYFGVMIDAGLFDPLVRRILRLVKGDPMKIVVGTAVLALLISLDGDGSTTYMITVSAMLPLYRRLGMNALNMTCVTILAGGVMNLTPWGGPTARAATALHVDPADVFVPLVPAMALAIAGILVLAWYLGMKERRRLGVVTLPGDAWMDGSVADDGEALPTVEDAEDIKRPRLLWVNLVLTLALMAALVIGVLPMPVLFMIGFALALLINYPNLAEQRRRLVNHAGNVLSVVSLIFAAGVFTGILSNTGMVEAMSRSFLAVIPDAWGPYLAVITALASMPFTFFMSNDAFYFGVLPILSDAASHYGITPVEMARASLAGQPVHLLSPLVPSTY…
gi|348020634|gb|AGHZ01001553.1|	fig|487528.5.peg.183	peg	gi|348020634|gb|AGHZ01001553.1|_3761_4501	3761	4501	+	Acetoacetyl-CoA reductase (EC 1.1.1.36)		FIG01304054	idu(1);Serine-glyoxylate_cycle idu(1);Ethylmalonyl-CoA_pathway_of_C2_assimilation,_GJO idu(1);Polyhydroxybutyrate_metabolism idu(1);Acetyl-CoA_fermentation_to_Butyrate	atgaccctccgcatcgcctacgtcaccagcggcatgggcagcatcggtaccgcgatctgccagaagctggcgcgcaacggccataccgtggtcgccggctgcgggccggactcgccgcgcaagtcggcgtggctgcgcgagcagcgcgagctcggcttcgacttcatcgcctccgagggcaacgccaccgactgggattcgacggtggccgcgttcgccaaggtcaaggccgaggtcggcgagatcgacgtgctggtcaacaacgccggcggcagccgcgacatgctgttccggcagatgggccgcgaggactggcaggcggtgatcgccagcaacctgcatgcgctgttcaacatcaccaagcaggtggtggacggcatgaccgcgcgtggctggggc…	MTLRIAYVTSGMGSIGTAICQKLARNGHTVVAGCGPDSPRKSAWLREQRELGFDFIASEGNATDWDSTVAAFAKVKAEVGEIDVLVNNAGGSRDMLFRQMGREDWQAVIASNLHALFNITKQVVDGMTARGWGRIVNIGAVSAQKGQIGQINYATAKAAMQGFSRALAQEVASRGVTVNTVSPGYIASAAISGFPPDVLDRLASSVPLRRLGKPEEVAALCAWLASDEAAYVTGADYAVNGGLHMA
gi|348020634|gb|AGHZ01001553.1|	fig|487528.5.peg.184	peg	gi|348020634|gb|AGHZ01001553.1|_4578_5609	4578	5609	+	transcriptional regulator, LacI family				atgtccgacaaacccgaacccggcgcgcccgccgcgcgcctgcagatggccgacatcgcgcgcatggccggcgtctccgaatccactgtctcgcgcgcgctggccgacaatcccgtggtcgccgaacgcacccgcgcctacatcaagcagctcgcccgcgacgccggctaccgggtcgatccggtggcgcgcagcctgcgctcgcgccgctccaacatcgtctgcgtggcggtgccgctgatgcacgcgcacgagcagccgctgtcggacccgttcatgatgaccatgctggcgctgctggccgacgcgctgaccgcgcgcggctacagcatgctgctgtccaagctggaccagcaccaggaccactgggtcgaggacctggcgcgcaacagccgcgcc…	MSDKPEPGAPAARLQMADIARMAGVSESTVSRALADNPVVAERTRAYIKQLARDAGYRVDPVARSLRSRRSNIVCVAVPLMHAHEQPLSDPFMMTMLALLADALTARGYSMLLSKLDQHQDHWVEDLARNSRADGVIMLGQSHEHAALDAAARGGLPMLVWGSRIDGQAYASVGSDNLRGGELATAHLIEHGRRRIAFLGDEQLPEVAPRFAGYRRMLDAHGLAFDPRLHARSHFLSEDAYRLTRAMLKKTDPPDAVFAASDVIALGAIRALIEAGHRVPQDIALVGFDDIPLAAYSQPPLTTVRQDLAQAATLLVDGVLNLIAGTPVDSVEMPVSLVVRESA
gi|348020634|gb|AGHZ01001553.1|	fig|487528.5.peg.185	peg	gi|348020634|gb|AGHZ01001553.1|_7131_5683	7131	5683	-	Predicted maltose transporter MalT		FIG00033663	idu(1);Maltose_and_Maltodextrin_Utilization	gtgcccgacccgcccaggccgatgccgatgctcatgcgttccgatcgtcccctgcttccgctctcgcgcgtgctggcgctcaacgccggtttcttcggcgtgcagtacagcttcgggctgcagcagagcaacatgagcccgatctacaactacctgggtgccgaccacgccaacctgccctacctgtggctggccggcccgatcaccgggctggtgctgcaaccggtggtcggcgtgctcagcgaccgtaccgtgacccgctggggccgacgcatgccgtacatggtggtgggcgcgctggtctgcagcctgtgcctgctgaccatgcccttcagtgtggcgctgtggatggcggtggcgctgctgtggatgctggatgcggccaacaacgtggcgatg…	MPDPPRPMPMLMRSDRPLLPLSRVLALNAGFFGVQYSFGLQQSNMSPIYNYLGADHANLPYLWLAGPITGLVLQPVVGVLSDRTVTRWGRRMPYMVVGALVCSLCLLTMPFSVALWMAVALLWMLDAANNVAMEPYRALVSDVLAPPQRPLGYLTQSAFTGLGQTLAYVTPPLLVWLGMNQDAANAHHIPYVTIAAFAIGAGFSAASILLTARSVREPVLPAAQLQRLRSAAVGPLATLREIVDAVRQMPPTMRQMAPVMLFQWYAMFCYWQYIVLSLSTTLFGTTAADSHGFREAGLVNGQIGGFYNFVAFLAAFAMVPVARRVGPKATHAACLVAAGIGMCVLPSIHDRWLLLLPMVGIGLAWASMMGNPYLMLANSIPPERTGVYMGLFNLFIVLP…
gi|348020640|gb|AGHZ01001550.1|	fig|487528.5.peg.186	peg	gi|348020640|gb|AGHZ01001550.1|_87_1013	87	1013	+	FIG01210076: hypothetical protein		FIG01210072	ff	gtggcgatcggcggcggcaaggattcgctggtcagcatcgaagcgttgcgcgcggccggcgtggcgcagacggtgacctggatcggcggctcgcagctgatccgcgcctgcgccgagcgcaccggcctgccgaccttgaacatcggccgcacgcttgcgccggagctgttcgagttgaaccggcagggcgcgtggaatgggcatatcccggtgacggcggtgaactcggcgatcctggtgttcgccgcggtgctgcacgacgccggccaggtggtgttctccaacgagcactcggccagctatggcagccagatcgccggcaccggcgaggtcaaccaccagtggtccaagggctgggccttcgagcaggcgttcggtgagcaggtgcagcgctacgtg…	MAIGGGKDSLVSIEALRAAGVAQTVTWIGGSQLIRACAERTGLPTLNIGRTLAPELFELNRQGAWNGHIPVTAVNSAILVFAAVLHDAGQVVFSNEHSASYGSQIAGTGEVNHQWSKGWAFEQAFGEQVQRYVAADLRYYSLLRPLSELAVARQFAKTDHYDAHFSSCNRNFHILGERPAHRWCGVCPKCHFVFLALTPFMPKTRLVRIFGRNLLDDAGQAGGFDALLEFQDHKPFECVGEGRESRAAMAALAARAEWKEDALVARFIREIQPQLDPADLRVEPLLELDAQHRIPADLWERVRANFAA
gi|348020642|gb|AGHZ01001549.1|	fig|487528.5.peg.187	peg	gi|348020642|gb|AGHZ01001549.1|_72_287	72	287	+	hypothetical protein				ttggcctacctgccggcgctggcgctgtatgtgctggtggccgtgctggcctccgccgcgtcggtgccggccggacagcactggcaactgctgctgatggccttcgtgttcggctgcctgccgctgctgtgggccgccttgccgttttcgatgctcgaatttcttctgtgccgccgctatctgcggcacacccgtgtgcttgcaggacgtccatga	MAYLPALALYVLVAVLASAASVPAGQHWQLLLMAFVFGCLPLLWAALPFSMLEFLLCRRYLRHTRVLAGRP
gi|348020646|gb|AGHZ01001547.1|	fig|487528.5.peg.188	peg	gi|348020646|gb|AGHZ01001547.1|_694_170	694	170	-	FIG01210386: hypothetical protein		FIG01210385	ff	gtgtccaagcaatccaaagccaagcgcgacaagcgcaagaagcagcagtcgccgcgccccttcgcccgcctgggccgcgagcagcccatcgccaaccacgccgtgctgcagaacgagagcggccgcgtgctggccgcgatcggcctgcagggtcgccagtggttgctgtcggtcggcggccagaccatgggcaatgccgacaatccggtgccgatgctggcgatgctcaagcacctggccaacctgcaggagcaggaaggcaacaccatcaccctggactactcggtgcagctgcagcagatgatcgacgcgctggcggccgaagccggccagaccccgaccgagtacctggacgcgctggttgccgagttcgccgcgggcgacggcgcggaagagggt…	MSKQSKAKRDKRKKQQSPRPFARLGREQPIANHAVLQNESGRVLAAIGLQGRQWLLSVGGQTMGNADNPVPMLAMLKHLANLQEQEGNTITLDYSVQLQQMIDALAAEAGQTPTEYLDALVAEFAAGDGAEEGADEDGADTDAAAETDDAAPAEADGSATADPAADADGTHKPA
gi|348020648|gb|AGHZ01001546.1|	fig|487528.5.peg.189	peg	gi|348020648|gb|AGHZ01001546.1|_449_1180	449	1180	+	Two-component response regulator		FIG01111287	ff	atgtccgtttcctctccgggcgccgccgtgcccgcgtccgcgccgctggtcctgatcgccgaagacgagagcgagatcgccgagatcctcagcgcctacctggcgcgcagcgggttgcgcagcgcccacgccgccgatggccgcgccgcgctggacctgcacctggcgctggacccggacctgatcctgctggacgtgcaactgccggcggcagacggctggaaggtgctggccgaactgcgccaccgcggcgagacgccggtgatcatgctcaccgcgctggaccaggacatcgacaagctgatgggcctgcgcctgggcgccgacgactacgtggtcaagccgttcaatccggccgaggtggtggcgcgggtgcaggcggtgctgcggcgcatccgt…	MSVSSPGAAVPASAPLVLIAEDESEIAEILSAYLARSGLRSAHAADGRAALDLHLALDPDLILLDVQLPAADGWKVLAELRHRGETPVIMLTALDQDIDKLMGLRLGADDYVVKPFNPAEVVARVQAVLRRIRGNGTEEARSLRVGVFHVDLDQHAASVRVGEQRHALDLTLTEFKLLVRLMRAPKRVFSRAELLDACLPEGDTQERTIDSHISKLRKKLEALGVQGTPASVRGVGYRFGTGA
gi|348020650|gb|AGHZ01001545.1|	fig|487528.5.peg.190	peg	gi|348020650|gb|AGHZ01001545.1|_596_1645	596	1645	+	Ferrochelatase, protoheme ferro-lyase (EC 4.99.1.1)		FIG00000345	isu;Heme_and_Siroheme_Biosynthesis isu;At4g38090	gtgccgccgccgccaggtgcaggcgccgtcgatcgccgcgatcgaacgaatcgacacgccgtggcgcgtgcgctctgccacaatgcgcgcatgtccgacgcacccgagaccgccatcctggtggtgaatctaggcacgcccgaggcgcccaccgcgcctgcggtcgcccgttacctggccgagttcctcggcgacaagcgcgtggtcgcgatcccgcgcctgttctggtggcccctgctgcactgggtgatcctgccgcggcgctcgcccaagtcggccgagaagtacgcgcaggtctggctggccgacggctcgccgctggcggtgtacacccggcgcctggccgaaggcatgcagcgcgaactgcccgggcaccgcgtggcctgggcgatgcgctac…	MPPPPGAGAVDRRDRTNRHAVARALCHNARMSDAPETAILVVNLGTPEAPTAPAVARYLAEFLGDKRVVAIPRLFWWPLLHWVILPRRSPKSAEKYAQVWLADGSPLAVYTRRLAEGMQRELPGHRVAWAMRYGAPALAPALDALREAGVRRIVVLPLYPQYSTTTTASIEDVVQAWQARHPQLPVHLIEDYPTDPAWVAAVADSVRAHWAQHGRGERLFFSFHGLPQRVANNGDPYPQRCEASAQAIATALGLEAGQWELGYQSRFGAERWLRPYAEPRLWELAAQGVKQVDVLCPGFATDCLETLEEVAMGFVETCAERGMQVRYIPCLNDAPAHARALAQLAARAA
gi|348020654|gb|AGHZ01001543.1|	fig|487528.5.peg.191	peg	gi|348020654|gb|AGHZ01001543.1|_6_245	6	245	+	4-alpha-glucanotransferase (amylomaltase) (EC 2.4.1.25)		FIG00028461	isu;Glycogen_metabolism isu;Maltose_and_Maltodextrin_Utilization	ttgcgcttcgtcgctgccacgccctcgccgctggcgctgctgccggccgaggacgcgctgggcctggaccagcaacccaacctgcccggcaccgtcgacggccacccgaactggcgccggcgcctgcccgcacccgatgccgccgcatccgccgccaccctcgccacgcgcctggacgccttcgcccagacccgccaatccaccgccatcgccgcgcaaggagccgacgcatgcgcatga	MRFVAATPSPLALLPAEDALGLDQQPNLPGTVDGHPNWRRRLPAPDAAASAATLATRLDAFAQTRQSTAIAAQGADACA
gi|348020656|gb|AGHZ01001542.1|	fig|487528.5.peg.192	peg	gi|348020656|gb|AGHZ01001542.1|_178_648	178	648	+	FIG01211262: hypothetical protein		FIG01211261	ff	atgaagccatcgctgttccgcctgggcctgaacctgtggccgccgttcctgtgcgccggtatccatgtgactgaactgagcgccgactatcgccatgcgcgggtcgaactgcgcatgcgtccgtggaaccgcaactacgtcggcacccatttcggcggcagcctgttcgccatgaccgacccgttctggatgctgctgaccatgcagaacctggggcgcgactactacgtctgggacaaggccggcagcatcgagttcgtgcgcccgggccgcggcacggtcagcgcgcaattccacctggaccaggccttgttggacgaactgcgcgccgccaccgccggcggcgacaagcacctgcactggttcgagaccgacgtggtcgacgcccagggcgaggtg…	MKPSLFRLGLNLWPPFLCAGIHVTELSADYRHARVELRMRPWNRNYVGTHFGGSLFAMTDPFWMLLTMQNLGRDYYVWDKAGSIEFVRPGRGTVSAQFHLDQALLDELRAATAGGDKHLHWFETDVVDAQGEVVARVRKQLYVRRKPPARDGAASV
gi|348020656|gb|AGHZ01001542.1|	fig|487528.5.peg.193	peg	gi|348020656|gb|AGHZ01001542.1|_774_1697	774	1697	+	hypothetical secreted protein				atgcaccatcacgcacgcgcacggccgacctggccgctggcgctcctgtcggcttgcctgctgttgccggccagccacgccgcgaaggccggggaagggctgttcacgcgtacctacacgaccgacaccacgcccgccggcaccttcgaattcgagcaggccttccgcgatcgctcgcaacgcgccttcggcagcttcgaggcgaccgacgcgctgacggagatcgagtacggcttcaccgaccgcctgcagggcgcgctttacctcaacggcgtgcacattgccgccaatggcgcgccggacgacgacgatcccaatggcggcaccggtttcacccggcacggcagctatttccagagcgtcgccgcggagttcatctaccgggtcaagagcccgtac…	MHHHARARPTWPLALLSACLLLPASHAAKAGEGLFTRTYTTDTTPAGTFEFEQAFRDRSQRAFGSFEATDALTEIEYGFTDRLQGALYLNGVHIAANGAPDDDDPNGGTGFTRHGSYFQSVAAEFIYRVKSPYTDGYGLALYVEPEYNLRDYHNGLKYDGSYGLETGLLLQKNFYDDRVVLAYNLFLEAEKIRFDGERDYSSELDFNNSVGLSYRFQQNWSAGLELRNHNEIGHFHVHEHTVYWLGPVLHYGGKKAWFTAGWLEQVWGDPSGYQDGAYVGDHLFLRSHERREIALKFGIPFGGGSGG
gi|348020656|gb|AGHZ01001542.1|	fig|487528.5.peg.194	peg	gi|348020656|gb|AGHZ01001542.1|_1790_2308	1790	2308	+	PUTATIVE SIGNAL PEPTIDE PROTEIN				atgtcgcatcgcctcatcgccctgcccctcgtcgcgctcatcgcccccgcctacgccaccacctacctgtcggtggaacaggcccaggcgcaactgttccccggacagacgctggtcgcgcagccgcgcactctggatgcggcgcagatggccgccatcaccaaggccgccggggtctcgccgctgtcgccgcaactcaatgcctggcgcgcctccggcggcggctggctgatcgtcgaccgggtggtcggcaaacacgaattcatcaccttcgcggtggcgctgaacgctgccggcgcggtcacggacgtggagatcctggattatcgcgagacctacggacagcaggtccgcgagcccagctggcgcgcccagttcgtcggcaagcaggccggcgca…	MSHRLIALPLVALIAPAYATTYLSVEQAQAQLFPGQTLVAQPRTLDAAQMAAITKAAGVSPLSPQLNAWRASGGGWLIVDRVVGKHEFITFAVALNAAGAVTDVEILDYRETYGQQVREPSWRAQFVGKQAGAPLQLGQDVRNISGATLSSKHVTDGVRRVLATYALVLAHG
gi|348020656|gb|AGHZ01001542.1|	fig|487528.5.peg.195	peg	gi|348020656|gb|AGHZ01001542.1|_2301_3134	2301	3134	+	PROBABLE THIAMINE BIOSYNTHESIS LIPOPROTEIN APBE PRECURSOR TRANSMEMBRANE				atggctgagccgctgctgcgccgctgcaagccgctgctcggcaccttcgtcgaagtatgcgtgccgaccgctgccgcggacgccgccagcgccgccttcgccgacatcgcccatgtgcatgcgcgcatgtcctttcacgacgagggcagcgacctcgccgccctgcgccgagcgcgcaccggtaccgcggtgctggtggatccagccaccgtccaggtcctggcactggccaagcaactgttcgcacgcagcgccggcctgttcgacgtcgcggtcggtgcgcgcctggtcgccgccggcttcctgccgcggccgtccggcatcgacctgcgccgcatgcgcggcaccagcgccgacatcgaactcctcggcgccgaccgggtcgtctgccatcggccg…	MAEPLLRRCKPLLGTFVEVCVPTAAADAASAAFADIAHVHARMSFHDEGSDLAALRRARTGTAVLVDPATVQVLALAKQLFARSAGLFDVAVGARLVAAGFLPRPSGIDLRRMRGTSADIELLGADRVVCHRPMLIDLGGIAKGFAVDRAIDRLLRAGVDTATVNAGGDLRVIGETMVQLRSTDHVLGGVLRLTDRAMASSANLHMRRRHRGRVCTPHLDRDRAAVLADGAVSVVARTCALADAMTKVALDAPALATAILAEHGGFLVRQPASAAAA
gi|348020657|gb|AGHZ01001541.1|	fig|487528.5.peg.196	peg	gi|348020657|gb|AGHZ01001541.1|_21_134	21	134	+	hypothetical protein				gtggacatccggcgcgacaatccgcagtgccagcgaggcccgatgggcagcctggcctaccgcatcgacgacgaaaagaccccgctgctgttcctggtcgcatgcgtgacgtga	MDIRRDNPQCQRGPMGSLAYRIDDEKTPLLFLVACVT
gi|348020657|gb|AGHZ01001541.1|	fig|487528.5.peg.197	peg	gi|348020657|gb|AGHZ01001541.1|_151_276	151	276	+	hypothetical protein				ttgccgctgctgggcaaggcgcgcagtggcggcaactccgccgcggacgccggcatcgatcgcacggcggacaacgccgctgtgatcgagatcgcctacgacgccggcgactgggcgtcgccctga	MPLLGKARSGGNSAADAGIDRTADNAAVIEIAYDAGDWASP
gi|348020657|gb|AGHZ01001541.1|	fig|487528.5.peg.198	peg	gi|348020657|gb|AGHZ01001541.1|_330_815	330	815	+	FIG000233: metal-dependent hydrolase		FIG00000233	ff	atgaccaaaggtcccgtccgcctcgatgtcggcgtcagctacgccctgccccgtgccgggttgccggcggcgacgagcttccgcaaatgggtcgccgcggcgctgaaaggccgcatccgcgaggccgacctggcgatccgcctggtcgacgaccgcgaaggccgcgccctcaaccagcactaccgcggcaaggactacgccaccaacgtgctcagcttcccggccgaactgcccgaggggctgccgaagggcgtgaagctgccgctgctcggcgacctggtgatctgcgcgccggtggtggcgcgcgaagccgccgaacaggacaagccgctcaacgcgcactacgcgcacctgaccgtgcacggcgtgctgcacctgctcggctgggaccacgaggac…	MTKGPVRLDVGVSYALPRAGLPAATSFRKWVAAALKGRIREADLAIRLVDDREGRALNQHYRGKDYATNVLSFPAELPEGLPKGVKLPLLGDLVICAPVVAREAAEQDKPLNAHYAHLTVHGVLHLLGWDHEDDKEAEAMEQLEREILADLGVSDPYAGER
gi|348020662|gb|AGHZ01001539.1|	fig|487528.5.peg.199	peg	gi|348020662|gb|AGHZ01001539.1|_15_317	15	317	+	hypothetical protein				ttgggcgcgtggctggccgaggcgcggctgccgaccctgctcgacgaccgcgccagctatccggtgatcgtcgcccgcggcgacgccaggcaactgatcctgccgttcgacccgcgcttcaagcaggcgctggtcgatccgcggcggatgccggcgcaggtggtggtgagcgacccggccagccaggccggcgcgctggacagcctcaaccggcgcttcccgcagctatggcagcagggcctgccgggctacagtctggtctaccaccagggcatctaccgggtatggcgccgattgccgtga	MGAWLAEARLPTLLDDRASYPVIVARGDARQLILPFDPRFKQALVDPRRMPAQVVVSDPASQAGALDSLNRRFPQLWQQGLPGYSLVYHQGIYRVWRRLP
gi|348020664|gb|AGHZ01001538.1|	fig|487528.5.peg.200	peg	gi|348020664|gb|AGHZ01001538.1|_822_394	822	394	-	General secretion pathway protein L		FIG00042351	ff	ttggacaaccgccgcgatgcgctggagcacctgcgcacgcaggtggacagcggcgcgcagcgcgcacgcgccgtggccgcgcagcgccagcaactgctcgacctggtcgaaggcgccgcgttcttcgaccagttgcgcgccgagcgcccggcctcggtggaggtctggaacgaactgagcaagcgcctgccggagggcacctatctggagaagttctcgatcgagggcaaccagttgcagttgatcggcctcagcagcgaagcctcgtcgctggtcgggcgcctggaaggttcgccgctgtggcgcacgccgtcgctgaccggcgtgctgcaggccgacccgggcagccaccgcgaccgcttcaccctcaccgccgagctggccggcaccaagcgcaag…	MDNRRDALEHLRTQVDSGAQRARAVAAQRQQLLDLVEGAAFFDQLRAERPASVEVWNELSKRLPEGTYLEKFSIEGNQLQLIGLSSEASSLVGRLEGSPLWRTPSLTGVLQADPGSHRDRFTLTAELAGTKRKEAADAGAGR
gi|348020668|gb|AGHZ01001536.1|	fig|487528.5.peg.201	peg	gi|348020668|gb|AGHZ01001536.1|_1006_587	1006	587	-	Large-conductance mechanosensitive channel		FIG00000518	isu;Potassium_homeostasis	atgagcatgatccgcgaattcaaggaattcgccatgcgcggcaacgtgctggacctggcggtcggcgtggtgctcggtgccgcgttcggcaagatcgtcaccgcgctggtggagaagatcatcatgccgccgatcgggttgctcgtcggcggcgtggacttctcgcgctgggcgtggacgctgaaggcggccacggtggacgcggcgggcaagccggtgccggccgtggtgatcggcatcggcgatttcctcaacaccatcatccagttcgtgatcgtggccttcgccatcttcatgctggtcaaggcgatcaaccgcatcgcacgcaaggaaccgccggcgccgaaggccccgaccgaggaagtgctgctgctgcgcgagatccgcgattcgctcaag…	MSMIREFKEFAMRGNVLDLAVGVVLGAAFGKIVTALVEKIIMPPIGLLVGGVDFSRWAWTLKAATVDAAGKPVPAVVIGIGDFLNTIIQFVIVAFAIFMLVKAINRIARKEPPAPKAPTEEVLLLREIRDSLKHEPRAE
gi|348020668|gb|AGHZ01001536.1|	fig|487528.5.peg.202	peg	gi|348020668|gb|AGHZ01001536.1|_1838_1131	1838	1131	-	Fumarylacetoacetate hydrolase family protein		FIG00007658	idu(1);COG0277 idu(1);Gentisare_degradation idu(1);Pterin_carbinolamine_dehydratase idu(1);Salicylate_and_gentisate_catabolism	atgaaagatctgttcgccgctgccgaggctccgcgtgttcctgtgcgcggccaggggcttttcccggtgcatcgcatctattgcgtgggccgcaacttcgccgaccatgcgcgggagatgggcgccagtgcgccggcgtcgaaggccgagcgcggccagccgaccttcttcatgaaaccggccgatgcgctggtgatcggcgaggaggccatcccctacccgtccgcgacccaggacctgcaccacgaggtggaactggtggtggcgctgggccaggacgcgccggccggcgtgctgccggtggacgccgccgagtctctgatcctggcctacggcgtgggcctggacctgacccgtcgcgatctgcaggccgcggccaaggccaagggcctgccgtgg…	MKDLFAAAEAPRVPVRGQGLFPVHRIYCVGRNFADHAREMGASAPASKAERGQPTFFMKPADALVIGEEAIPYPSATQDLHHEVELVVALGQDAPAGVLPVDAAESLILAYGVGLDLTRRDLQAAAKAKGLPWDIAKGFDASAPISELIPAGEVGALEALNLSLEVNGEVRQQSLLEQMIWNVPEILHELSKLFALRAGDLVFMGTPAGVAALRPGDRFSARLENVAERHGRIVG
gi|348020668|gb|AGHZ01001536.1|	fig|487528.5.peg.203	peg	gi|348020668|gb|AGHZ01001536.1|_1767_1901	1767	1901	+	hypothetical protein				atgcaccgggaaaagcccctggccgcgcacaggaacacgcggagcctcggcagcggcgaacagatctttcatgggctggcatccgaacggaacaagatgccgaagtctaacgcgtcagcccggcaaggcttctaa	MHREKPLAAHRNTRSLGSGEQIFHGLASERNKMPKSNASARQGF
gi|348020668|gb|AGHZ01001536.1|	fig|487528.5.peg.204	peg	gi|348020668|gb|AGHZ01001536.1|_2226_1954	2226	1954	-	FIG01210269: hypothetical protein		FIG01210267	ff	atgcgcgctcgcctcttcaatttcgaccaattccggcacgtcttcgcgccgcgcaagccgcgccatccgctggtgaagctggccgtgggcctgctcggcctggcgatcctggccgggctggtgttcgtcagcgtgttcgtgggcgcggcgatgatcctgggcggcatcgccatgaagctgctgagccagcgcggcaagcgcccggccaccgcgcgccggcatgtcgtcgatggcgagtaccgggtggtgcgcaagccggccttgccgctttag	MRARLFNFDQFRHVFAPRKPRHPLVKLAVGLLGLAILAGLVFVSVFVGAAMILGGIAMKLLSQRGKRPATARRHVVDGEYRVVRKPALPL
gi|348020668|gb|AGHZ01001536.1|	fig|487528.5.peg.205	peg	gi|348020668|gb|AGHZ01001536.1|_2448_2768	2448	2768	+	Ferredoxin, 2Fe-2S		FIG00000664	idu(1);Iron-sulfur_cluster_assembly icw(1);tRNA_modification_Bacteria idu(1);Soluble_cytochromes_and_functionally_related_electron_carriers idu(1);Fe-S_cluster_assembly idu(1);Alanine_biosynthesis	gtgctggcgtcgctgcacgccctcgtttccggcgaactggccgaggccgaggcgctgatcggcggcgaatccgagtcgctgctgctgtaccgggagggcgacaccgtgcgcgcgtggttgaacgtgtgcccgcatgccgggcgccgcctggactggtcgccggggcagttcctgaagagccgcgagggccacgtggtgtgcgccgcgcatggcgccgcgttcgaactgcagggcggtgagtgcgtgtccggcccctgtcgcggccagagcctgcacgcggtgccggtggacgtgcgcgacgggcaggtggtgctggtttag	MLASLHALVSGELAEAEALIGGESESLLLYREGDTVRAWLNVCPHAGRRLDWSPGQFLKSREGHVVCAAHGAAFELQGGECVSGPCRGQSLHAVPVDVRDGQVVLV
gi|348020668|gb|AGHZ01001536.1|	fig|487528.5.peg.206	peg	gi|348020668|gb|AGHZ01001536.1|_4668_2800	4668	2800	-	sulfur deprivation response regulator		FIG01210778	ff	atggataccgcgctgacgctgaccaccgatatgaagctcgtgctcgggctggtcggcttcaccatggcgatgttcgtgttcgagcggatccgcgccgacgtggtggcgctggtggtgctggtggtgctcggggtgaccgggctgatcgcgccggaggagctgttcagcggcttctccggtaacgcggtgatgagcatcatcgccaccaccatcctcggcgccgggctggagcgcaccggcgcgctgaaccggctggcctcgtggctgctgcggcgggcgcgcggggtcgaggaacggttgatgctgctgaccaccgccatcgccgggctcaattcctcgttcatgcagaacccctcggtgatggcgctgtacctgccggtggcctcgcgcctggccgga…	MDTALTLTTDMKLVLGLVGFTMAMFVFERIRADVVALVVLVVLGVTGLIAPEELFSGFSGNAVMSIIATTILGAGLERTGALNRLASWLLRRARGVEERLMLLTTAIAGLNSSFMQNPSVMALYLPVASRLAGRTGLTLQRLLLPIAAAIVMGGALTMVGNSPLILLNDLLQSANNNLPSGMATIEPLRMFAPLPIGVALLAASLIYFRVRGDKALAEEERLINDGVTPARTESYFARTYGIEGDVFELIVSADSPLVGMTLGEAETVHNAPLLLALKTGNDTRLAPPADMRIWVGSVLGVMGARQQVADFAQNQFLRLSSRLRNLGDLFNPSRAGISEAVIPPTSRFIGKSAAELRLRKQAGISLLAINRDKQVIREDVRKVPLRAGDMLVFHSIWQD…
gi|348020668|gb|AGHZ01001536.1|	fig|487528.5.peg.207	peg	gi|348020668|gb|AGHZ01001536.1|_5520_4735	5520	4735	-	tRNA (guanine46-N7-)-methyltransferase (EC 2.1.1.33)		FIG00002733	isu;tRNA_modification_Bacteria isu;RNA_methylation	atgaccgatccgttctccagcgccggcgccaagaccccgccgaaacccttcaccgtcgaggaaggccatcgccaggtgcgcagcttcgtgctgcgccagggccgcttcaccccggcccagcagcgcgcgttcgacgcgctgtggccgcgcttcggcctggactacagcggccagccgcgcgacctggacgccaccttcggccgcagcgcgcccaaggtgctggagatcggcttcggcaacggcgcggccttgcgccacgccgcgcagcacgaccccagccgcgactacatcggcatcgaggtgcatgcgccgggcgtcggccgcctgctcaacgccctggccgaggacggcgccgaccacgtgcgcctgtaccaccacgatgcggtggaggtgctgcag…	MTDPFSSAGAKTPPKPFTVEEGHRQVRSFVLRQGRFTPAQQRAFDALWPRFGLDYSGQPRDLDATFGRSAPKVLEIGFGNGAALRHAAQHDPSRDYIGIEVHAPGVGRLLNALAEDGADHVRLYHHDAVEVLQHEIADGSLDEVRIYFPDPWHKKRHNKRRLLQPAFAALLVRKLRAGGRLHCATDWADYAEQMWDVLDATPGLVNRAGPRGHVPRPDWRPQTHFETRGQNLGHGVWDLLYDRESGTGNRESEAGSSAAPR
gi|348020668|gb|AGHZ01001536.1|	fig|487528.5.peg.208	peg	gi|348020668|gb|AGHZ01001536.1|_6343_5531	6343	5531	-	Thiazole biosynthesis protein ThiG		FIG00000563	isu;Thiamin_biosynthesis isu;COG2363	atgggcgataatccgccgatgaacgctcccgccccccacgatgcgctggtgatcgccggcaaaccctatcgttcgcgcctgctcaccggcaccggcaagttcgccgatctggaacagacccgcctggccaccgaggccgccgccgcgcagatcgtcaccgtggcgatccgccgcagcaacatcggccagaacccgggcgagcccaacctgctcgacgtgctgccgccggagcagtacaccatcctgcccaacaccgccggctgctacaccgccgaggacgcggtgcgcacctgccggctggcgcgcgaactgctcgacggccacaacctgaccaagctggaagtgctgggcgaccagcgcaccctgttcccggacgtggtgcagaccctcaaggccgcg…	MGDNPPMNAPAPHDALVIAGKPYRSRLLTGTGKFADLEQTRLATEAAAAQIVTVAIRRSNIGQNPGEPNLLDVLPPEQYTILPNTAGCYTAEDAVRTCRLARELLDGHNLTKLEVLGDQRTLFPDVVQTLKAAEILVADGFEVMVYTSDDPILAKRLEEIGCVAVMPLAAPIGSGLGIQNRYNLLEIIDNAKVPIIVDAGVGTASDAAIAMELGCDGVLMNTAIAGARNPVLMASAMRKAVEAGREAFLAGRIPRKRYASASSPVDGLIG
gi|348020668|gb|AGHZ01001536.1|	fig|487528.5.peg.209	peg	gi|348020668|gb|AGHZ01001536.1|_6590_6390	6590	6390	-	Sulfur carrier protein ThiS		FIG00058747	icw(1);Thiamin_biosynthesis icw(1);COG2363	atgaacatcgaattgaacggcagacaatgcacgctggcgccggccaccacggtggccgcgctgctgcaggccgaagggctggggcagcgtcgggtcgcggtcgaggtcaacggcgagatcgtgccgcgcggcgcgcacgccacgcacgagctgcacaccggcgaccgggtcgagatcgtgcacgcgctcggcgggggctga	MNIELNGRQCTLAPATTVAALLQAEGLGQRRVAVEVNGEIVPRGAHATHELHTGDRVEIVHALGGG
gi|348020668|gb|AGHZ01001536.1|	fig|487528.5.peg.210	peg	gi|348020668|gb|AGHZ01001536.1|_6762_8585	6762	8585	+	Phospholipase/lecithinase/hemolysin		FIG01211431	ff	atgacgtcgtctatccgtccgctccgctcgctgctcgccgccgcgatcgtgctcgccgccgcgcctgcgttcgcgcagtccaccacctacagccgcaccgtgttcttcggcgacagcctgaccgacgccggctactaccgtccgctgctgccggcctcggtgcgtgcggtgaccggccagttcaccaccaacccggacttcgtctgggcgcagtacgtggccgagtactacggcaccaacgccgccgccaacggcaatggccagatcggcgacgactatgccgcgggcaacgcgcgcgtcggcgtggccaacgccagcgcgctgggcgtggcgccgtcgctggcgacccaggccagcaactacctggccgccaacggcggcaaggccgatccgaacgcg…	MTSSIRPLRSLLAAAIVLAAAPAFAQSTTYSRTVFFGDSLTDAGYYRPLLPASVRAVTGQFTTNPDFVWAQYVAEYYGTNAAANGNGQIGDDYAAGNARVGVANASALGVAPSLATQASNYLAANGGKADPNALYSVWGGANDLFAIAGGAPVQTTIGNAVTAEVGIVASLQNAGARYVMVNNLPDVGITPRFRAGGAAAMAQGTALATAYNTALFSGLKSAGLRVIPFDTFHLLQEVVANPGTYGFTNVTGTACQPQITAQSLTCNPTSYVSADAADTYVFADGVHPTGRTHELLAQYALSILEGPRTQQILTHSAQMVGRSRADQVAWHVDGRPEADGVRWWGNLRGDMQRYQHGDLYDGLAPAGLFGVDWSRGEWVFGGFGGFGRTDADFGNRGGD…
gi|348020668|gb|AGHZ01001536.1|	fig|487528.5.rna.1	rna	gi|348020668|gb|AGHZ01001536.1|_8844_8914	8844	8914	+	tRNA-Gly-CCC			isu;tRNAs	gcgggcgtagctcaatggtagagctgtagcttcccaagctactgacgtgggttcgattcccatcgcccgct
gi|348020668|gb|AGHZ01001536.1|	fig|487528.5.peg.211	peg	gi|348020668|gb|AGHZ01001536.1|_9020_10507	9020	10507	+	putative phage-related integrase				ttggccaagcccttcttgctgcatcggccgtcaggcctctatgtgcgcttcttggttcctgctgatttgcgggggcaagttggctcgcgatatctcgttcgtcctctccatcttcgccccggcgatgctgcgcgtctggtgtcggcctacatggggatggcactatcgaacgcgttccaagcattgaggcaggggaagccggtggatctggacgaagtgctgcgccgcatccgagagcaaggactgcgcgaactcacattgaccgatgtgacgctgcccaacggcacgcatttgggtagagcccagatcgacacgcccgaagacgcagcattgttcgctgagttgttgcgtgagccagccagcggaaatgccgcgaccaacaagcgaagcggctggcgc…	MAKPFLLHRPSGLYVRFLVPADLRGQVGSRYLVRPLHLRPGDAARLVSAYMGMALSNAFQALRQGKPVDLDEVLRRIREQGLRELTLTDVTLPNGTHLGRAQIDTPEDAALFAELLREPASGNAATNKRSGWRTGKAKASGPLLSKAIADHLGDLGRAKLHSKTILESRHSLRLFAGAVGQDLAVSELTADHVRAFFDVVRWWPSNATKRAPYKGLAVMDVVTLAQANQVPEPAAWTVAKHRQRVSVFLVSLVSAGLLPNNPLAGIRAIATPDADDTGEPFTDAELKAIFDPVAFPAWAKKYPHRWFGPMLGLYSGARVNEIAQLRVEDIDTIDGVPGFFVRQGGKGQSVKNKNSRRFVPLAKPVIDAGFLIYIDEVRQAGHTQIFPHLPNSTGLGFGR…
gi|348020672|gb|AGHZ01001534.1|	fig|487528.5.peg.212	peg	gi|348020672|gb|AGHZ01001534.1|_1489_500	1489	500	-	Putative sugar ABC transport system, periplasmic binding protein YtfQ precursor		FIG00003841	ff	atgcagaagcacacgtcgggaatgcgggcgctgggaatcgcggcactgctggggatggcgctggccgcgtgttccggcggcaaggacgccggcaaggcgcacgggcaactcaccgtcggtttcagccaggtcggcgccgagagcgaatggcgcaccgccaacaccgcttcgatcaagcaggccgtcgccaatgccggcatgacgctgaagttctccgatgcgcagcagaagcaggagaaccagatcaaggcgctgcgctcgttcatcgcccagcgcgtggacgtgatcgcgttttcgccggtggtggagtcgggttgggagacggtgctgcgcgaggccaaggccgcgaagatcccggtggtgctgaccgaccgcgcggtgaaggtgtccgacgacagc…	MQKHTSGMRALGIAALLGMALAACSGGKDAGKAHGQLTVGFSQVGAESEWRTANTASIKQAVANAGMTLKFSDAQQKQENQIKALRSFIAQRVDVIAFSPVVESGWETVLREAKAAKIPVVLTDRAVKVSDDSLYVTLIGSDFVEEGRKAARWLVERSPLKDGDKPVRIVELQGTVGSAPAIDRMKGFKEILAAHPRFQIVRSQSGDFTRAKGKEVMEAFLKSEGRNIDVLYAHNDDMAIGAIQAIEEAGLKPGKDILVISVDGVKGAFEAMQAGKLNVTVECNPLLGPQLVQAIRDLKAGKPLPKRIVVEESVYTQDQAAAELPKRKY
gi|348020672|gb|AGHZ01001534.1|	fig|487528.5.peg.213	peg	gi|348020672|gb|AGHZ01001534.1|_3026_1587	3026	1587	-	2-ketoglutaric semialdehyde dehydrogenase (EC 1.2.1.26)		FIG00132702	isu;COG3533 isu;Xylose_utilization	atgacccgacgtttccagagctacatcgacggccgctgggtggccggcgacgacctcgcccccgacgagaatccgtccgacctgtcggcaccggtcggcgaagccggcagcctcgacgcggccacggtgcgcgaggcgatcgccgccgccaacgcggcgcagtcggcgtgggccgcgagcaccccgcagcagcgcgccgacgcgctggacgcggtcggcagcgagatcctggcgcgcaagcaggaactgggcgcgctgctggcctcggaagagggcaagaccttgccggagagcatcggcgaggcggcgcgtgccgggcagatcttcaagttcttcgccggcgaggcgctgcgcattcccggcgagacgctggcctccacccggcccggggtcaacgtc…	MTRRFQSYIDGRWVAGDDLAPDENPSDLSAPVGEAGSLDAATVREAIAAANAAQSAWAASTPQQRADALDAVGSEILARKQELGALLASEEGKTLPESIGEAARAGQIFKFFAGEALRIPGETLASTRPGVNVEITREPVGTVGIIAPWNFPLAIPAWKIAPALAYGNTVVFKPAEIVPGCAWALAEILSRAGLPDGAFNLVLGSGRTVGQALVGERGIDALSFTGSVPTGNRLLRQAAERGLKIQLEMGGKNPLVVLADADLDLAAEIAVNGAYFSTGQRCTASSRLIVERAVHDDFVARVRTRLAALKIGHALEPGVDIGPVASASQFEQDRDYLRIAREEGAELLYGGEALECAHRGYYLRPALVAAQPQHRIAREEVFGPVATVLVADDYEHALA…
gi|348020672|gb|AGHZ01001534.1|	fig|487528.5.peg.214	peg	gi|348020672|gb|AGHZ01001534.1|_4052_3045	4052	3045	-	SUGAR TRANSPORTER			ff	atgcgattgatccagttgctcgatgacgcaggcagccccggcgtcggcgtggtggaagacgacggccgccaggtgcggctgctgcgcgaggtggcgtccacctatgcgctggccaacgcggcgctggccgccggcaatagcctggaggcgcaggtgcagcagctgcgcggcgagcgtgtgctcgactacgccgcgctgctggccgccggccgggtgctgtcgccgctgacccatccggacccggcgcattgccgggtcaccggcaccggcctgacccacctgggcagcgccgccacccgcgatgccatgcaccagaacctgcagcaacaggcggcgcagggcacgctcaccgattcgatgaagatcttccagctcggcgtggacggcggcatcccgcgc…	MRLIQLLDDAGSPGVGVVEDDGRQVRLLREVASTYALANAALAAGNSLEAQVQQLRGERVLDYAALLAAGRVLSPLTHPDPAHCRVTGTGLTHLGSAATRDAMHQNLQQQAAQGTLTDSMKIFQLGVDGGIPRDGQPGAQPEWFYKGDGSSLVAPGAPLPSPDFALDGGEEPELVGLYVIGVDGVPYRLGFALGNEFSDHVTERQNYLYLAHSKLRACAVGPELRCGALPRDLRGHSRIRRGDAVIWEKPFVTGEANMCHSLANLEYHHFKYAAHRVPGDVHLHFFGTATLSFADGVQAQPGDRFEIELAEFGAALVNPLQRVDSGFALGGVRAL
gi|348020674|gb|AGHZ01001533.1|	fig|487528.5.peg.215	peg	gi|348020674|gb|AGHZ01001533.1|_570_1547	570	1547	+	Fatty acid desaturase (EC 1.14.19.1); Delta-9 fatty acid desaturase (EC 1.14.19.1)		FIG01084469	ff	gtgccgagtcccgttccggaacccagctcctccccatcgccgcctgcgccgcgtggccgcatcctgcgcaccttgcgccgctggttcgacaccagtgccgagatcgaactggatccggcgcgcgccgaccgcatcgactggctgcgcgccgcgccctacatcggcctgcatctggcgtgcctgggcgtgttctgggtcggcgtgtcgtggttcgccgtgggcatggcggtggcgatgtacgcgatacgcatgttcgcgctcaccggcttctaccaccgctatttcgcccaccgcgcgttcaagacctcgcgcccggtgcagttcctgttcgccgcgatcggcgccacctgcgtgcagcgcgggccgctgtggtgggccgcgcaccatcgcaaccatcat…	MPSPVPEPSSSPSPPAPRGRILRTLRRWFDTSAEIELDPARADRIDWLRAAPYIGLHLACLGVFWVGVSWFAVGMAVAMYAIRMFALTGFYHRYFAHRAFKTSRPVQFLFAAIGATCVQRGPLWWAAHHRNHHRHTDTPADPHSPRQHGFWWSHSGWFLTPRGFRTDWEAIPDLRRFPELRFLDRFDLLLPVLLALALFLLGGWLQRHVPQLGTDGPQLLVWGFFVSTVALFHATFTINSLAHRFGSRRFDTRDDSRNNLWLALLTFGEGWHNNHHFFPGAARQGFRWWELDLTWYGLKALSWTRVIRELKPVPAGLVRAQARAR
gi|348020674|gb|AGHZ01001533.1|	fig|487528.5.peg.216	peg	gi|348020674|gb|AGHZ01001533.1|_1544_2797	1544	2797	+	COG2907: Amine oxidase, flavin-containing				atgagccggatcgcggtggtgggctcggggatcgccggccttggcgcagcgtggctgctgtcgcagcgccacgaggtgacgctgtacgaggcggccgactatctcggcggccatacccatacccatgcgatcgaactggacggcgcggaatacgcggtggacagcggcttcatcgtgttcaatccggagcactacccgctgctgagcgcgttgttcgcgcggctgggagtcgagtcgcagccgaccacgatgagtttttcggtgcacgaggaacgcaccggactggagtacaacgccggcacgctcgacgggctgttctgccagcgccgcaacctgctgtcaccgcgcttctggcgcatgctgcgcgacctgcggcggttctaccgcgaggcgccgcag…	MSRIAVVGSGIAGLGAAWLLSQRHEVTLYEAADYLGGHTHTHAIELDGAEYAVDSGFIVFNPEHYPLLSALFARLGVESQPTTMSFSVHEERTGLEYNAGTLDGLFCQRRNLLSPRFWRMLRDLRRFYREAPQVLHDASLAQLTLGEFLQRHGYSQVFRDAHLVPMASALWSSPSRQILDFPMRQLIGFMANHHMLQVSGRPQWRVVRGGSNSYVRALRSRWRVRERLGTPVHAIQRTAHGSVAIACDADTQQYDHAVLACHADDALRLLTDPSDAETAILGAIGYQDNETVLHTDARVLPRDRRAWAAWNAHVPADPDAPCTVSYWMNALQSLQSPQPFIVSLNRSDAIDPAKVLRRMRYRHPLQTEASVAAQARKNEIQGQRNTWFAGAGWGFGFHE…
gi|348020674|gb|AGHZ01001533.1|	fig|487528.5.peg.217	peg	gi|348020674|gb|AGHZ01001533.1|_2875_3663	2875	3663	+	FIG001571: Hypothetical protein		FIG00001571	icw(1);CBSS-291331.3.peg.3674	ttgcacggcctgcacagcgcggtgtacaccggctgggtgcggcatcgccgctacgcacccaaggcgctggcgttccgctatccgctgttcctgctgtacctggacctggacgaactggagcaggtgttcgcgcggcgctggctgtggtcggtgaaccggcgcaacctggccgagttccgccgcagcgattacctcggcgaccccgcacagccgctggacgaagcggtgcgcgaccgcgtgcagcagcacaccggcgaacgcccgctcggcccggtgcgcatgctcacccacctgcgctacttcggccattgcttcaatccggtcacgttctactactgccacgacgcgcagcagcgcctgcacagcatcgtcgccgagatcaccaacacgccgtggcgg…	MHGLHSAVYTGWVRHRRYAPKALAFRYPLFLLYLDLDELEQVFARRWLWSVNRRNLAEFRRSDYLGDPAQPLDEAVRDRVQQHTGERPLGPVRMLTHLRYFGHCFNPVTFYYCHDAQQRLHSIVAEITNTPWRQRHAYVLPMAEARSHGATHAWRLAKRFHVSPFMAMAHTYAWRFSEPGAHLRVHMDVLDPAPATVRRRFDATLVLQRRTLDGASLAQALLRYPAMTLQVMAKIHWQALRLWLRGNPVHDHPDHSLPRERR
gi|348020674|gb|AGHZ01001533.1|	fig|487528.5.peg.218	peg	gi|348020674|gb|AGHZ01001533.1|_3660_4973	3660	4973	+	S-adenosyl-L-methionine dependent methyltransferase, similar to cyclopropane-fatty-acyl-phospholipid synthase		FIG00229655	isu;CBSS-291331.3.peg.3674	atgaacgctccgcacgcgccctcttccgccgccgcgctgaccccggccgcaccgccgttacgcgggctcgaccgcctgttgcgcaagcgcctgctcgccacgctcgatggcctgcacgacggccagctgcgcatcgaggaagccggcacgctgaccacgctgggcgatgccggcgccggtgccgacgcgctgcaggcgcatctgcgcatccacgatccgcgcttctaccgccaggccgcgctcaacggcagcgtcggcgtcggcgaggcgtacatggatgggctgtgggactgcgacgacctggtcgcgctggtgcgcctgctggtgcgcaaccgcgaccgcctggacgcgatggagaccggcctggcccggcttggcggcctggcgatgcgcggcctg…	MNAPHAPSSAAALTPAAPPLRGLDRLLRKRLLATLDGLHDGQLRIEEAGTLTTLGDAGAGADALQAHLRIHDPRFYRQAALNGSVGVGEAYMDGLWDCDDLVALVRLLVRNRDRLDAMETGLARLGGLAMRGLHAFARNTRAGSRRNIAAHYDLGNQLFELFLDRNLMYSSAIFRDTDAALGEAALERAAERKLQRICAKLDLQPHHHLVEIGTGWGGFSLHAAKHHGCRVTTTTISREQYELARQRIAAAGLSDRVEVLLRDYRDLDGRYDRLVSIEMIEAIGHQYLDTYFGKVGSLLKDDGQALIQAITIEDHRYAQALKSVDFIKRHIFPGSFIPSVAAMTGAIGRASDLRLFNLEDIGPSYALTLRAWRERFLARLPQVRALGYDERFIRMWEFY…
gi|348020676|gb|AGHZ01001532.1|	fig|487528.5.peg.219	peg	gi|348020676|gb|AGHZ01001532.1|_11_238	11	238	+	FIG111991: hypothetical protein		FIG00002457	isu;CBSS-313593.3.peg.2729	gtgcccgagctgtggctgatcccggccgacggcaaggcgcgctcgatgggcgtgttcgatgaggccaaggcgcgcgtggcgcgcatccccgatgcgctgatgcccatgctcagcgacggcgcggtgctggcagtgaccatggaaccgcccggcggcgcgcccggcggcgtggccaccggcccggtcgtggccaagggcggcatcagcacgctgcaactcgcaccgtag	MPELWLIPADGKARSMGVFDEAKARVARIPDALMPMLSDGAVLAVTMEPPGGAPGGVATGPVVAKGGISTLQLAP
gi|348020678|gb|AGHZ01001531.1|	fig|487528.5.peg.220	peg	gi|348020678|gb|AGHZ01001531.1|_147_989	147	989	+	Single-stranded-DNA-specific exonuclease RecJ (EC 3.1.-.-)		FIG00060517	isu;DNA_Repair_Base_Excision isu;DNA-replication isu;DNA_repair,_bacterial_RecFOR_pathway	atggccctgggcatcgaactgctgttgtgcgaggacccgcagcaggcgcgcgcgatcgccgcaacgttggaagaaatcaacgccgagcgccgcgcggtccagcaacagatgaccgacgaggccgaggcggtggtggccaaggcgctgctggccgcacccgagcagccgccggtggcggtgtgcctgttcgatgcgcagtggcatcccggcgtgatcggcctggtcgcctcgaagatgaaggaccgcctgcaccggccggtgattgccttcgccccggccgagccgggcagcacccagttgcgcggctcggcgcgctcgattcccggcttccacatccgcgacgcgatggcggcggtggaggcgcagcggccgggcctgatggagaagttcggcggccac…	MALGIELLLCEDPQQARAIAATLEEINAERRAVQQQMTDEAEAVVAKALLAAPEQPPVAVCLFDAQWHPGVIGLVASKMKDRLHRPVIAFAPAEPGSTQLRGSARSIPGFHIRDAMAAVEAQRPGLMEKFGGHAMAAGLSLPQDALAEFEEVFRAHALASLDAELLQAELLSDGMLEPHELDHRHAEALRQGGPWGQGFPEPLFDGEFEVLQWRVLKERHLKLSLRCPGRAAPLNAIHFNGWHGRELGRRVHIAYRLVADDYRGGDAVQLVVEHCLPLDG
gi|348020684|gb|AGHZ01001528.1|	fig|487528.5.peg.221	peg	gi|348020684|gb|AGHZ01001528.1|_811_215	811	215	-	Methyltransferase type 12				atgaattcggtccaggcctatttcggcgccctctatcgcgacgacgatccgttcggctatcgcgagcgctggtacgaggcgcgcaaacgcgcactgctgctggccagcctgccgcgtgcgcgcttcgcacgtgcctgggaagtcggctgctccaacggcgaactgaccgcggccctggcgccgcgctgcgatgcgctgctggccaccgacctctccgagcgcgcggtggccctggccgcgcagcgcaatgccgccacggcgcacgtgcaggtgcaacaggccgagcatccgcgcacctggccgccgggccgtttcgacctgatcgtgttcagcgaggtcggctactacctgcctttgccgcagttgcaggaatgcgcccagcgcctgcgcgcatcgctg…	MNSVQAYFGALYRDDDPFGYRERWYEARKRALLLASLPRARFARAWEVGCSNGELTAALAPRCDALLATDLSERAVALAAQRNAATAHVQVQQAEHPRTWPPGRFDLIVFSEVGYYLPLPQLQECAQRLRASLSEQGVLVACHWLHPFAEACMDGRAVHACLAQRLELPRLLRYEDEDVVLDAWSATPYSVAAAERLR
gi|348020684|gb|AGHZ01001528.1|	fig|487528.5.peg.222	peg	gi|348020684|gb|AGHZ01001528.1|_1575_808	1575	808	-	LmbE-like protein				atggcggctgtgagcgcgccgcagccgcagatccatggccacggcacgccggagtcggcttggcagcgttcggcatggctggcggcgttgccgcagcgcccgatcgaggacctgctctcgggcgccgcgcgattgctggtggtgtcgccgcatccggacgacgaagcgctgggctgtggcggcgcgatcgcctgtgcgcgccggttgcgcatccccgtgcagttgattgcggtgaccgacggcgaagcctgctatccgcatgatcggtactggacgccgcagcgcctgcgcacggtgcgtcgcgccgaactcgccgcggccatgggccgccttggtgtcgatcccgccgcgatctgtcacctgggtctgggcgacggccaggtcggcgcgcaggagacg…	MAAVSAPQPQIHGHGTPESAWQRSAWLAALPQRPIEDLLSGAARLLVVSPHPDDEALGCGGAIACARRLRIPVQLIAVTDGEACYPHDRYWTPQRLRTVRRAELAAAMGRLGVDPAAICHLGLGDGQVGAQETVLAERLHAQLHAGDLVLTTWHRDGHPDHEASARAVRQAVAAVDARLFEFPVWAWHWLHADTAPQALRGAVRYALNAADWQAKQDALQCFASQLGTAQPTVPAPILPPQVLQRFARRFEVFVA
gi|348020684|gb|AGHZ01001528.1|	fig|487528.5.peg.223	peg	gi|348020684|gb|AGHZ01001528.1|_1754_1563	1754	1563	-	Acyl-CoA dehydrogenase/oxidase domain protein				gtggaacgcgccgccaccgatgtgctcgatcgcgtcggccgcgcgctcggcccggcgccgctgtgcagtgaccgcgaacacgccatgcgctgcgcggatctggcggtgttcgtgcggcagagccacgccgagcacgactgggctgcagtcggtcaggcgctgggcgagcaggcgcgaccatggcggctgtga	MERAATDVLDRVGRALGPAPLCSDREHAMRCADLAVFVRQSHAEHDWAAVGQALGEQARPWRL
gi|348020696|gb|AGHZ01001522.1|	fig|487528.5.peg.224	peg	gi|348020696|gb|AGHZ01001522.1|_926_1468	926	1468	+	hypothetical protein				gtgctgctcgccgcctgcagcaagggcggcgacaagaacggcggcaacgtcgccatgtccaacgcctcggtcgccgacgtggccaaggtgcaagcggccaagctgcagccaggccagtgggagatgcggatcgaacaggtgagcagcgagaccagcggcgggtccggcaacatgccgcagatgccgaagatgccgccgagcaccgccaaggtgtgcctcaccgccgagcagatcaacgatcccgccagcctcttcggcagtgcctcgccgatgcagaaaaactgcgtgtacgacaccttcagcatgaaggacggcaagatcgacgcgaagatgcattgcacgatgggcgacatcaaggtcgccggcaccagcaccggcaccttcagcgccaccgagatt…	MLLAACSKGGDKNGGNVAMSNASVADVAKVQAAKLQPGQWEMRIEQVSSETSGGSGNMPQMPKMPPSTAKVCLTAEQINDPASLFGSASPMQKNCVYDTFSMKDGKIDAKMHCTMGDIKVAGTSTGTFSATEIASESHSTITGLPGGMSMKTHMKMDGKRLGECQPGDIKAGDTKAPAAG
gi|348020696|gb|AGHZ01001522.1|	fig|487528.5.peg.225	peg	gi|348020696|gb|AGHZ01001522.1|_1848_2087	1848	2087	+	hypothetical protein				gtgatgctggccgcagtgcaggacgacatgcacaacacctggaacaagggccagaccgtgccggtggacatcgcgcgcgagacgccgtcgggcggtgcgttctgcacgcatggcggcagttgcctgccgcgcaaggttgccggccacgaggcggtgcgcctcgccgattgcaagatcgggccgtcgatcggcgacggagactcccgattgattgcattgccgcgtgcgcacaagcgctga	MMLAAVQDDMHNTWNKGQTVPVDIARETPSGGAFCTHGGSCLPRKVAGHEAVRLADCKIGPSIGDGDSRLIALPRAHKR
gi|348020696|gb|AGHZ01001522.1|	fig|487528.5.peg.226	peg	gi|348020696|gb|AGHZ01001522.1|_2168_2887	2168	2887	+	hypothetical protein				gtgtccgcggcgaacgcacaacccccgatccgggtcgcggtctatcgcggcgctgcaggctgcgacgactgctccgaaaccgccaaggacgcgatcgaggcgctgagtccgcagtaccaagtcgacatcatcggcccgaaggaggcgcaggacgtcacgcctgccaccctgcgcagctacgcggtgtatgtgcaaccgggcggcgggcaggacattccggccgcgctgcaggcgatgggcgagcgccgcatcgccgccatccgcgacttcgtcgcgcagggcggcggctatctgggtctgtgcatgggcgcgtatctcgccgacgacaccaacatgggcctgatcggcgacgatctcgatggcgaggtcgggcggcccggcttccccgtcaccaccatc…	MSAANAQPPIRVAVYRGAAGCDDCSETAKDAIEALSPQYQVDIIGPKEAQDVTPATLRSYAVYVQPGGGQDIPAALQAMGERRIAAIRDFVAQGGGYLGLCMGAYLADDTNMGLIGDDLDGEVGRPGFPVTTIDEDAVAVRWNGRPDSVFFQDGPYFPQSTQGGFRALATYANGDVAAARYSFGRGTVVLSGPHPEADRSWFEETEIPLDRMPRTPVLRALFDEFATRSSPPLSVPADR
gi|348020696|gb|AGHZ01001522.1|	fig|487528.5.peg.227	peg	gi|348020696|gb|AGHZ01001522.1|_4217_2913	4217	2913	-	hypothetical protein				atgaccgagatggcgctgcgtggcgggccgctggggttgatcggcgacacgctgcggctgtggtttcgctacttgccgcaattgctcgccgtggcgctggccggtgtactgctcaacgaactgctgctgcaagccgcggtgtggatcggctatcagaaccggctcgccggcttgctgtcgctgaccctggtggtgctggtcaagctggtgatcttcgttctgctgttcgaaacgttgcgcccggccttgccggggatcgccagcgcggcattggccgagcaggccgacgcgtcggcagcagaggacgagggtagggcgcgcttgcgccgcctgtctaccatcgtgtcgcaggcgctggtgccgttcttcgcctactacgccgcctggggtttcctcggt…	MTEMALRGGPLGLIGDTLRLWFRYLPQLLAVALAGVLLNELLLQAAVWIGYQNRLAGLLSLTLVVLVKLVIFVLLFETLRPALPGIASAALAEQADASAAEDEGRARLRRLSTIVSQALVPFFAYYAAWGFLGETIRAYGREGLGQFNPFDPTYRGSLFEVSGGWWLAASVALLWLIRRAAKKQKQRSAHPAWNVLIVLCEAGWTFVGMYVLTEWKGGVFRWLAHLRIADLGQQLWQGISHPIGVAHAALPDAVEQAPPGVADTLVVIFFSALLPVVWLALAALIYRYDVHNTEWNAPAKWSSKVDGTLGLWRKLPTWLRDFIGHFWAGTVSRYRAAANSVQLAGATGLAALVTLIVLYRALDWASAWAWMGLTRLIGPHPQVVWQAIANQLSVVLGTP…
gi|348020696|gb|AGHZ01001522.1|	fig|487528.5.peg.228	peg	gi|348020696|gb|AGHZ01001522.1|_4804_4214	4804	4214	-	hypothetical protein				atgcacgcctctgaccgcgacgtgcccccggccgtttccgaccggcgcatgcgctggctcgccctggcggcgctgctggtgctgttgccgtgcacgatcgccgcgaccggctggcgcgacgctcgggaactgctgcacgcgcgcgaatggcgaccggtcgaggtggcgatgacgcagaccagggagtacgacggtgccgccgtccgactggtatcggtcgacgtgctgccgttcgagccaggtctgcccgccgatcgcaccttcgtgcgcacgcgcctgtcgctggtgcctggcgccgccggcgcgcaatggagcgattgcacactcaagctggtcgatggcactgaccggtcgtgggctgcgatcgacaccgtgccggacctgttgcagcgcgccctg…	MHASDRDVPPAVSDRRMRWLALAALLVLLPCTIAATGWRDARELLHAREWRPVEVAMTQTREYDGAAVRLVSVDVLPFEPGLPADRTFVRTRLSLVPGAAGAQWSDCTLKLVDGTDRSWAAIDTVPDLLQRALAKPGEPPGVACDGLAVSAAKPGVPLAIDGYYLVPRAVAAQLQLTVSTRGGRPRYLRFARGATP
gi|348020696|gb|AGHZ01001522.1|	fig|487528.5.peg.229	peg	gi|348020696|gb|AGHZ01001522.1|_5369_4791	5369	4791	-	hypothetical protein				gtgaagcggctctccgccatcgcgatcctgctgctcggcttcgtgctgcttgccgggatgcgttggacgatgccgcgctacgagcgcatcaccggcccgatcgcagtgtccggcgcgccgggcggctgggtgcagaccgacaatctggccgtcgacgccggcacacctcagctcgcgcgcaccatccacttcaaggcggcgggcgcggtgcagcagcgcgacagtggcggcctgtggctggtggtgccggtacgatcgaaggtcgcgcgcgcgaccgcacgcgtgcatggccgggtctgggcaacgcccgacggccgccgctaccgcgccagtggtcgcgcggagatgggcgacgcggtgctgtcgtcgatcaagacgctgcagcctgggctggagcgc…	MKRLSAIAILLLGFVLLAGMRWTMPRYERITGPIAVSGAPGGWVQTDNLAVDAGTPQLARTIHFKAAGAVQQRDSGGLWLVVPVRSKVARATARVHGRVWATPDGRRYRASGRAEMGDAVLSSIKTLQPGLERKDVLVFELPSALARAGGTLLLSEDRDPQLTAEAQVRYPLLPPATAVTDVLDLDALHARL
gi|348020696|gb|AGHZ01001522.1|	fig|487528.5.peg.230	peg	gi|348020696|gb|AGHZ01001522.1|_5917_5366	5917	5366	-	hypothetical protein				atgctggccgggatcggtggcattgccgcgatcgtagtggggtggggcatcggcttgttcgaggccaaggaggtgccggtgccgcccgtgctgcagtctgggaaggacgtggccgcaggcgagtggtcgctgcgcttcgatcacgtcgagaccagtgaccggctaccgaatggcgacaccatgtcgcgcgacggtcgcaaggcgatcgtgctgtatctgcaggccaccaatcgcaccacgcagaccagcggctcgctggtgcaggcggttgcgttgaagacgccgccgcgcggggccgatgcgcggccgactgcttacctcttgcgcgatcgtgcggcgaccaccgaactgcaaccgggcctgccggaacagatcgcgctcgtctggacctatccggcg…	MLAGIGGIAAIVVGWGIGLFEAKEVPVPPVLQSGKDVAAGEWSLRFDHVETSDRLPNGDTMSRDGRKAIVLYLQATNRTTQTSGSLVQAVALKTPPRGADARPTAYLLRDRAATTELQPGLPEQIALVWTYPATEQVAGRLRFDITARTFKAFDNLYAQPIWTDPHPVGVVELPLGASRAGAP
gi|348020696|gb|AGHZ01001522.1|	fig|487528.5.peg.231	peg	gi|348020696|gb|AGHZ01001522.1|_7359_7883	7359	7883	+	Transcriptional regulator, AraC family		FIG00985042	ff	gtggtccacattcggtcccaagaccacaaggcggcgcttcaagccagcgtacggcgcctcatcgtcgaactgcgcgaacctcggccaggcagcgatctgctcgctggacaccttgcgcaggcgctgttgatcgaggccttgcgcgcacatctggagacaggccagcagcaaatgggatggctggccgcgctaggcgtgccctcgctccatcgtgccctgacggccatgcacgcgaacgtcagccatcggtggacggtcgcagaattggccgccgccgcacggatgtcgcgctccagcttcgccgcccatttcgagcgcgtcaccggcgagacaccgatggattatctgacccggtggcgcatggccctggcgtctcatcgtctgctgacgtcgacgctg…	MVHIRSQDHKAALQASVRRLIVELREPRPGSDLLAGHLAQALLIEALRAHLETGQQQMGWLAALGVPSLHRALTAMHANVSHRWTVAELAAAARMSRSSFAAHFERVTGETPMDYLTRWRMALASHRLLTSTLSVGAIGMSVGYSSESAFAVAFKRNFDASPSQHRAQSVAAKF
gi|348020698|gb|AGHZ01001521.1|	fig|487528.5.peg.232	peg	gi|348020698|gb|AGHZ01001521.1|_1053_202	1053	202	-	Beta-ketoadipate enol-lactone hydrolase (EC 3.1.1.24)		FIG00133285	idu(1);Protocatechuate_branch_of_beta-ketoadipate_pathway idu(1);Catechol_branch_of_beta-ketoadipate_pathway idu(1);Chloroaromatic_degradation_pathway	atgatcggcgatgctggagcgatcggcgccgtacaacgcgtacgcgtcgaaggcctcgacatcgcctgggacagcgtgggcgatgccgatgccgaggcggtgctgctgatctccggattggggacgcagatgattcgttggaccagctccttctgcacggggctggcagccaggggctatcgcgtcatccgcttcgacaaccgcgatgccggtgcctccactcacttcagcacgtgcgcagtgccggatttcgccgaactcgccgccgcactgcgggccgggcgacagcccgagacgccgtatacgctcgccgcaatggccagcgatgcgatcggactgctcgatgggctgggcgtggcgcgtgcgcacatcgtcggacgctcgatgggcggcatgatc…	MIGDAGAIGAVQRVRVEGLDIAWDSVGDADAEAVLLISGLGTQMIRWTSSFCTGLAARGYRVIRFDNRDAGASTHFSTCAVPDFAELAAALRAGRQPETPYTLAAMASDAIGLLDGLGVARAHIVGRSMGGMIAQILASDYPQRVLSLTSIMSSTGNPALPQATPEVMALMSAPEPDPAHDLDGYLGARLAFARRLAGSGYPFDAQAHRKLLLQELARCRGTGGTADGGCRHGRRSARALGHHRRAHVGRSRQRRSLDPVGLWRGHGARDSQRQVSARAGHGP
gi|348020698|gb|AGHZ01001521.1|	fig|487528.5.peg.233	peg	gi|348020698|gb|AGHZ01001521.1|_1193_1050	1193	1050	-	hypothetical protein				atggcgatgctgatccggcaagcgagtccggcagcgttcgtcggcttcgccagccatcccgcgtatctcgcaggtcttgggcatcgcactgcggcgctgcaggacgcgcgcctgttgccactgtccgagtgttctgtcggatga	MAMLIRQASPAAFVGFASHPAYLAGLGHRTAALQDARLLPLSECSVG
gi|348020698|gb|AGHZ01001521.1|	fig|487528.5.peg.234	peg	gi|348020698|gb|AGHZ01001521.1|_1486_1220	1486	1220	-	hypothetical protein				atgcatgacccgggccgcacgcattatctcgaaccgacccaggacgccggtcgcagcttcctgcagcgcggcatgactgcgtcgctggtgatgctcaacctgctgcgatttcgcgaggttgccgattacgcgcagcatccgcaactggcacccgccgtgcccatcagcggcgcgcaggcgttcgatcgctacatccggcatacgttgccgcatctgcgcgcgagcggggcgacctgctgttcctcggtcgcggcggtccgttcctga	MHDPGRTHYLEPTQDAGRSFLQRGMTASLVMLNLLRFREVADYAQHPQLAPAVPISGAQAFDRYIRHTLPHLRASGATCCSSVAAVRS
gi|348020698|gb|AGHZ01001521.1|	fig|487528.5.peg.235	peg	gi|348020698|gb|AGHZ01001521.1|_2147_1479	2147	1479	-	FIG00964901: hypothetical protein		FIG00964900	ff	gtgtctgccatgcccgatcccctgcaaatgccctgtaccgccttcgccggccaccgcatgtggatggccgggccgctgggcgaggtcgcattggctgcaaagcgcgcggtactggcgggcgagacgctgctgatcttcgacgacgccagcggcggcatcgtcgatctcgatgtgcggggcagcgatgcggaggttctggcacggtggtcgcgaccgccggcgtccgccaccgaacgcgacggctctggcgccgtcgccgccgtcgtgccggacgcggggggacacggcagaagccgcggacgccccaagctgggggtcgtcgcgcgcgaggtgaccttgttgccgcggcaatgggaatggctggcgtcgcagcccggtggtgcctcggccgtgctgcgt…	MSAMPDPLQMPCTAFAGHRMWMAGPLGEVALAAKRAVLAGETLLIFDDASGGIVDLDVRGSDAEVLARWSRPPASATERDGSGAVAAVVPDAGGHGRSRGRPKLGVVAREVTLLPRQWEWLASQPGGASAVLRRLVDEARKATQPRQQRRAAQERAYRFMQALAGDLPGYEEALRALFADDRAALEHRIAGWPADVRAYALHLAFDAPAGASSPPISGAPHA
gi|348020698|gb|AGHZ01001521.1|	fig|487528.5.peg.236	peg	gi|348020698|gb|AGHZ01001521.1|_2798_2274	2798	2274	-	Uncharacterized protein conserved in bacteria				atgaagggctgcagttcgctgggcctgttgcgctacgcggcgatcgtcgcgctgaagaccggtaagggccactggtcctatgcgctggtcgatctgaaggaggcggttgcgccgatcgcgccggcggcgcccgacgtgcggatgccggcggacaacgcggagcgcgtcaccgccgcggcgcgggcgctgtcgccctacctgggcagcaggatgatgccggtgcacatgctgggccgctcgctgttcattcgcgaactctcgccgcgcgatctgaaactcgaagtcgaccagttcaatcatgccgaggcggtgcgctccgcgcgctatctcgccttcgtcgtcggcaaggcgcatgcgcgacagatgaagccgcggacgcgcgccgggtggctagaactg…	MKGCSSLGLLRYAAIVALKTGKGHWSYALVDLKEAVAPIAPAAPDVRMPADNAERVTAAARALSPYLGSRMMPVHMLGRSLFIRELSPRDLKLEVDQFNHAEAVRSARYLAFVVGKAHARQMKPRTRAGWLELLNADRRKAIDAPSWLWESVVALAGHHEAGYLEHCRRYALAA
gi|348020704|gb|AGHZ01001518.1|	fig|487528.5.peg.237	peg	gi|348020704|gb|AGHZ01001518.1|_2661_1279	2661	1279	-	L-serine dehydratase (EC 4.3.1.17)		FIG00000551	isu;Glycine_and_Serine_Utilization isu;Pyruvate_Alanine_Serine_Interconversions	atggctgtcagtaccttcgacctgttcaagatcggcatcgggccgagttcctcgcacaccgtggggccgatgcgcgccgccgaacgcttcgtgcaccgctggctgttcgaccagggccgcctgcaggacgtggtgcgggtgcgtgccgaagtgttcggctcgctggccctgaccgggcgcggccacggcacagacaaggcggtgctgctgggcctggaaggccagcgcccaaacctgatcgacccggacatcatccccggcgcgctggagcgcatccgcggcaacaagcgcatcaacctgctcggccagcacgagatcgccttcgacgagaagcgcgacctggcgatgaacaagcggcagaagctgccgtatcacaccaacggcatgcgcttcaccgcc…	MAVSTFDLFKIGIGPSSSHTVGPMRAAERFVHRWLFDQGRLQDVVRVRAEVFGSLALTGRGHGTDKAVLLGLEGQRPNLIDPDIIPGALERIRGNKRINLLGQHEIAFDEKRDLAMNKRQKLPYHTNGMRFTAYAANDEVVATRDYYSVGGGFVVNQDDAADDRIVADETPLPYPFKSGDELLAQAARSGLSIAALMFENEKCWRSEDEIRAGLREIWGAMQACVTRGIREEGTLPGGLHVSRRAPALYRELSSKPEAAMRDPLTTLDWVNLYALAVNEENAAGGRVVTAPTNGAAGIIPAVLHYFDRFCPGADEQRVFDFLLTAAAIGILYKENASISGAEVGCQGEVGVACSMAAGGLVAALGGKPGQIENAAEIGMEHNLGLTCDPIGGLVQIPCI…
gi|348020704|gb|AGHZ01001518.1|	fig|487528.5.peg.238	peg	gi|348020704|gb|AGHZ01001518.1|_2748_2987	2748	2987	+	hypothetical protein				atgtccctgaccctgtaccagcgcgacgactgccatctgtgcgaccaggccctgcaggtgctggcgcaggcgcgcgtggccgacctggaaagcgttttcatcgacgacgacgataagctggagacgcgctatggcgtgcgcgtgccggtgctgcgcgccgccgacgggtgcgaactggactggccgttcgatgcggacggcgtgcgcgcctggttggcggctgcggccgaacgcgtgtaa	MSLTLYQRDDCHLCDQALQVLAQARVADLESVFIDDDDKLETRYGVRVPVLRAADGCELDWPFDADGVRAWLAAAAERV
gi|348020704|gb|AGHZ01001518.1|	fig|487528.5.peg.239	peg	gi|348020704|gb|AGHZ01001518.1|_3634_3065	3634	3065	-	Probable signal peptide protein		FIG01218239	ff	atgtccacccgtttcgcgtcccccgccgccgttgccgccagcctggtggccctgctcgccgccgcccccgcggtgcgggccgccgactatgtgcaggcccccggctccaccctggtgttcgccagcaagtacgacggcgaagtgttcaccggccagttccccggcttcgacaccaagctcagcttcgacccggccaacctggccggcgccaagctcgacgtgaccatcccgctggccggcgccaagagcggcaacaccgaccgcgactccaccctgcagggcgcggatttcttcgacgtggccaagttcgccaccgcgcactaccgcgccgacaagttccgcgcgctgggcaacaaccagttcgccgccgacggcaccctggaactgcgcggcgtgtcc…	MSTRFASPAAVAASLVALLAAAPAVRAADYVQAPGSTLVFASKYDGEVFTGQFPGFDTKLSFDPANLAGAKLDVTIPLAGAKSGNTDRDSTLQGADFFDVAKFATAHYRADKFRALGNNQFAADGTLELRGVSKPVTLTFTWTPGAQPVLAGKATVKRLDFGVGGGDWADTKTIPNETAISTKVVFKAK
gi|348020704|gb|AGHZ01001518.1|	fig|487528.5.peg.240	peg	gi|348020704|gb|AGHZ01001518.1|_4213_3647	4213	3647	-	cytochrome B561				atgagcgcccgcaacactcccgaccgctggggcagcgtcagccagaccctgcactggctgatcgccgcgctgatcctgctgctcggcgtggtcggcctgaccatgggcgagctgccgaagacgcccaagtatttctgggtctacaccgcgcacaagtcgctgggcctgaccgtgctggcgttggtgatcgtgcggctgggctggcgcctgtacgccggtgcgcccaagccggtgccgggcacgcccggctggcaggagcgcatcgccgacgccacccacgccttgctgtacgtgatgatcttcgccatcccgctgtccggctggctgtacgactcggccagcggcctgcgcccgttccgctggttcggcctggtcgccgtgcccaagctcagcgccccg…	MSARNTPDRWGSVSQTLHWLIAALILLLGVVGLTMGELPKTPKYFWVYTAHKSLGLTVLALVIVRLGWRLYAGAPKPVPGTPGWQERIADATHALLYVMIFAIPLSGWLYDSASGLRPFRWFGLVAVPKLSAPNEHLRDLSHTVHEWGFWLLIAVVLAHAGAAFYHHLFQRDATLARMLPRGWLTPKS
gi|348020704|gb|AGHZ01001518.1|	fig|487528.5.peg.241	peg	gi|348020704|gb|AGHZ01001518.1|_4860_4210	4860	4210	-	FIG01211483: hypothetical protein		FIG01211482	ff	gtggcgctcctgctggccttgccgggcgccgccctggccgcgccggcgcagtacgcgctggacccggtacacacgcgggtgctgttcgcgatcgagcacgccggcttctccaaggcgctgggtaccgtgtccggcagcactggcaccctggtgttcgacccggacgactggcgcagcgcccggctgcaggcgcgggtgccgttgcagcggctggatctgggcgatgccaagtggaaccgcgccgcgctggcgcacaacctgctcgacggcgaccgctaccccgaggcgcagttcgtctccacccgcgtcgaacccatcgacgcgcagcacgccaaggtgatcgggcagttgaccctgcacggcgtcacccgcgaggtgaccctggacgtgaccctgaac…	MALLLALPGAALAAPAQYALDPVHTRVLFAIEHAGFSKALGTVSGSTGTLVFDPDDWRSARLQARVPLQRLDLGDAKWNRAALAHNLLDGDRYPEAQFVSTRVEPIDAQHAKVIGQLTLHGVTREVTLDVTLNAVKRHPLPPFRRTAGFSATTTLQRADFGISAWPSVIGGTVELRIEAEATREGGAKAEPDPAPGTPPVTPTDTTTAPNAQDGTP
gi|348020706|gb|AGHZ01001517.1|	fig|487528.5.peg.242	peg	gi|348020706|gb|AGHZ01001517.1|_2_166	2	166	+	Outer membrane protein		FIG01211723	ff	gtgctgcgcaagaccgcgccgcagctggcgctgcgcgtggccgccgatgccgacctggcgcgcgcgcgcagcgaggaggcggtggccaatgcgcaactgaagcagcgccaggccgaggtggcccagctgcaacagaccctgggcaccggggagggccgtccatga	MLRKTAPQLALRVAADADLARARSEEAVANAQLKQRQAEVAQLQQTLGTGEGRP
gi|348020710|gb|AGHZ01001515.1|	fig|487528.5.peg.243	peg	gi|348020710|gb|AGHZ01001515.1|_725_9	725	9	-	Ribokinase (EC 2.7.1.15)		FIG00028476	isu;D-ribose_utilization isu;Unknown_pentose_utilization isu;Deoxyribose_and_Deoxynucleoside_Catabolism	ttggtggccgaggccagcagcgagccgaccggcaccggcggcatctatgtcgacggccatggccgcaacaccatcgtcatcggcgccggcgccaacgcggcgctgagcctggacttcgtgcaggcgcagcgcccgctgctgggctcggcgcgggtgctgctggcgcagctggaatcgccgatcgagaccatcgagggcaccctcgccctcgcccgcgaggccggcctgaccaccgtgctcaacgccgctccggccaatgcgcagaccagcatcggcctgctcaagctggccgacgtgctgacccccaacgaaaccgagttcgccgccctgctggcgcgccatgtcggcgtgcgcgtggacgccgacgacgtcgccgccaccgatggcggcagcctgcac…	MVAEASSEPTGTGGIYVDGHGRNTIVIGAGANAALSLDFVQAQRPLLGSARVLLAQLESPIETIEGTLALAREAGLTTVLNAAPANAQTSIGLLKLADVLTPNETEFAALLARHVGVRVDADDVAATDGGSLHALCRKLLPGGTVVVTLGAVGAFISHPEERLLGDTQPYYRIGAEAAHTVDTTGAGDAFNGALVASLAQSPNAAFATHVRFANHYAARSTEAEGAAASMPRLTPEAG
gi|348020714|gb|AGHZ01001513.1|	fig|487528.5.peg.244	peg	gi|348020714|gb|AGHZ01001513.1|_285_659	285	659	+	FIG01210860: hypothetical protein		FIG01210856	ff	gtgaatggcgcgcctgccctggatccgttcagcgcagggccggcgtgcgctttcgccgctggcgcatttcctccacaatcgcttgcctttccacgccaggcgcacgccacgggcatgcaagcctacgtctacaaaagccaacgcaagccggacacctatctgtatctcgccgcccgcgacgacttcggccgtctgccgccggcgctgctggcgtcgctgcagccgctggcgttcgtgctcgaagtggcgctgaccgccgaacgcaaactggcccgtgccgatccggccgcggtgcgcgccaacctcgccggctgcggcttccatctgcaattgccgccgtccctgcccggcaccaccgatcgacacgatgactga	MNGAPALDPFSAGPACAFAAGAFPPQSLAFPRQAHATGMQAYVYKSQRKPDTYLYLAARDDFGRLPPALLASLQPLAFVLEVALTAERKLARADPAAVRANLAGCGFHLQLPPSLPGTTDRHDD
gi|348020718|gb|AGHZ01001511.1|	fig|487528.5.peg.245	peg	gi|348020718|gb|AGHZ01001511.1|_158_1411	158	1411	+	Permeases of the major facilitator superfamily		FIG00984911	ff	gtgaacgcctccagccaatgcccgccggcgcacgccgtggacgatgcgccgctgctgcgcatccgcctggcgctgttcctggccggcttcgccaccttctcgctgctgtacagcgtgcagccgctgctgcccgaattcgcccgcgagttcgggctcagcgcggcggccagctcattgccgctgtcgctggccaccggcggcctggcgatcgcgatcttctgcgctggcgcggtgtcggagacgctgggccggcgcgggctgatgttcgtgtcgatcgcgttggcggcgctgctcaacctgctcgcggcctacctgccacactggggcgcgctggtggcggtgcgcgcgctgtccggcatcgccctgggcggcgtcccggcggtggcgatggtgtacctg…	MNASSQCPPAHAVDDAPLLRIRLALFLAGFATFSLLYSVQPLLPEFAREFGLSAAASSLPLSLATGGLAIAIFCAGAVSETLGRRGLMFVSIALAALLNLLAAYLPHWGALVAVRALSGIALGGVPAVAMVYLAEELPASRLGAATGLYVAGNAFGGMVGRIGMSVLTDHFDWRTALATLSTVDLLAAIGFVWLLPPSRHFVRRQGVNLRFHLRAWGGHLRDRHLPWLFAIPFLAMGVFVSVYNYAGFRLGGPEFGLSQSQLGLIFSAYVFGIVSSSVAGAASDRFGRGPVVLAGIATAALGVAMTLAHALVPVIAGIVLLTIGFFVAHSAASAWVGRLGGEFKGHAASLYLLAYYAGASVIGSLSGAAWQHGGWNALVACCLVLLGIGLVAAQVLRRG…
gi|348020718|gb|AGHZ01001511.1|	fig|487528.5.peg.246	peg	gi|348020718|gb|AGHZ01001511.1|_1444_1824	1444	1824	+	biphenyl-2,3-diol 1,2-dioxygenase III-related protein		FIG00105129	isu;Biphenyl_Degradation	atgcagatcgaccatctcgaccatctggtcctcaccgtcgccgacatcgacgccagctgcgcgttctatgcgcaggtgctgggtatgcgcgtggtgaccttcggcgaaggccgcaaggcgctggcgttcggcgcgcagaagatcaacctgcatcggcatggccacgagttcgagccgaaggcgcgggcgcccacgccaggttcggccgacctgtgctttctcaccgccacgccgctggcgcaggtggcggaggaactgcaggccgcggccgtgccgatcgaggaggggccggtccaacgcaccggcgcccgcgggccgatcctgtcgctgtacatccgcgatcccgacggcaacctgatcgaggtcgccaacccggtgtga	MQIDHLDHLVLTVADIDASCAFYAQVLGMRVVTFGEGRKALAFGAQKINLHRHGHEFEPKARAPTPGSADLCFLTATPLAQVAEELQAAAVPIEEGPVQRTGARGPILSLYIRDPDGNLIEVANPV
gi|348020718|gb|AGHZ01001511.1|	fig|487528.5.peg.247	peg	gi|348020718|gb|AGHZ01001511.1|_2022_2903	2022	2903	+	NAD-dependent protein deacetylase of SIR2 family		FIG00008490	idu(2);Pyruvate_metabolism_II:_acetyl-CoA,_acetogenesis_from_pyruvate idu(2);At1g69340_At2g40600 idu(2);NAD_experimental idu(2);Redox-dependent_regulation_of_nucleus_processes	atgtcgcagttgctgcaggatcaccccgcgtccgcacagccagcggcgtccgcgctggaggcgttcgtcgagcgccaccggcgcctgttcgtgctgaccggcgccggctgcagcaccgactcgggcattcccgactaccgcgatgccgccggcgactggaagcgtgcgcagccggtgacctaccaagccttcatgggcgagctggcgacgcggcagcgctactgggcgcgcagcctgctcggctggccgcgcttcggccatgcgcggcccaatgccacccacgccgcgctggcgcagctggaagcgcgcggccaggtcgaactgctgctgacccagaacgtggacggcctgcaccaggccgccggtagccgtgccaccatcgacctgcacgggcgcctg…	MSQLLQDHPASAQPAASALEAFVERHRRLFVLTGAGCSTDSGIPDYRDAAGDWKRAQPVTYQAFMGELATRQRYWARSLLGWPRFGHARPNATHAALAQLEARGQVELLLTQNVDGLHQAAGSRATIDLHGRLDVVRCMGCERRMPREAFQQHLLQHNPQWATLQAAPAPDGDADLEGEDFASFVVPPCAHCGGVLKPDVVFFGENVPRERVASAFAHLQRADAVLVVGSSLMVYSGFRFVQAAAKAGLPIAAVNLGRTRGDDLLSLKVEQSCAQALAFLLPAAARVPNPGTN
gi|348020724|gb|AGHZ01001508.1|	fig|487528.5.peg.248	peg	gi|348020724|gb|AGHZ01001508.1|_827_474	827	474	-	acetyltransferase				gtgctgcacgagggctacgtggtcggccacgtcgcggtgtcgccggtgagcctgtccgacggcagccgcggctggtacggcgtgggcccgctgtcggtggggccgggccaccagcgacagggcctgggtgcgcggctggtgcgcgaggcgctggcgcagttgcaggcgctgggtgcggccggctgcgtggtgctgggcgatccggcgtactacgcgcgcttcggcttccgcccggaaccggggctgaccctgccgggcgcaccggtcgaggccttccaggcgctggccttcggcgagcgtctgccgccgatggccgaggtggaataccacccggccttcctgtccgcgccctga	MLHEGYVVGHVAVSPVSLSDGSRGWYGVGPLSVGPGHQRQGLGARLVREALAQLQALGAAGCVVLGDPAYYARFGFRPEPGLTLPGAPVEAFQALAFGERLPPMAEVEYHPAFLSAP
gi|348020730|gb|AGHZ01001505.1|	fig|487528.5.peg.249	peg	gi|348020730|gb|AGHZ01001505.1|_2_178	2	178	+	FIG01217284: hypothetical protein		FIG01217282	ff	gtgctgccgcccggttcgctggcctaccgcgcgctgcgccatgccatcgtcgccagctacgaccactgggaccggccgatcgtgctggacgcgctgttgcgccggcaactgggcgaccgcgccgcacgcgaccgcgccgcggcgcagccgcaggacggatctgcgcgcacgaaatag	MLPPGSLAYRALRHAIVASYDHWDRPIVLDALLRRQLGDRAARDRAAAQPQDGSARTK
gi|348020732|gb|AGHZ01001504.1|	fig|487528.5.peg.250	peg	gi|348020732|gb|AGHZ01001504.1|_571_1644	571	1644	+	2-keto-3-deoxy-D-arabino-heptulosonate-7-phosphate synthase I alpha (EC 2.5.1.54)		FIG00002110	isu;Common_Pathway_For_Synthesis_of_Aromatic_Compounds_(DAHP_synthase_to_chorismate)	atggcaccgcacaccgacgatctgcgcatccgcaagatcgaaccgctgactccgccctcccagctgcaggcgctgctgccctgcgacgaggaggcctcgcagaccgtcactgccgcgcgcgcggcgctgcacgagatcctgcacggccgcgacgaccgcctggcggtggtgatcggcccctgctcgatccacgacccggtcgcggcgatggagtacgcgcagcgcctgcgcccgctgcgcgagacctacggcgatgcgctggagatcgtgatgcgggtgtacttcgaaaagccgcgcaccacggtcggctggaagggcctgatcaacgatcccaacctcgacggcagcttcgacatcaacaagggtctgcgcctggcgcgcggcctgctgcgcgacatc…	MAPHTDDLRIRKIEPLTPPSQLQALLPCDEEASQTVTAARAALHEILHGRDDRLAVVIGPCSIHDPVAAMEYAQRLRPLRETYGDALEIVMRVYFEKPRTTVGWKGLINDPNLDGSFDINKGLRLARGLLRDINRLGLPAGVEFLDIISPQYIADLVAWGAIGARTTESQVHREMASGLSCPVGFKNGTSGDVKIAVDAVGAASHPHHFLAVTKDGQTAVAATAGNPDCHVILRGGTQPNYDADSVAAAAQVLEKAGLPARLMVDASHANSGKNPDNQPKVIEDIARQLEAGQSRIVGAMVESHLRGGRQELVAGQPLVYGQSITDGCIDWDTSVQVLERLAQAVRARRQARVAQAA
gi|348020734|gb|AGHZ01001503.1|	fig|487528.5.peg.251	peg	gi|348020734|gb|AGHZ01001503.1|_426_238	426	238	-	hypothetical protein				gtggtcctgcacggcagcgcctgcgaggccggcgacgccctcggcgattaccggctgcacctgcaggagcagggaccccgcttcgaccgcaccaccgcttcctcgcccctggccgccggagaacgccgtgcgctcggctgggtccgctgccgcaacctgcacacaggtgccatcgatgtcctgccgtga	MVLHGSACEAGDALGDYRLHLQEQGPRFDRTTASSPLAAGERRALGWVRCRNLHTGAIDVLP
gi|348020738|gb|AGHZ01001501.1|	fig|487528.5.peg.252	peg	gi|348020738|gb|AGHZ01001501.1|_1269_874	1269	874	-	hypothetical protein				atgcacagcacgacccacgactacagccagtacagcccgaaatggcagttccgcttcactttctacgacacctacggcgaacccaagtcggcaagcttcaaggaggcgatgaaggcgctgccgttcaaggagaagctgcgcctcaacatgaactggtttgctttcttcttcggcttcatctacctgttcgtgctcgggctgtggcgcaaggcgctgatgctgctcgccatctcgctgtgctgcggcatcgtgctgaccttcctgccggacgcggccacccgggccttcggcatcgcctactcaatcctggtcggcatgaccgccaactacgcctactatctggacagggtgaagggcagcaccagttggaacccgttcgaaggcatccgctggtaa	MHSTTHDYSQYSPKWQFRFTFYDTYGEPKSASFKEAMKALPFKEKLRLNMNWFAFFFGFIYLFVLGLWRKALMLLAISLCCGIVLTFLPDAATRAFGIAYSILVGMTANYAYYLDRVKGSTSWNPFEGIRW
gi|348020738|gb|AGHZ01001501.1|	fig|487528.5.peg.253	peg	gi|348020738|gb|AGHZ01001501.1|_1497_1964	1497	1964	+	putative secreted protein				atggttctgaaggacatctccgctacggcacgccgcgcgctgccgctgctcgtcgccaccctgttggcggtgccggccgcagccaggcagacgctgcagtgtcccgagcgcctgcgcgtggccgaagcgccattgcagagtcccgacctgccggccgacgcccgcgtcgcattcgccgccgcgccgtcgctgcggctgttctccagtggcgtctattccgggccgccgcgcgaaatggcggcgctggtgccgagcaacgaggacacgcgccgcccgggtgatgcgggcgtgtcgatctggcgcttcgatgcgcccgacccgcacggtctctatctggtctgcggctatggtcccgatggcctggtgcaggtatcgcggcgcgtcggcgacgtcgcgcgt…	MVLKDISATARRALPLLVATLLAVPAAARQTLQCPERLRVAEAPLQSPDLPADARVAFAAAPSLRLFSSGVYSGPPREMAALVPSNEDTRRPGDAGVSIWRFDAPDPHGLYLVCGYGPDGLVQVSRRVGDVARCEARSLRPSGAEPAAGTLFVCE
gi|348020738|gb|AGHZ01001501.1|	fig|487528.5.peg.254	peg	gi|348020738|gb|AGHZ01001501.1|_1974_2282	1974	2282	+	hypothetical protein				atggcaggcgcgcgcaagctcgtggcgatcaccgcgcaggtgctgtcctggagcgcctatgcgttgggcatgctgctgctgtacgccgtgtccggtagcccgtacgcatgggtggacggtcccgatccgcagctgtcctccgccaacttccagcacagcggcaacgggtggctggtcggcctgtgcgtgctggccgcgctgctgctggtgcagggcgtgcacgcgctgctgagccgcagccgcagcgtgcgcctgtgctgcctggctgcgatggtgatcgcctgcctggcctggtactgctggaactga	MAGARKLVAITAQVLSWSAYALGMLLLYAVSGSPYAWVDGPDPQLSSANFQHSGNGWLVGLCVLAALLLVQGVHALLSRSRSVRLCCLAAMVIACLAWYCWN
gi|348020738|gb|AGHZ01001501.1|	fig|487528.5.peg.255	peg	gi|348020738|gb|AGHZ01001501.1|_2848_2615	2848	2615	-	hypothetical protein				gtgcccggcaaggcctatgtgttcggcgtgggcgcctgcgagacgccggatttcgaaggtgcgcggcggcgtctgtggatcgagcgcggtcaggccgtgcgacagttcgtgcacacgcatcgcgtcggcctgggcgcggccgggctggcgctgctggccgcggcggcctggctgctgcgtcggcgcgtgcggggcaagtcgcgcgacagcgcaaatcggacgccacagggctga	MPGKAYVFGVGACETPDFEGARRRLWIERGQAVRQFVHTHRVGLGAAGLALLAAAAWLLRRRVRGKSRDSANRTPQG
gi|348020746|gb|AGHZ01001497.1|	fig|487528.5.peg.256	peg	gi|348020746|gb|AGHZ01001497.1|_1716_1234	1716	1234	-	FIG01111849: hypothetical protein		FIG01111848	ff	gtgcaggcacaggcgcagcccgacgacgcctgccggctcggcgatccgaccaccgaccgcgacgtcgtgccgggctgcaagctcggcgccgacgagcacctggcgctgacgccgcaggcgctgcggcgcctgcacttcgaccgtgacgggctggcgttgctgagcgtcggcacgcgcttttactacgtccgcaccgatggtcgcagcctgccggtgatcacctgggacaacggccccgatggcttcgccgaaggcctgacccgcggcattttgaatggccggatcggcttctacgatcggcaactgcgcgaggtgatcgcgccggtccacgacttcgcctggccgttcgagcacggtgtcgccgcggtctgcgacggctgccgccccggcacgcccgac…	MQAQAQPDDACRLGDPTTDRDVVPGCKLGADEHLALTPQALRRLHFDRDGLALLSVGTRFYYVRTDGRSLPVITWDNGPDGFAEGLTRGILNGRIGFYDRQLREVIAPVHDFAWPFEHGVAAVCDGCRPGTPDADGHTPMQGGRWYSIDRHNREVPAPKR
gi|348020748|gb|AGHZ01001495.1|	fig|487528.5.peg.257	peg	gi|348020748|gb|AGHZ01001495.1|_27_578	27	578	+	FIG01211317: hypothetical protein		FIG01211315	ff	gtgctcgccgcgctgcgcggcaccgacgcgccggtactggatctgggctgcgggctgggcctgctcgcgcacgcgctgcgcgccgacggccagcgccagcgctaccacggcgtggacatcgacgcggccaagatccgccgcgccggcgccatcgccgcgcgcaacgggctgcaggacacgcattttgcggtggtcgacctgggccagtcctggcccgagcaccacggcagcgtcgcgatcctggacgtgctgcagtacctggaccgcgacatgcagtccaacctgatccgcagcgtggcgcgcatgctcacgcccggcgccaagctggtgatccgcagcggcctgggcgatgccagcggccgcggccgcaccagccgcatcaccgacgtgctcgcgcac…	MLAALRGTDAPVLDLGCGLGLLAHALRADGQRQRYHGVDIDAAKIRRAGAIAARNGLQDTHFAVVDLGQSWPEHHGSVAILDVLQYLDRDMQSNLIRSVARMLTPGAKLVIRSGLGDASGRGRTSRITDVLAHLAGWMQELPKAYPTRDSLQAQLDAAGLRASFAPLYGNTPFNNWLIVAEPR
gi|348020748|gb|AGHZ01001495.1|	fig|487528.5.peg.258	peg	gi|348020748|gb|AGHZ01001495.1|_649_987	649	987	+	hypothetical protein				atgaccgcacccgcgccacggccacgctccggcctgggtatcgcgtccctggcgaccagcctgctcagcgcgttggtgctgctcgcggcgctggtgctcagcaccttcttcgtgattccgacattcgccgctggtccgcacgcgccgatgtcgctgctgctcggcctgctggcactgttcaccgccatcgcgcaggtctgcgccatcgcgctgggcatcggcaactgcctgcagcctgatcgcagcaagcagtatggcctcctcggcctgtcgtgcgccctgctcaccctcggcgcgatggcggcgctgatggcctacggcatgacgcgaccgggctga	MTAPAPRPRSGLGIASLATSLLSALVLLAALVLSTFFVIPTFAAGPHAPMSLLLGLLALFTAIAQVCAIALGIGNCLQPDRSKQYGLLGLSCALLTLGAMAALMAYGMTRPG
gi|348020748|gb|AGHZ01001495.1|	fig|487528.5.peg.259	peg	gi|348020748|gb|AGHZ01001495.1|_1842_1066	1842	1066	-	acetylxylan esterase		FIG01211696	ff	atgacagttccggaaacgctgcatcgcatcccgcgccacccgtaccgctggctgccctgggcgctggcctcgcaggcgctggtggcggcgctgtggtgggtgtacggctggcaggtcggcctgccggcgctgctgctgtcgcacgcggcgctggtgctgccggtgttcctgccgcgggcgcggctgtacgcgccagtgctggaccgcctgcccggcagcgcaccgcgggtgtggctgaccatcgacgacggcccgtccgacgacaccgcggcgatcctggacctgctcgaccgccaccaggccaaggccaccttcttcctggtcggcgcccgcgccgccgcgcgcccgcaactggtgcgcgagatcctgcgccgcggccacggcatcggcaaccacagc…	MTVPETLHRIPRHPYRWLPWALASQALVAALWWVYGWQVGLPALLLSHAALVLPVFLPRARLYAPVLDRLPGSAPRVWLTIDDGPSDDTAAILDLLDRHQAKATFFLVGARAAARPQLVREILRRGHGIGNHSQHHPQAWFWALGPRRMAQEIGQAQQTLAAIAGTAPRWYRSVVGMTNPFVAAPLRRHRLTRVAWSARGFDGVRCDPAITVARIARDLRPGAIVLLHEGAAHGHNPAIVEGVLQALQARGLQAVLPD
gi|348020748|gb|AGHZ01001495.1|	fig|487528.5.peg.260	peg	gi|348020748|gb|AGHZ01001495.1|_1900_2826	1900	2826	+	Glutaredoxin-like protein		FIG01209740	ff	atgtccctcgaccccgccctgcgctcccgtatcgaaacgctgctcagctccaaccgcgtcgtgctgttcatgaaaggccagccgggcatgccgcagtgcggcttctccgccaaggcggtaggcgcgctgaacgagctcggcgtcgacttcgcccacgtcaacgtgctggccgaccaggacatccgcgagggcatcaaggtctacggcgactggccgaccatcccgcagctgtacgtggacggcgaactgatcggcggcagcgacatcatcctgcagatggccggcagcggcgaactgagcgaactgctcggcgtggccgcgccggaccgcacgccgccgtcgatcaccatcaccgatgccgccgccgagatgctgcgcggcgcgctggccgacgccccg…	MSLDPALRSRIETLLSSNRVVLFMKGQPGMPQCGFSAKAVGALNELGVDFAHVNVLADQDIREGIKVYGDWPTIPQLYVDGELIGGSDIILQMAGSGELSELLGVAAPDRTPPSITITDAAAEMLRGALADAPGASLALAIDAQFQPNFQLAPTDPNAIAAESNGLRVQFDLGSARRADGITIDWVDDIRGRGLAIDNPNAPKPVQDLSPRDADDQVRAGGLLLVDVRPPEERAVAAVNVPFRTLDGEQRAQLEALPKDTALAFLCHRGGRSAQAAEHFRSLGFSKVHNVVGGIDAWTDQVDGSVPKY
gi|348020748|gb|AGHZ01001495.1|	fig|487528.5.peg.261	peg	gi|348020748|gb|AGHZ01001495.1|_3869_3324	3869	3324	-	hypothetical protein				atgaccgacacccccgcgcgcaccgtcgtggacttctggcgcagcgccggccgcgagcgctggttcgccgccaacgactccttcgacgccaatgtccgccagcacctgctggaggcgcaccacgccgccgcgcgcggcgaacgcgccgactggctggccgacgccgagggcgcgctggcgctgcttctgttgctcgaccaggtgccgcgcaacgtgttccgcggcagcgcccacgccttcgccaccgacggcctggcctgccgctacgccgaccaggcgctggcggccggcttcgatcaagagatcgatgcggaactgcggatgttcttctacctgccctacacgcatgccgaggacgcggcgcggcagcgccaggcagtggagctgttcagcgcgctc…	MTDTPARTVVDFWRSAGRERWFAANDSFDANVRQHLLEAHHAAARGERADWLADAEGALALLLLLDQVPRNVFRGSAHAFATDGLACRYADQALAAGFDQEIDAELRMFFYLPYTHAEDAARQRQAVELFSALGDAESLQWAVVHEDVIQRFGRFPHRNAALGRTTMAEEQAFLDAGGFAG
gi|348020750|gb|AGHZ01001494.1|	fig|487528.5.peg.262	peg	gi|348020750|gb|AGHZ01001494.1|_2_139	2	139	+	hypothetical protein				gtgctcatcaccgcctgcagccgcgacggcggcggcgacgcggcgatgctggccgccgacgggctgcatccgtcggcggcgatgtacgcgcgctggaccgcgctgctgttgccggcggcacgcgatgcgttagcctag	MLITACSRDGGGDAAMLAADGLHPSAAMYARWTALLLPAARDALA
gi|348020752|gb|AGHZ01001493.1|	fig|487528.5.peg.263	peg	gi|348020752|gb|AGHZ01001493.1|_491_66	491	66	-	RND efflux system, outer membrane lipoprotein, NodT family		FIG00005510	idu(1);Multidrug_Resistance_Efflux_Pumps	gtgctgtgcgacggcggcgcccgccacgcgcaacgcgcgcaggcgcaagccagcttcgatgcggccgcggcgacctaccggcagaccgtattgagcgcgttccagggcgtggaggaccagctcgcggccacgcgcgaactggcgcgcgaggagcagcaacagcgcagcgcagccgacgccgcgcagcaggccgagcgagtgctgatggaccagtaccgcgccggcaccaccctgtacagcgccgtgatcaccgcccaggccaacgcgttggaagcgcaacgcacgttgctgcaagtgcaagcgcgccagttcggcgcccaggtcgcgctgctggtcgcgctgggtggcgactgggacagcacccgtctccccgccgtgcgcggcgcctcgccgggcgcc…	MLCDGGARHAQRAQAQASFDAAAATYRQTVLSAFQGVEDQLAATRELAREEQQQRSAADAAQQAERVLMDQYRAGTTLYSAVITAQANALEAQRTLLQVQARQFGAQVALLVALGGDWDSTRLPAVRGASPGATPAPVLPE
gi|348020778|gb|AGHZ01001480.1|	fig|487528.5.peg.264	peg	gi|348020778|gb|AGHZ01001480.1|_488_45	488	45	-	FIG01112524: hypothetical protein		FIG01112522	ff	ttgcgccggcctgagccgccaccgggtgcggcgcctgcggcgtcggaagacacggccatcgtcgtgttcgatggggtatgcgcgctgtgcagccgctgggtgcggttcctgctgcgcttcgatcgccgcggccgctatcgcttcgcggcgatgcagtcgccgcgcggcagcgcgctgttgcgcgagcatggcctggatccggccgatccgctgtcgttcctgctgctgacacggcacggcgccttgaccgattcggacgcggcgattgcggtgatcgccgggctcggcggcgtgtggcgcagcgtcgcgttgctgcgcctgctgccgcgtcgctggcgcgatgccggctaccgcgtgctggcgcgcaaccgccatcgctggttcggcacgactgcacag…	MRRPEPPPGAAPAASEDTAIVVFDGVCALCSRWVRFLLRFDRRGRYRFAAMQSPRGSALLREHGLDPADPLSFLLLTRHGALTDSDAAIAVIAGLGGVWRSVALLRLLPRRWRDAGYRVLARNRHRWFGTTAQCFLPEPQQRARFLD
gi|348020778|gb|AGHZ01001480.1|	fig|487528.5.peg.265	peg	gi|348020778|gb|AGHZ01001480.1|_726_475	726	475	-	hypothetical protein				gtgctcggccggctgcgcgagcgcctgggcgcggtggtgttcgaattcgccttgcgggtcgatggcgcgggcatcgaatggcgcgcggcgcgggcctgggccttcggcgtgctgccgctgccgcgacgctggctggccggcgtgcactgccgcgaagaccaacgcgacggctgctacgcgttcgtgatcgcggtgacgctgccgtggatcggcccgttcatccgctacgagggttggcttgcgccggcctga	MLGRLRERLGAVVFEFALRVDGAGIEWRAARAWAFGVLPLPRRWLAGVHCREDQRDGCYAFVIAVTLPWIGPFIRYEGWLAPA
gi|348020780|gb|AGHZ01001479.1|	fig|487528.5.peg.266	peg	gi|348020780|gb|AGHZ01001479.1|_2_652	2	652	+	DNA mismatch repair protein MutL		FIG00000380	isu;DNA_repair,_bacterial_MutL-MutS_system	gtgctcctgccgcggcagacccaggacccggccggcggcctgccgccgaccgccgccgacagcggcgtgccgccgctcggctatgccatcgcgcagttgcacggcatctacatcctggccgagaacgccgatggcctgatcgtggtcgacatgcacgccgcgcacgaacgcatcggctacgagcgcctgaagaccgcacacgacggcatcggcctgcacgcgcagccgctgctggtgccgatcaccctggcggtcggcgaacgcgatgccgataccgccgaacgcgaggccgagacgctggccgcgctcgggttcgagatcacccgcagcgggccgcagtcgctgcaagtgcgcagcatcccggcgctgctggcgcaggccgagccggaggccttgctg…	MLLPRQTQDPAGGLPPTAADSGVPPLGYAIAQLHGIYILAENADGLIVVDMHAAHERIGYERLKTAHDGIGLHAQPLLVPITLAVGERDADTAEREAETLAALGFEITRSGPQSLQVRSIPALLAQAEPEALLRDVLTDLREHGHSGRIAGARDALLSTMACHGAVRANRRLTVPEMNALLRDMEATERSGQCNHGRPTWARFTLGEIDRWFLRGR
gi|348020780|gb|AGHZ01001479.1|	fig|487528.5.peg.267	peg	gi|348020780|gb|AGHZ01001479.1|_652_1581	652	1581	+	FIG01209920: hypothetical protein		FIG01209919	ff	atggacaagcaagtgtggacgacggcgctgctggtagcgctcgtcgccttgggcggatgcggcaaacaggcgccggcgccggccgcgccgaaggcgatggacgcgcgcttcgtggccgacgaacaggcctggcgcgcgcagcgccagcgcgaactgcaggcgccggatggctggaccagcctggtcggcctgcactggctggaactgaaggagcactacgtcggcagcggcccggacagcggcatccgcctggcggtcgggccggcgcgaatggccctggtgtcgcaggtgcagcgcgaggtgtacctgacgcccgaacgcggcgccgccctcagcgtcgccggtgcgccggtgcaggggcgcatccgcctgtacagcgatcatgacccgcagccgacg…	MDKQVWTTALLVALVALGGCGKQAPAPAAPKAMDARFVADEQAWRAQRQRELQAPDGWTSLVGLHWLELKEHYVGSGPDSGIRLAVGPARMALVSQVQREVYLTPERGAALSVAGAPVQGRIRLYSDHDPQPTVIDFDDGKGKLSLIERGGRYALRVKHADAPTRLGFAGVPYWPLAESWRVRGRFVPNPPGTTLPIVDIIGVTTPSPNPGALEFERGGKRYRLQAIGEPGQPLFVVFADRTSGRGSYPAGRFLDVDAPAADGSVVLDFNRAYDPPCAFTPFATCPLPPPENRLDLVVDAGEKTYAAAH
gi|348020782|gb|AGHZ01001478.1|	fig|487528.5.peg.268	peg	gi|348020782|gb|AGHZ01001478.1|_88_534	88	534	+	O-antigen biosynthesis protein		FIG00784460	ff	gtggtgcaggcgctggccggcgaggtgcactgggtgttcatggggctgtgcccggagcggctgcgccggcacgtgcacgaggtgcatgacggcgtggacttcgcccgctatccgcaggcgctggccgcgttgggcctggacctggcgctggcgccgctggaagacaacctgttcaaccgctgcaagagcaacttgcgcctgctcgagtacggcgcctgcggctatccggtggtggccagcgatctggcgccctaccgcgacggcgggctgccggtgaccctggtcaaaaaccgcttccgcgactgggtcaatgcgatccgtgcgcacctggccgatgccgacgcgcgggcggcggccggcgctgacttgcgcgcggcggtgcagcgcgactggatgttg…	MVQALAGEVHWVFMGLCPERLRRHVHEVHDGVDFARYPQALAALGLDLALAPLEDNLFNRCKSNLRLLEYGACGYPVVASDLAPYRDGGLPVTLVKNRFRDWVNAIRAHLADADARAAAGADLRAAVQRDWMLQGANLQEWRAAWLPD
gi|348020798|gb|AGHZ01001470.1|	fig|487528.5.peg.269	peg	gi|348020798|gb|AGHZ01001470.1|_2_1222	2	1222	+	Cytochrome c-type biogenesis protein DsbD, protein-disulfide reductase (EC 1.8.1.8)		FIG00000709	isu;Biogenesis_of_c-type_cytochromes isu;Predicted_dye-decolorizing_peroxidases_(DyP)_of_YfeX-like_subgroup isu;Periplasmic_disulfide_interchange	gtgctcgcgcgcagcgccgcaccgccgccggccacgcagaacctgctgtggatcctgctgctggcgctcggcggcgggctgctgctgaacctgctgccgtgcgtgctgccgatcctgtcgctgaaggtgctgggcctggcgcagagcggcgagagccgcggccgcgcccgcagccatgcgctgtggtacacgctgggcgtgctcgcctccttcgccgtgatcggcggcatcgccgtggccgcgcggctgctgtggggcttccagctgcagcgtccgggcttcgtcgcggtgctggtgtacctgatgttcgtggtcgggctgagcctgtcgggcgtgttcaccctcagcgccaacctcggtggcgtcggccagtcgctgtccacgcgcagcggcccggtc…	MLARSAAPPPATQNLLWILLLALGGGLLLNLLPCVLPILSLKVLGLAQSGESRGRARSHALWYTLGVLASFAVIGGIAVAARLLWGFQLQRPGFVAVLVYLMFVVGLSLSGVFTLSANLGGVGQSLSTRSGPVGDFFTGVLACVVSSACIGPFMGPALGYALTAPAAAAMLVFLTLGLGLALPFLLIGFVPSLARRLPKPGAWMETLKQVLAFPMYLSAIWLLWVLGKQRGVDAVALLLIGATLLALGLWWFERARWRDHKTGMRLAAVLLLAALLPAWGVTRLPPPSTSVERNTVAYSPQMLDRLRTDNRVVFVNMTADWCVTCKANERNVFDSDAFRDTIKRVDAVYMKGDWTNEDPRISAFLAEHKAVGVPLYVVYGPGAPPTVLPPVLSQAVVED…
gi|348020800|gb|AGHZ01001469.1|	fig|487528.5.peg.270	peg	gi|348020800|gb|AGHZ01001469.1|_45_473	45	473	+	Outer membrane component of tripartite multidrug resistance system		FIG00004305	idu(1);Multidrug_Resistance,_Tripartite_Systems_Found_in_Gram_Negative_Bacteria	gtggtggcgccgttcctgcaatggtcgatcttcgatttcggcggcacccgcgccaaggtcgagcaggcccgcgccggcaatgaagcgcggctggcggcgtatgagggcacggtgctggccgcgttgcaggacgccaacggcgcactggcgcggttcggcgccgcgcgtcagcaggcgttggcggcggacaaggccgccgcctcggcggatcgctcggccgcgctgctgcagcaacgctatgccgctggcgcctcgtcgctgatcgatgcgctggacgtgcagcgccagcaggcctcggcccaggacagcgcgctgcaggcgcacacccaggtgctgctgcgctacgtggccctgcagaagagcctgggcctgggctgggcggcaccggaggcaccggcg…	MVAPFLQWSIFDFGGTRAKVEQARAGNEARLAAYEGTVLAALQDANGALARFGAARQQALAADKAAASADRSAALLQQRYAAGASSLIDALDVQRQQASAQDSALQAHTQVLLRYVALQKSLGLGWAAPEAPASAPAPVTRQ
gi|348020800|gb|AGHZ01001469.1|	fig|487528.5.peg.271	peg	gi|348020800|gb|AGHZ01001469.1|_607_1749	607	1749	+	Putrescine transport ATP-binding protein PotG (TC 3.A.1.11.2)		FIG00032740	isu;Polyamine_Metabolism isu;GABA_and_putrescine_metabolism_from_cluters	atggcgttgagcgaagcgagaaccgaccatctgctggcgccgccgccggccaggggcgccggctatgtgtccatcgccgggctgcgcaaggagttcgacggcttcgtcgcgctggacgacatcgacctggacatcggccagggcgagatcttcgcgctgctcggcggctccggcagcggcaagtccacgctgctgcgctgcctgggcgggttcgagcagcccagccgcggccgtatcgtgctcgacggccagccgctggatgggctgccgccgtaccagcgtccgctcaacatgatgttccagtcctatgcgctgttcccgcacatgagcgtggagcagaacatcgccttcgggctgaagcaggacgggctgtcgcgcagcgccatcgccagccgcgtc…	MALSEARTDHLLAPPPARGAGYVSIAGLRKEFDGFVALDDIDLDIGQGEIFALLGGSGSGKSTLLRCLGGFEQPSRGRIVLDGQPLDGLPPYQRPLNMMFQSYALFPHMSVEQNIAFGLKQDGLSRSAIASRVGEMLELVRLGTLGKRKPHQLSGGQQQRVALARSLAKRPKLLLLDEPMGALDKKLRSQMQLELVSIIETSGVTCVMVTHDQEEAMTMATRIALMEQGRIRQVGTPGDIYESPNSRFVAEFIGSVNMFEGRIGEDHPDHVTVLCPQFPVPIYISHGITGVEGQEVAFAVRPEKVWITKGEPEQTYNKARGTIEDIAYFGSHSIFHVRLPSGIRVQSNFANQKRWDSEGMTWGDTVWVSWDDNDGVVLTA
gi|348020800|gb|AGHZ01001469.1|	fig|487528.5.peg.272	peg	gi|348020800|gb|AGHZ01001469.1|_1761_2708	1761	2708	+	Putrescine transport system permease protein PotH (TC 3.A.1.11.2)		FIG00024044	icw(1);Polyamine_Metabolism icw(1);GABA_and_putrescine_metabolism_from_cluters	gtgccggtgccgcccgagccgacgccgcggcggcgcctgccgcagcgcctgcgtctgcactcgctgccggcgatgcgctggctggtgatcgccgcgccgtacctgtggttgctgctgttcttcgcgatcccgttcctgatcgtgctgcgcatctccttcgccgagcaggcgatcagcagcccgccgtacagcgcactgctggagttccgcgacggcgtgctgacgctgaagctgaccctgcagaactacctggcgctgctgcgcgaccaccagtacatcgaggcctactggggctcgatcaagatcgccggcatttccaccgtgctgaccctgctgatcggctacccgatggcctacgcgatcgcgcggctttcgccgtcggcgcgcaacatcgcgatg…	MPVPPEPTPRRRLPQRLRLHSLPAMRWLVIAAPYLWLLLFFAIPFLIVLRISFAEQAISSPPYSALLEFRDGVLTLKLTLQNYLALLRDHQYIEAYWGSIKIAGISTVLTLLIGYPMAYAIARLSPSARNIAMMLVVLPSWTSFLIRVYAWIGILDSNGVLNRALLALGLIDAPLHILYTPVAAYIGIVYCYLPFMVLPLYATLVKLDQRLLEAAYDLGAPPWKAFLTVTLPLSRPGIVAGCMLVMIPAVGEFVIPEMLGGPDTLMIGRVLWGEFFNNRDWPTASAVAIAMLALLMVPILIFNRYQQRQLEGGQA
gi|348020804|gb|AGHZ01001467.1|	fig|487528.5.peg.273	peg	gi|348020804|gb|AGHZ01001467.1|_1340_951	1340	951	-	Inner membrane protein		FIG00482463	ff	atgcccaccgaaatccgcatgctggcctgggcgatcctgctcgggatcgcgcaactgctgctcgcctccgccttcgtcaccgcacagcgcggcttgaagtggaacgccggcgcgcgcgatgcgccgcaaccgccgccggccggcgtggccgggcgcctggatcgcgcgctgcgcaattttctggagaccttcccgttcttcgccgccgccgcggtggcggtggccgcgttgggcaggggcgatgcgcacaccgcgctgtcggcgcaaatctatctgtgggcgcgggtggcctatgtgccgttgtacgcggccggcgtgccgtacgtgcgcagcctggtgtgggtggtgtcgctgtgggcgatcctgcaactggtgtgggcgctgttctga	MPTEIRMLAWAILLGIAQLLLASAFVTAQRGLKWNAGARDAPQPPPAGVAGRLDRALRNFLETFPFFAAAAVAVAALGRGDAHTALSAQIYLWARVAYVPLYAAGVPYVRSLVWVVSLWAILQLVWALF
gi|348020804|gb|AGHZ01001467.1|	fig|487528.5.peg.274	peg	gi|348020804|gb|AGHZ01001467.1|_1623_1384	1623	1384	-	FIG01210022: hypothetical protein		FIG01210021	ff	gtgcgcgaaatcgacgccgcgcgcgcgcggctgggtacgctgctcggccgcggcgtcgccagcgtggcgcgggtgcagtacgccgccggctcgcaggtgccgccgggcacctacgtcaacatcagtttccccagccgcttcgccaatgcgccgcagccggtgcgcgagctggtgtcgttgcggctggacgaggacaagacctggcgcctggtgggctatcacgtcgccatgcccgattga	MREIDAARARLGTLLGRGVASVARVQYAAGSQVPPGTYVNISFPSRFANAPQPVRELVSLRLDEDKTWRLVGYHVAMPD
gi|348020808|gb|AGHZ01001465.1|	fig|487528.5.peg.275	peg	gi|348020808|gb|AGHZ01001465.1|_892_527	892	527	-	Chemotaxis regulator - transmits chemoreceptor signals to flagelllar motor components CheY		FIG00000426	idu(1);Flagellar_motility icw(1);Two-component_regulatory_systems_in_Campylobacter	atgagcgcacgtatcttggttgtggacgattcggcgtcgatgcgccagatggtctccttcgccctcacctcggccggctttgccgtcgaagaagccgaagacggcgcggtcgcactgggccgtgccaagggccagcgcttcaacgcggtggtcaccgacgtcaacatgccgaacatggacggcatcaccctgatccgcgaactgcggcagctgccggactacaagttcaccccgatgctgatgctgaccaccgagtcggcggcggaaaagaaatccgagggcaaggccgccggcgccaccggctggctggtcaaaccgttcaatcccgaacagctgatcgccaccgtccagaaagtcctgggctga	MSARILVVDDSASMRQMVSFALTSAGFAVEEAEDGAVALGRAKGQRFNAVVTDVNMPNMDGITLIRELRQLPDYKFTPMLMLTTESAAEKKSEGKAAGATGWLVKPFNPEQLIATVQKVLG
gi|348020808|gb|AGHZ01001465.1|	fig|487528.5.peg.276	peg	gi|348020808|gb|AGHZ01001465.1|_1197_889	1197	889	-	FIG01209829: hypothetical protein		FIG01209828	ff	atgagcacagtcccccttggcgaagatctcggtatcgagaccagcgccgacctgaaacaacgcctgaccgcgttccttgcgtcggacgacgtgctgcggctggacgccggcgaggtccgccgcatccataccgcgtcggtccaggtgctgtgcgcattcgtcgatgcccgccgcaaggacggcaagcgcaccgaattcgaggcctgcaacgcgaccttccgcgacgcggcccgcctgctaggggtcagcgaatcgctgggccttcctgcaacccctgacaatctgaaatctgtggagaacgcggcatga	MSTVPLGEDLGIETSADLKQRLTAFLASDDVLRLDAGEVRRIHTASVQVLCAFVDARRKDGKRTEFEACNATFRDAARLLGVSESLGLPATPDNLKSVENAA
gi|348020808|gb|AGHZ01001465.1|	fig|487528.5.peg.277	peg	gi|348020808|gb|AGHZ01001465.1|_1833_1306	1833	1306	-	Positive regulator of CheA protein activity (CheW)		FIG00000652	idu(3);Two-component_regulatory_systems_in_Campylobacter	gtgctccgcgcccaggccgccggcgccaagctgccgccgaacctgcagtccttcatggccccgagcgtgccgcacggctcggccatcgcccccgaccgcctgtccgagcgccgcacccgctggctgcgcctgcgctgcggcgagcaggcctacgcgctggagctgctgaaggtgcaggaagtggtgctgccggtgccgctactggcgctgcgcggcaccccgccggccatgctcggcatcatgaacctgcgcggccaggtggtgccggtgctcgacctcggcgtgcacctgggcgcggccccgatcgagatggacatgcagacccgggtggtggtgctggaagagaacggcgagaccctcggcctgcgcgtatcggccgtggaagacgtggccagcctc…	MLRAQAAGAKLPPNLQSFMAPSVPHGSAIAPDRLSERRTRWLRLRCGEQAYALELLKVQEVVLPVPLLALRGTPPAMLGIMNLRGQVVPVLDLGVHLGAAPIEMDMQTRVVVLEENGETLGLRVSAVEDVASLSDQQIEPPDNARICRISNHLFRGVARLAQQPMILLDAEQLLH
gi|348020810|gb|AGHZ01001464.1|	fig|487528.5.peg.278	peg	gi|348020810|gb|AGHZ01001464.1|_1249_1043	1249	1043	-	Cold shock protein CspD		FIG01304073	isu;Cold_shock,_CspA_family_of_proteins	atgccgaacggtaccgtcaagtggttcaacgacgccaagggatttggttttatttctccggaagacggtagcgccgatgtgttcgcgcacttctccgcgatcaactccaagggcttccgcagcctgcaggaaggacagcgtgtcagctacgacgtgacccagggtccgaagggcgcgcaagcctcgaatatcacgccggtcgagtaa	MPNGTVKWFNDAKGFGFISPEDGSADVFAHFSAINSKGFRSLQEGQRVSYDVTQGPKGAQASNITPVE
gi|348020810|gb|AGHZ01001464.1|	fig|487528.5.peg.279	peg	gi|348020810|gb|AGHZ01001464.1|_2084_1338	2084	1338	-	5'-methylthioadenosine phosphorylase (EC 2.4.2.28)		FIG00049258	isu;Methionine_Salvage	atggacaacatcgcactggccgtcatcggcggcaccggcgtctacaagctcgcacagctcgacgacgtgcagacccacgaggtcgaaacgcgctacggcgcgccctccggcccggtgcgggtcggcacgctgctcggccatcgcgtcgccttcctggcccgccacggtgaaggccattcgctgccgccgcacaagatcaactaccgcgccaaccttgctgcgctgcagcagatcggcgccacgcgcgtgctcgcgttgaacacggtgggcggcatcaccaagcgcttcggcccgcgcgtgctggcctgtccagatcagcttatcgactacacctgggggcgcatctctaccctgtgcgaggagccgggcagcgaggtgctgcacgtggatttcggccat…	MDNIALAVIGGTGVYKLAQLDDVQTHEVETRYGAPSGPVRVGTLLGHRVAFLARHGEGHSLPPHKINYRANLAALQQIGATRVLALNTVGGITKRFGPRVLACPDQLIDYTWGRISTLCEEPGSEVLHVDFGHPYSPLLRSKILAAARVTGTALVDGGCYAATQGPRLETIAEIARLRRDGCDLVGMTGMPEAGLARELGLDYACLAIVANWAAGCGDAEEITLAEVLANVEAASVGLPELVGELARG
gi|348020810|gb|AGHZ01001464.1|	fig|487528.5.peg.280	peg	gi|348020810|gb|AGHZ01001464.1|_2730_2176	2730	2176	-	Hypoxanthine-guanine phosphoribosyltransferase (EC 2.4.2.8)		FIG00000355	isu;Purine_conversions isu;Cell_division-ribosomal_stress_proteins_cluster	atgtccactctcaccatcgcccaggccctggcccaggccgacctgctggtcgatcgcccgcgcattgaccaggccatcgcccagatggccgacgccatcgccgccgactaccgcggcgaaaccccggtctacctgaccatcatgcacggcgcgctgccgttcgccggccagctggcgctggaactgggcagccgcggccaggacctgcaactggactacctgcacgccacccgctaccgcggcgagaccgtcggcggcgagctggtgtggaagcaccgcccggccaccgcgctgtacggccgccgcgtgctgctgctcgacgacatcctcgacgaaggcctgaccctgaaggcggtgcgcgagtggtgcctggagcagggcgccaccgacgtgcgcatc…	MSTLTIAQALAQADLLVDRPRIDQAIAQMADAIAADYRGETPVYLTIMHGALPFAGQLALELGSRGQDLQLDYLHATRYRGETVGGELVWKHRPATALYGRRVLLLDDILDEGLTLKAVREWCLEQGATDVRIAALTVKRHDRCVPGVSADYIGVEVPDRYVFGFGMDVNEALRNLPAIYAMKE
gi|348020810|gb|AGHZ01001464.1|	fig|487528.5.peg.281	peg	gi|348020810|gb|AGHZ01001464.1|_3737_2730	3737	2730	-	Beta N-acetyl-glucosaminidase (EC 3.2.1.52)		FIG00003166	isu;Recycling_of_Peptidoglycan_Amino_Sugars isu;Murein_Hydrolases	atgctcgcgatcggcgttgccggtaccgaactcaccgcgcaggagcgcgactggctgcagcacgatgcggtggccggcgtagtcctgttcaaacgcaatttcgcctcgcgcgcgcaggtgaccgaactgagcgcggcgatccgcgccgcggcgccgcgaccgctgctgatctgcgtggaccaggaaggcgggcgcgtgcagcgcttccgcgagggctacagcgcgctgccgccgctgcagggctttggtgcgctgtatgcgcgcgatccggccgcggcgctgcagatggccgagcagcacgcctggctgatggccagcgaagtgcgcgccagcggcgtcgacctcagcttcgccccggtgctggacctggcccgcggtaaccgcgccatcggcgaccgc…	MLAIGVAGTELTAQERDWLQHDAVAGVVLFKRNFASRAQVTELSAAIRAAAPRPLLICVDQEGGRVQRFREGYSALPPLQGFGALYARDPAAALQMAEQHAWLMASEVRASGVDLSFAPVLDLARGNRAIGDRAFSDDPQVVAAFAGAYVRGMHSVGMGATLKHFPGHGTVLEDTHVDDAEDPRPLETLRQEDLVPFAAGIAAGADAVMMAHVVYPQVAPEPAGYSPRWIQQILRQELGFRGVVFSDDIGMAASFAAGGVAARVTAHLDAGCDVVLVCHPELVEDSLQAVHDRPLNTAALLGLIGRGGLGWDGLLADARYGHAQSHLLSTFGKTA
gi|348020814|gb|AGHZ01001462.1|	fig|487528.5.peg.282	peg	gi|348020814|gb|AGHZ01001462.1|_2_493	2	493	+	FIG006285: hypothetical protein		FIG00006285	isu;CBSS-313593.3.peg.1152	gtgctcgcgctcgacctggcgcggctgtcggccctgctgcaggcacaggatgcggcggaactgtggatcctcggcgacgtgctgcacggcgccgcgcccgatgccgactggcaacgacaatggcatgcgtggcgcgcacagcatccgcagctgcgcgtggcggcgatcgccggcaaccacgaccgtgccctggccggcgccgggctcgacatcgccctgctcggcgcgcaggtggaggacggtccgttcgtgctgcgccacgatccggtgacggatgcgcagcgccatgtgctgtgcggacacttgcacccgctggccaaactgcccggcctgcgcccgcgctggccggcgttctggctgcgcgatggcatgaccgtgctgccggcgttctcgcacttc…	MLALDLARLSALLQAQDAAELWILGDVLHGAAPDADWQRQWHAWRAQHPQLRVAAIAGNHDRALAGAGLDIALLGAQVEDGPFVLRHDPVTDAQRHVLCGHLHPLAKLPGLRPRWPAFWLRDGMTVLPAFSHFTAGVAPVLAPGERLVACVEGAAFALPVATA
gi|348020818|gb|AGHZ01001460.1|	fig|487528.5.peg.283	peg	gi|348020818|gb|AGHZ01001460.1|_10_438	10	438	+	Octaprenyl-diphosphate synthase (EC 2.5.1.-) / Dimethylallyltransferase (EC 2.5.1.1) / Geranyltranstransferase (farnesyldiphosphate synthase) (EC 2.5.1.10) / Geranylgeranyl pyrophosphate synthetase (EC 2.5.1.29)		FIG00000019	isu;Polyprenyl_Diphosphate_Biosynthesis isu;Polyprenyl_Diphosphate_Biosynthesis isu;Polyprenyl_Diphosphate_Biosynthesis isu;Archaeal_lipids isu;Archaeal_lipids isu;Archaeal_lipids isu;Proteorhodopsin isu;Isoprenoid_Biosynthesis isu;Isoprenoid_Biosynthesis isu;Carotenoids isu;Carotenoids isu;Isoprenoid_Biosynthesis:_Interconversions	atgtgcggcgggcaggcgctggacatcgacgccaccggccgcgtgcaggccttggccgacctgcaacgcatgcatgcgctgaagaccggcgcgctgatccgcgccagcgtgcgcctgggcgcactcggcggcggcgccgatgccgccgcgctcgcgcagctggataccttcgccaccgcgctgggcctggccttccaggtgcgcgacgacatcctcgacgtcgaagccagctccgaacagctcggcaagaccgccggcaaggacgcggcgcaggccaaatccacctacccggccctgctgggcatggacggcgccaaggccaagctggccgaactggcgcaggcgatgcgcgacagcctgcacggctacggcgacgccgccgatgcgctggcggcactg…	MCGGQALDIDATGRVQALADLQRMHALKTGALIRASVRLGALGGGADAAALAQLDTFATALGLAFQVRDDILDVEASSEQLGKTAGKDAAQAKSTYPALLGMDGAKAKLAELAQAMRDSLHGYGDAADALAALARLAVDRAH
gi|348020818|gb|AGHZ01001460.1|	fig|487528.5.peg.284	peg	gi|348020818|gb|AGHZ01001460.1|_854_630	854	630	-	beta-xylosidase				gtggcgatccgccgcaccggtttcgacgccaacgatgcctacagcgcctacctgcgcatgggcgcgccgacgacgctgagcgcgacgcagctgcgccgcttgcaagcgttgaccgccgatgcgccggcgctgcgacaggtccgggtgcgccgcgatggccgcgcgcagctcgacgtgccgatgcgtgccaacgacgtggtgctgctggagctgcgtccgcgctga	MAIRRTGFDANDAYSAYLRMGAPTTLSATQLRRLQALTADAPALRQVRVRRDGRAQLDVPMRANDVVLLELRPR
gi|348020820|gb|AGHZ01001459.1|	fig|487528.5.peg.285	peg	gi|348020820|gb|AGHZ01001459.1|_1064_870	1064	870	-	hypothetical protein				gtggccgtggcggtaggtgccggggctgtgccgtttggttgcgcgaaagaccggcgttcgcccgcgcaacctttggccacggcaggcgcacccacgctgcatccattcaagcgatctttttccgatgcagcgatcgaccgcgcgtgttctggacgtgggaccaggcgaccacgccgcacctgtcggcgccgctga	MAVAVGAGAVPFGCAKDRRSPAQPLATAGAPTLHPFKRSFSDAAIDRACSGRGTRRPRRTCRRR
gi|348020820|gb|AGHZ01001459.1|	fig|487528.5.peg.286	peg	gi|348020820|gb|AGHZ01001459.1|_1125_2633	1125	2633	+	Radical SAM domain protein		FIG01089943	ff	atgctcaagatccaggtcagccacgcctacttcctgcgctacgaccccaagcaatgggagcgtggaaaaccttacccaccgctggccacgctgcaggtagcggcgctgctgcgccaacacgggcacgcggtgacgctgttcgacgcgatgctggccgagggcgtggaggactacgaccacgccgtccgcgcgcagcggccggacctggtggtgttctacgaggacaacttcaactttctcaccaagatgtgcctgagccggatgcgcgaggccgcgtgccggatgatcgccgaggcgcgcgccagcggcagccgggtgatcgtcgccggctccgatgcgtcggatcacccggacgcgtttcttgccgccggtgccgacgcggtgctgatcggcgaaggc…	MLKIQVSHAYFLRYDPKQWERGKPYPPLATLQVAALLRQHGHAVTLFDAMLAEGVEDYDHAVRAQRPDLVVFYEDNFNFLTKMCLSRMREAACRMIAEARASGSRVIVAGSDASDHPDAFLAAGADAVLIGEGIAALLELVARLQAEPDIAPAHWVAGIAEVASAVAPQLRRAQIGARPPDPRLSVTAAWDMLDIARYRAFWQQRHGHFSLNMAASRGCPFRCNWCAKPIWGNHYKRREAQDVAAEMIQLKRSFAPDHVWMADDIFGFHVDWVEDFADALAAADGAVPFTIQTRADLCSERMAAALARAGCREAWIGAETGSQRILDKMTKGTDVEGVIAARQRLGAQGIRVGFFLQLGYLDEQLDDILATRRLVAQARPDDIGVSVSYPLPGTVFYQQ…
gi|348020824|gb|AGHZ01001457.1|	fig|487528.5.peg.287	peg	gi|348020824|gb|AGHZ01001457.1|_461_2224	461	2224	+	hypothetical protein				gtgctcggcgttctgcttgaccgtggcggtcagctcctccatcgaggcggcggtttcctccaggctggcggcctgctgctcggtgcggcgcgacaggtcgtcgttgccgctggcgatctcgccggcagcggtgtcgatgctggccgcggcctgctggatgcggccgaccatgtcggtcagctgcgcgacggtggcgttggcgtcgtcgcgcatccgtgcaaacacgccgtggaactcgccctgcatggtctgggtgaggtcgccggcggcgatcgcgcgcagcaactgcgacagcgccgccaggttggtctcggtgccggtcatcatcgtgttgaggttggcgaccatgtcgtggaaggcgtggcggaagcgctgcgcttcgccgcggcgcgagaagtc…	MLGVLLDRGGQLLHRGGGFLQAGGLLLGAARQVVVAAGDLAGSGVDAGRGLLDAADHVGQLRDGGVGVVAHPCKHAVELALHGLGEVAGGDRAQQLRQRRQVGLGAGHHRVEVGDHVVEGVAEALRFAAAREVTLRGGAHQQVDFVIDRAEVALHLGHGLGQDRHLAGELLQVAAEVAFGVLAHQRDQPLVDRDMAVHQGIGVAHHAPVVAGETRFVHAEADLAGGMLPGHLGLRLDHRAQLLLYLPHVVEQRRRLRAQAHVLRQVAAGDAADHVGRVGGLAAELAHQAVAYQQAEQDRRDDADQHAAQAGPFAGLRARLALGLAHLQQRAFGVLVLADGGAQPVHLLLADGPERFQLGVVAVGDGVAHMLHRLALGGHELRVVLHQGLQARLLRRVVG…
gi|348020824|gb|AGHZ01001457.1|	fig|487528.5.peg.288	peg	gi|348020824|gb|AGHZ01001457.1|_3256_2429	3256	2429	-	Inositol-1-monophosphatase (EC 3.1.3.25)		FIG00002332	isu;Di-Inositol-Phosphate_biosynthesis	atgcaaaaacccgccgtcaccgtcatggtcaaggccgcccgcctcgccggcaacgtcctgttgcgccacatcaaccgcctggaagcactgaacgtggtgcagaaggaccgcatggactacgccagcgaagtcgatgccgatgcggagaaggtgatcgtcaaggaactgcgccgcgcctatcccgactacggcgtgatgggcgaggaaggcggcgtgcagggcggcggccgctacatgtgggtgatcgacccgctcgacggcaccagcaactacctgcgcggctttccgcactactgcgtgtcgatcgccctggtcgagaacggcgagccggtcgacgcggtgatcttcgatccgctccgcaacgaactgttcaccgccagccgcggcaacggcgcggtg…	MQKPAVTVMVKAARLAGNVLLRHINRLEALNVVQKDRMDYASEVDADAEKVIVKELRRAYPDYGVMGEEGGVQGGGRYMWVIDPLDGTSNYLRGFPHYCVSIALVENGEPVDAVIFDPLRNELFTASRGNGAVLNDRRIRVSERKELNGAMVHTGFAPRERKRASPQLKCVDALLVQAEDIRRTGSAALDLAYVACGRSDAYFEAGVKAWDIAAGVLLVREAGGRVTDFKGGTLGRIDDRGPQQFQVVAGNLKVGDALQKLIVNTGFAGEFDAKF
gi|348020824|gb|AGHZ01001457.1|	fig|487528.5.peg.289	peg	gi|348020824|gb|AGHZ01001457.1|_3255_4133	3255	4133	+	tRNA:Cm32/Um32 methyltransferase		FIG00000788	isu;tRNA_modification_Bacteria isu;RNA_methylation	atggcaagcgctcccgagaaggcggaggtgggtctggaggaggaaaagagcagtccggcgccaaggccggccgcacagtttaccatctacgcccccgttctcttcgcctgccgtgctgccatgaccgattccacccgtatccgcttcgtcctggtcgggacccagcatcccggcaacatcggcgcggccgcgcgcgcgatgaagaccatggggctgtcgcggctggtgctggtggcgccggagtgcgaactcgagaccgaggcctaccggcgttctgccggggccgaggacctgctgcagcaggcgccggtgttgcccgagctcagcgacgcggtggccgattgccggctggtgctgggctgcaccgcgcgcagccgccgcgtgtcgctggaggaactg…	MASAPEKAEVGLEEEKSSPAPRPAAQFTIYAPVLFACRAAMTDSTRIRFVLVGTQHPGNIGAAARAMKTMGLSRLVLVAPECELETEAYRRSAGAEDLLQQAPVLPELSDAVADCRLVLGCTARSRRVSLEELLPADAAQRLTATSAEPAEVALVFGRERTGLTNEELQLCHAAVHIPSDPAFSSLNLAAAVQVLAYELRLAHLRGVAPAPVPAPGFREAPASHAQVEGLFGQLAETLDDIDFHKGRAPDSAMRKLRRLFLRTELTEQEVRLLRGVLSDAQRMARLAGQAGN
gi|348020824|gb|AGHZ01001457.1|	fig|487528.5.peg.290	peg	gi|348020824|gb|AGHZ01001457.1|_4312_5202	4312	5202	+	Phosphate-binding protein		FIG01111291	ff	gtggtgtggctggcgctggcgatctgctggcccgcgtccgtgcacgcgcggccctcggtgctggtgctggggcgcatcagcgacaaccccaaggcccattacgagcaactcaagccgctgctggactacgtggtgccgcgcatgcgcgaggtcggcatcacttccgggcagatcctgatggcccgcgacagccagcagatgagcagttacctgcgccgtggccgggtcgactgggtcaccgagaccgccgccaccgccatggcgctggaacagcgcggcggcgccaagccgctgctgctgaccgagcgcaacggcgtgcgccagtaccacaccgtgttcttcgtgcgccgcgacgggcccgtgcatgacctgtcggacctgaagggacataccctggcc…	MVWLALAICWPASVHARPSVLVLGRISDNPKAHYEQLKPLLDYVVPRMREVGITSGQILMARDSQQMSSYLRRGRVDWVTETAATAMALEQRGGAKPLLLTERNGVRQYHTVFFVRRDGPVHDLSDLKGHTLALQSALSTSAYLVPMMTLFEHDLHPEILLSTKDQPSADTVGYVFARSELNIAAFVHKHLVDAGAFSNLDWDDERRIPPAFLRDFRVIYRSEPYPRAVEMVRSDLPTEVETRLREVLLHAADDPQGRAALRQFFGTSGFYPIDPASQKRLDSLRAGVARVRLEVE
gi|348020824|gb|AGHZ01001457.1|	fig|487528.5.peg.291	peg	gi|348020824|gb|AGHZ01001457.1|_5199_7343	5199	7343	+	diguanylate cyclase/phosphodiesterase (GGDEF & EAL domains) with PAS/PAC sensor(s)		FIG00024425	idu(7);Bacterial_hemoglobins	atgaagagcatgcgtttcgggttgcaggccaggttcctgctggccatgggcgtggctgcgctgctggtgatggcgatccttgccctgctgctggagcgccaggcggcgatgcagcgcgaggtgcgcacgctcagcggcaacgccatccacagcctgttcgacagcagcatgcgcacccgcggcgagtcgctggcgcggcagttggccgattcgctcgccaatccggtgtactactccgacctggacgcgatcggcacgcaggtgcgcggcgcgctgggctatgtcgcggtggcctatgtgctggtctacgacgccgatgggcggctgatccacgacggcagcgagggcatggcggggtacggacagcgcatgcgcgggccgatggccgaggccgcgatc…	MKSMRFGLQARFLLAMGVAALLVMAILALLLERQAAMQREVRTLSGNAIHSLFDSSMRTRGESLARQLADSLANPVYYSDLDAIGTQVRGALGYVAVAYVLVYDADGRLIHDGSEGMAGYGQRMRGPMAEAAIRAKGLLAQESPEFLDVSMPIMIGDQRVGGVRVGMSWTRAQEYERKAGQNLDQRLGELGKRHLGWLLLLLAALGLTAAMVTVYVQRTLVAPLRWMAAAARQIEAGNYAVERRDSGRHDEVSELLRAFGRMSEAIARHDRDVRHMAYTDALTGLTNRLAFREALDHRMLSARASQRRLALLFADIDDFKRINDTLGHEAGDEALLQFARRIQLAVEQLGGDDALLARFGGDEFVILVEDAQAAKVATALAQRLVQELREPLRIQGREV…
gi|348020824|gb|AGHZ01001457.1|	fig|487528.5.peg.292	peg	gi|348020824|gb|AGHZ01001457.1|_8351_7404	8351	7404	-	Lysyl-lysine 2,3-aminomutase		FIG00722939	isu;Translation_elongation_factor_P_lysylation	gtgcgcgatccgcgcgaactgctggccttgctggacctggacccgcaggcgctggacgtctccgaacaggctgcgacgcagttcgcgctgcgcgtgccgcgcagcttcgtcgcgcgcatgcgcgcgggcgacccacacgatccgctgctgcgccaggtgctgccgatcgacgacgagcagcgcctggtcgccggcttcgccctggatgcggtcggcgacaccgcggccaagaaggccgacggggtgatccacaaataccgcggccgcgccttgctggtggccaccggcagttgcgccgtgcactgccgctactgcttccgccggcactttccgtatgccgacgagaccgccgcgcgcgatggctggcgcacggcggtggcggcgatcgcggccgacccc…	MRDPRELLALLDLDPQALDVSEQAATQFALRVPRSFVARMRAGDPHDPLLRQVLPIDDEQRLVAGFALDAVGDTAAKKADGVIHKYRGRALLVATGSCAVHCRYCFRRHFPYADETAARDGWRTAVAAIAADPSIEEVILSGGDPLSLATPKLVELTEALAALPQLKRLRIHSRLPVVLPERVDAPLLAWLRALPWPLAFVIHANHANEFDAGVDAALARLREAGAHLLNQAVLLRGVNDSVEALAALSERSFAAGVLPYYLHQLDRVQGVAHFEVDDATALALHQALAARLSGYLVPKLVREIAGDTGKRPLMP
gi|348020832|gb|AGHZ01001453.1|	fig|487528.5.peg.293	peg	gi|348020832|gb|AGHZ01001453.1|_1767_934	1767	934	-	beta 1,4 glucosyltransferase				atggccgacgctgccgccgccaccctgccgctgagcctggtggtgatgacctacaacgaggccgacaacatcgcgcgctgcctggacagcgtgccgttcgccgccgacaagctggtggtggactgcggcagcaccgacgacaccgtggcgatcgcccgcgcgcacggcgcgcgcgtggtcgagcaggcctggctgggcttcggcccgcagcgcaacttcgcctccacccaggccgcgcacgactggatcctggtactggatgcggacgagttcctctccgacgcgctgcgcgccgaatgcctggcgcggctgccgcaactgctcgccgaggaccgcgtggacgcggtgtggctgcgccgcagcacctggtacatgggcgcgccgatgcgctggtacaaa…	MADAAAATLPLSLVVMTYNEADNIARCLDSVPFAADKLVVDCGSTDDTVAIARAHGARVVEQAWLGFGPQRNFASTQAAHDWILVLDADEFLSDALRAECLARLPQLLAEDRVDAVWLRRSTWYMGAPMRWYKPMVGERLARLYHRGRARWSDARVHESLRFDGASAAFAPPFNHLHNPTLVHKQLKVLRYAELKALGWRDKRKPVRMWQSPFVFAGAFLKDYLLRLAFLDGWRGFVVAQTAASYALYKRMRYYEMQINPASVEQARAQLQRHDLEH
gi|348020836|gb|AGHZ01001451.1|	fig|487528.5.peg.294	peg	gi|348020836|gb|AGHZ01001451.1|_35_175	35	175	+	methyl parathion hydrolase				atgctggcgcaggctgcggaccacggctggtgggtggccggcgcgcacctgccgttcccgggcctgggccacgtgcgccgcgagggcgaggcgttcgcctgggtgccggcggagttttcgccgttgccggcggcgccttga	MLAQAADHGWWVAGAHLPFPGLGHVRREGEAFAWVPAEFSPLPAAP
gi|348020836|gb|AGHZ01001451.1|	fig|487528.5.peg.295	peg	gi|348020836|gb|AGHZ01001451.1|_1102_479	1102	479	-	GTP-binding protein EngB		FIG00000298	ff	atgtcgctgatcctcgaacgtgcccagtacctgttgtccgcccacaatgcccgtcagttgccggacgacggcggctgggaggtggccttcgccggccgctccaacgccggcaagtccagcgcgctgaacgcgctgacccggcagaacgccctggcccgcgtgtccaagacgcccggccgcacgcagcaactggtgttcttccaggtccagcccgagcgctacctggtggacctgcccggctacggctacgccaaggtgccgcaggaactgcaggcgcactggcagaagttcatcgacacctatttccgcacgcgcgaggccctgcgcgggctggtggtggtgatggacatccgccatccgctcaaggactacgaccggcagatgctcgggtatgcggtg…	MSLILERAQYLLSAHNARQLPDDGGWEVAFAGRSNAGKSSALNALTRQNALARVSKTPGRTQQLVFFQVQPERYLVDLPGYGYAKVPQELQAHWQKFIDTYFRTREALRGLVVVMDIRHPLKDYDRQMLGYAVQRGLPAHALLTKADKLGRGQQAQVLQQVRKELASAFGDTVSVQAFSGESRQGVDEARGIVGGWLGLDTEPTVAE
gi|348020838|gb|AGHZ01001449.1|	fig|487528.5.peg.296	peg	gi|348020838|gb|AGHZ01001449.1|_2_328	2	328	+	transcriptional regulator		FIG01211145	ff	gtgctgctgctgccgccggcgccaagcgtggcggcgcaggtgcgcgagctgatcgccgcacagccgcaacgcggctggcgttcgcgcgacatcgaagaccagctgggactgagcggtgcgaccctgcgccggcacctggccggcgaaggcacctccttgcgcgagctgctcgccgatgcgcgcctggcgcatgcgatgcagctgctgtacaccacgcgctggccgctgaagacggtcgccgcgcacgccggctaccgctcggtgcgcagcttcagccaacgcttccagcaacgctacggcctggatccggcgagcatcggcaattga	MLLLPPAPSVAAQVRELIAAQPQRGWRSRDIEDQLGLSGATLRRHLAGEGTSLRELLADARLAHAMQLLYTTRWPLKTVAAHAGYRSVRSFSQRFQQRYGLDPASIGN
gi|348020840|gb|AGHZ01001448.1|	fig|487528.5.peg.297	peg	gi|348020840|gb|AGHZ01001448.1|_19_627	19	627	+	Chromosome (plasmid) partitioning protein ParA / Sporulation initiation inhibitor protein Soj		FIG00006461	idu(1);Bacterial_Cell_Division idu(1);Bacterial_Cytoskeleton idu(1);Bacterial_Cytoskeleton idu(1);Plasmid_replication	gtgctggatctgttcgggacgccgccgggcgaactcgccgcgctggcccgcgacactgcggtcgagcgcctgagcttcgtctgcgggcaaaccgcgctggccaccctggaacgccgcagcgccaaccagcccggcctgggcctggcgctgcagcaggccatggcccgccacgccggccagcacgactacatcctgctcgactgcccgccgaccctgggcctgctgatgatcaacgcgctggccgcggccgaccgcgtgatcatcccgacccaggccgagccgctggccctgcacggcctggccagcatggtccgcaccgtggacatggtcgagcgctcgcggcgccgccccctgcccgcctcgatcctgccgaccctgttcgacaagcgcacccgcgcc…	MLDLFGTPPGELAALARDTAVERLSFVCGQTALATLERRSANQPGLGLALQQAMARHAGQHDYILLDCPPTLGLLMINALAAADRVIIPTQAEPLALHGLASMVRTVDMVERSRRRPLPASILPTLFDKRTRAGNETLRQMQDSYGERVWEDAIPVDTKICNVKALTVAGVPGDYPGRGLAAYRRALEWLVASDATPMEQAA
gi|348020844|gb|AGHZ01001446.1|	fig|487528.5.peg.298	peg	gi|348020844|gb|AGHZ01001446.1|_655_101	655	101	-	3-deoxy-D-manno-octulosonic-acid transferase (EC 2.-.-.-)		FIG00000616	isu;COG0451 isu;LOS_core_oligosaccharide_biosynthesis isu;KDO2-Lipid_A_biosynthesis	gtgatcgagatgcaccggcaactgcgccggcagtggccggacctgctgctgctgtgggcgccgcggcatccggaacgcttcgccaaggtcgaggcgctggcgcgcgaccagggctggcgcgtggccacgcgccgccagcagcagtggccgggtgccgacgatgcggtgttcgtgatcgacacgctgggcgagttgatggggttctacgcctgtgcgcaggtcgccttcgtcggcggcagcctgcagccgatcggcggccacaacctgctggagccggcagcggtcggcacgccgtcggtcaccggcccgcacctgcacaacttctccgaaatctcgcggcgcatgcgtgaggccggtgcggtggccatctgcgaggatgccggcgccgtgtgcgcggcg…	MIEMHRQLRRQWPDLLLLWAPRHPERFAKVEALARDQGWRVATRRQQQWPGADDAVFVIDTLGELMGFYACAQVAFVGGSLQPIGGHNLLEPAAVGTPSVTGPHLHNFSEISRRMREAGAVAICEDAGAVCAALQSLLGDAEARKQMAEAGCALVANGRGALQRTLQLIAPHLPPLAGEASAED
gi|348020848|gb|AGHZ01001444.1|	fig|487528.5.peg.299	peg	gi|348020848|gb|AGHZ01001444.1|_70_339	70	339	+	Superoxide dismutase [Fe] (EC 1.15.1.1)		FIG00133139	isu;Oxidative_stress isu;Protection_from_Reactive_Oxygen_Species	gtggcccggttcaaggccgagttcgagcgcatggcgctggcgctgttcggctccggctggatctggctggtgcagcgtccggacggcagcctggccgtggtcaacaccgccaacgccggtaccccgctgaccggcgacgacatgccgctgctggcctgcgacgtgtgggaacacgcctactacaccgactacccaggcgaccgcgcgcgctatctgcaggcgttctggaagctggtcaactgggagttcgcggcgtccaatctgcggtaa	MARFKAEFERMALALFGSGWIWLVQRPDGSLAVVNTANAGTPLTGDDMPLLACDVWEHAYYTDYPGDRARYLQAFWKLVNWEFAASNLR
gi|348020850|gb|AGHZ01001443.1|	fig|487528.5.peg.300	peg	gi|348020850|gb|AGHZ01001443.1|_1226_501	1226	501	-	hypothetical protein				atgctgcgcgccacagcgtgcgcgctgttggcctgcgccggccagggcgcggcggcacaggcgctgaccgagccggtcaccacctacctgcaaggcaaggcggcgaccgcacgcccaggtgtggagtaccgcaaggacatcgccacgctgcagacacgcttggacagcatggatgcggcggacatcgccctgctggaccggatcatcgcccattgcagcagctggcaacggcccggcctgcgcgtgatcagcgtcgccgacgtgcacgagtacgaggcctacatggccgcgcatgacgacggccagccgaccgaatggatcgacctcagttgcgccaacgcgctgcaaatgcgcggctttgccgccgccgcacaacggcagtggtcggaggcgctgaca…	MLRATACALLACAGQGAAAQALTEPVTTYLQGKAATARPGVEYRKDIATLQTRLDSMDAADIALLDRIIAHCSSWQRPGLRVISVADVHEYEAYMAAHDDGQPTEWIDLSCANALQMRGFAAAAQRQWSEALTWLDQAIALGPYLFSAYTERGYALRNLGRTDEALASYRQALALADVSPRARAGRAIALRGIGSLLIDTPDKAGARAALQQSLELEPGNAVALHELQYLDRMEAAASPPH
gi|348020850|gb|AGHZ01001443.1|	fig|487528.5.peg.301	peg	gi|348020850|gb|AGHZ01001443.1|_2152_1334	2152	1334	-	FIG01210004: hypothetical protein		FIG01210002	ff	atgtcgatgcgttcgttgctgcttctgctgtgcctgtcgatggtcggctgcagcagtttgcccagcgacccggccaccggccactttgtcagccgccagctcaccctcgatggacgcatctaccgctaccaggtgttcgtgccggcgccggcgcatcgccagggcccggtgccggtggtgctgttcctgcacggctctggcgagcgcggcgacgacggccgcgaccagaccacgtccggcctgggcccctacctgcgccgccacctggctgatttcccggccctggtggtgatgccgcaggcgcccgacagcgaggaatggaacggtgccaacgcgaccatggcgctgcaggcgctggacgacagcagcgccgagttcaacggcgacccgcaacgcacg…	MSMRSLLLLLCLSMVGCSSLPSDPATGHFVSRQLTLDGRIYRYQVFVPAPAHRQGPVPVVLFLHGSGERGDDGRDQTTSGLGPYLRRHLADFPALVVMPQAPDSEEWNGANATMALQALDDSSAEFNGDPQRTYLTGMSMGGYGTWEIALKQPQRFAALVPICGAILSPHEDREYLVVTPVAYLADPYSALAQRLRHVPVWIFHGAQDDVVLPHDDRKIVRAFKNLDADVRYTEYPQGNHNAWDATYRDPKMWQWLFAQKRSDAATPTTADN
gi|348020850|gb|AGHZ01001443.1|	fig|487528.5.peg.302	peg	gi|348020850|gb|AGHZ01001443.1|_3688_2330	3688	2330	-	Magnesium transporter			ff	atggccgacgccgtccgccacgacaagaccgcgcggcagctgcgcatgctgtccgatgcgctggacagcgggcgcctgggcccggtgcggcgcctggtcaatacgctggcaccggccgagatcggcaacctgctggagtcgttgccgccgggcaagcgcgaggtggtgtgggggctggtcgatccggaggacgacggcgaggtgctggtccacgtcggcgaggaagtgcgcgagagcctgctcgcggacatggacccggacgaaatcgtcgccgcggtcgaagacctggacatcgacgacctcgccaacctggtcgaggacctgccggacacggtcatcgacgaagtgctcaagtcgatggaccgcgagaaccgcgagcggctcgagcaggtactgtcg…	MADAVRHDKTARQLRMLSDALDSGRLGPVRRLVNTLAPAEIGNLLESLPPGKREVVWGLVDPEDDGEVLVHVGEEVRESLLADMDPDEIVAAVEDLDIDDLANLVEDLPDTVIDEVLKSMDRENRERLEQVLSYPEDSAGRLMNPDVVTVRADVNVDVVLRYLRLRGELPDHTDHLFVVSRRHQYLGRVSLAALVTHEDSTPINRLIDDEQPAIDVGEGADEVARQFSDHDWISAPVVDDNNILLGRITIDDVVDIIRDQAEHQAMSAAGLDEDEDLFSPVRRAFRRRLLWLTINLGTAFIASSVVGQFEGTIAKLVALAALMPIVAGMGGNAGTQVLALMVRGLALGQIGASNVIVLLRKELSVALINGLALGIGLGLIVLLWFKQPLLSLVIGSALT…
gi|348020850|gb|AGHZ01001443.1|	fig|487528.5.peg.303	peg	gi|348020850|gb|AGHZ01001443.1|_3740_3922	3740	3922	+	hypothetical protein				atgttcatcccaacattatcgcctgcatgttgcgggaagcacagtggacggccgggattggggagtcgggattggggattcgcgggtttccgcacccggacgtctgcgcatgtaggagcggcttcagccgcgacggcattcccgggaaggcccatcgcggctgaagccgcttgtgtcaaataa	MFIPTLSPACCGKHSGRPGLGSRDWGFAGFRTRTSAHVGAASAATAFPGRPIAAEAACVK
gi|348020852|gb|AGHZ01001442.1|	fig|487528.5.peg.304	peg	gi|348020852|gb|AGHZ01001442.1|_924_541	924	541	-	Plasmid replication/partition related protein		FIG01112443	ff	gtggcgcggctcagcaacagccaggtggtgcagatcgagaagatccagaagcaggccgccgccgaagtggtggaagcggtcaagtccggtacgatctcgatcaatgccgccgcggcggtggccagcctgcccgaagaggaacagcgcgccgcggccatggccggcaaggacgaactgaagcaggccgccaagcgcgcccgcgagtccaagcgcaagccgaagcagacccaagcggccgatgccgatgcccacgccgacgcgcaggcgcaggacgcggcgggcgacgccacgatggcgctgcgtcagcgcgtcgccgaactcgaagccgagaaccaggcgctgcgcgaggaactggcggcactgcgcgcgcagctgtcgggctga	MARLSNSQVVQIEKIQKQAAAEVVEAVKSGTISINAAAAVASLPEEEQRAAAMAGKDELKQAAKRARESKRKPKQTQAADADAHADAQAQDAAGDATMALRQRVAELEAENQALREELAALRAQLSG
gi|348020854|gb|AGHZ01001441.1|	fig|487528.5.peg.305	peg	gi|348020854|gb|AGHZ01001441.1|_24_227	24	227	+	Sua5 YciO YrdC YwlC family protein		FIG01304463	ff	gtggccgcgctgtgccgcgcctggggcggtgccctggtgtcgaccagcgccaaccgcggcggcgagccgccggcgcgacagcgcagcgagctggatccgctggtactgcgcgacctcgatggtctgatcgatggcgagaccggcggcttggcccagccgaccccgatccgcgacgccgccagcggcgagatcctgcgcgcctga	MAALCRAWGGALVSTSANRGGEPPARQRSELDPLVLRDLDGLIDGETGGLAQPTPIRDAASGEILRA
gi|348020858|gb|AGHZ01001439.1|	fig|487528.5.peg.306	peg	gi|348020858|gb|AGHZ01001439.1|_562_35	562	35	-	Membrane fusion component of tripartite multidrug resistance system		FIG00001080	idu(1);Multidrug_Resistance,_Tripartite_Systems_Found_in_Gram_Negative_Bacteria	gtgcaggcgcaggccgacgccgcgcaggcgcaggtggcggtggaggacacccgcctgaccgcgcgcatcgccggccgcatcggcgacaagaccgtgcaggtcggccagttcgtcgcggccggcacccggctgatgagcgtggtgccggtggaggcgctgtacctgagcgccaacttcaaggaaacccaggtcgggctgatgcggccggggcaaccggcgcggatcgaggtcgatgcgctgtccggggtggaactggatggcgtggtcgagagcatcgccccgggcaccgggtcgcagttcgcgctgctgccgccggagaacgccaccggcaacttcaccaaggtggtgcagcgggtgccggtgcggatccgcctcaaggccggcgccgaggcgcgcaag…	MQAQADAAQAQVAVEDTRLTARIAGRIGDKTVQVGQFVAAGTRLMSVVPVEALYLSANFKETQVGLMRPGQPARIEVDALSGVELDGVVESIAPGTGSQFALLPPENATGNFTKVVQRVPVRIRLKAGAEARKVLVPGMSVTVTVDTRSAKDAKERVKEEDAQGKDAVAPRGRTP
gi|348020866|gb|AGHZ01001435.1|	fig|487528.5.peg.307	peg	gi|348020866|gb|AGHZ01001435.1|_49_660	49	660	+	virulence protein				gtggtcgaagtgccggccgccgcggcggcctccgacgccgacaacggcaacgtgttcgcgatcttcgtctccggcgacggcggctgggccgggctcgaccagcaggtcgccggcgccctggccaaggccggcatcccggtggtgggcgtggattcgctgcgctacttctggagcgagcgcacgccgcagggcttcgccactgacctggatcgcatctaccgccactacagccacctgtggcagcgcggacgggtcgtgctgatcggcttctcgcagggtgccgacgtgctgccggcggcctacaaccagttgccggaggccatgcgcgaccaggtgcagctcaccgccttgctgtcggtgggcaagaccgccgactacgagttccacgtgtccaactgg…	MVEVPAAAAASDADNGNVFAIFVSGDGGWAGLDQQVAGALAKAGIPVVGVDSLRYFWSERTPQGFATDLDRIYRHYSHLWQRGRVVLIGFSQGADVLPAAYNQLPEAMRDQVQLTALLSVGKTADYEFHVSNWISSGDDGLPIAPEVAKMPPAQTLCIYGQDDDDALCPDLPKGGAQLVKLPGDHHFQGDYATLAKQILQRIQ
gi|348020866|gb|AGHZ01001435.1|	fig|487528.5.peg.308	peg	gi|348020866|gb|AGHZ01001435.1|_2362_998	2362	998	-	membrane protein, putative				gtgctggcgatcggcatctgcgtgctgctgccgctgccggcctggctgcgcggcggccacgtctcggtggcgctgtcctcgctggtggtggcggtcggcctgtggggcgcgcgccgcgagttctaccgcgaaggcgcgctgctcgacgaggcctggtcgtggccgtggctgcgcaatctaggcctggtgctgatcgcgacgatctggctgctgttcttcgtctacagccacgtcgaataccagaacgagctgtggtgggagttcgccacctcggccaacgcaccgcgtgcactgcgcgcggtgctgctggtcagcgtggcggtggtggtgttcgggctggcgcggctgctgcacagcacccgctcgccgttgccgccggccgatggcgcgcaattggac…	MLAIGICVLLPLPAWLRGGHVSVALSSLVVAVGLWGARREFYREGALLDEAWSWPWLRNLGLVLIATIWLLFFVYSHVEYQNELWWEFATSANAPRALRAVLLVSVAVVVFGLARLLHSTRSPLPPADGAQLDALAPVLAEATDTQACLVLTGDKALLQAEDGPGFVMMQRYGGSLVAMGDPVGTPEVARALIWRFREEADRMGLRPVFYQVGEQHWQTYLDLGLTLVKLGEEAMVSLEGFHLEGRDRADLRQAWNRGKRSGLSFRIVEADAVDALMPVLAEVSQQWLEDKAGAEKGFSLGSFDPAYLRRFPIAVVEFEGKVVAFANLWQAPAGHELSVDLMRHIADAPKGTMDFLFIELFLWGRDQGYKRFSLGMAPLSGLAQHRLAGRWNRFGNLIV…
gi|348020872|gb|AGHZ01001432.1|	fig|487528.5.peg.309	peg	gi|348020872|gb|AGHZ01001432.1|_501_157	501	157	-	FIG01210056: hypothetical protein		FIG01210054	ff	atgcccagcctgatcctgttgatgatcgccggcgcggcggtgttcgcgttctggaacgcctcgcgcgccgccgccgaacgcgccgaaatcctcggccgtaatgcctgcaaggctgccgacgtgcagtggctggaccagagcgtgcacggcaccggcctgcgcctgcggcgcttgcccaacggttggctcggcttcgagcgcagcttccgcttcgactattcctacgacggtaccgaccgccacagcggccgcctggtgctgctcggcgaccagttgatcgccttcaccgggccgtcggtggccagcgtgagcagcctgcaggacgcgcgcgcacagcgcgaatga	MPSLILLMIAGAAVFAFWNASRAAAERAEILGRNACKAADVQWLDQSVHGTGLRLRRLPNGWLGFERSFRFDYSYDGTDRHSGRLVLLGDQLIAFTGPSVASVSSLQDARAQRE
gi|348020874|gb|AGHZ01001431.1|	fig|487528.5.peg.310	peg	gi|348020874|gb|AGHZ01001431.1|_384_262	384	262	-	COG1496: Uncharacterized conserved protein		FIG00003370	isu;COG1565	atggtgccggagcagatccacggcggcgggctgtgcaccatcgccgatgcgcagcgcttctactcctatcggcgcgaccgtcgcagcggacgcatggccaccctggcgtggatcgcgccctga	MVPEQIHGGGLCTIADAQRFYSYRRDRRSGRMATLAWIAP
gi|348020878|gb|AGHZ01001429.1|	fig|487528.5.peg.311	peg	gi|348020878|gb|AGHZ01001429.1|_221_3	221	3	-	hypothetical protein				gtgctgagcctggcgcgccgcgatgccagccgccagccgctgccggaggatccggcaacgcacctggcgctgctgatcgaacaggcgcacgccgggcagcgggtggtcagtctgctgccgggcgatgcgttccggcagccgccgcacgcggccctggcagcgcagttggccgccgccgggatcgcctgcgaggtggtgcctggcgtcgcgcttggctga	MLSLARRDASRQPLPEDPATHLALLIEQAHAGQRVVSLLPGDAFRQPPHAALAAQLAAAGIACEVVPGVALG
gi|348020880|gb|AGHZ01001428.1|	fig|487528.5.peg.312	peg	gi|348020880|gb|AGHZ01001428.1|_28_243	28	243	+	hypothetical protein				ttggcggcgcagggcgaactgcttgagtccgcgcatggccaggtgctgcatgcgcaggcgctgggcgccagcgccgcggcgctgcagccgttgccgccgaaaccgaagccgcccaagcctcatcacaagccgttgcacgcgcatgcggatgatgctgcgccgaagcatgggcccaaggcgaaaccgaagcccaagcccaagccgaagtcccactaa	MAAQGELLESAHGQVLHAQALGASAAALQPLPPKPKPPKPHHKPLHAHADDAAPKHGPKAKPKPKPKPKSH
gi|348020882|gb|AGHZ01001427.1|	fig|487528.5.peg.313	peg	gi|348020882|gb|AGHZ01001427.1|_975_2378	975	2378	+	SprB		FIG00729168	ff	atgcccatccgtcgtcccgctctcgccatcggcatttgcgccgtcctcgccagcggtatcctggccggcggcaaggccgaagccgccgcgcatctggacagcctgctggagtccaagctggctaatgcgccgctgaccgatgagctgcagatcgtcatcacctacaagcaatccaagccggtgtcggcggcgcagctgaccgcgctgaaggcgctgggcatcacccgcggcgtcagcatgcagaccctgccgatcgccggcgcgctggccacgcccgaagagatcctggcgctggccgagcgcgacgacgtcgcctcgatctactacaacgcgccgctgcgctacttcaaccaggacgcgcgcgaggcgaccggcgtcgaccgcgcgcagagcaatccg…	MPIRRPALAIGICAVLASGILAGGKAEAAAHLDSLLESKLANAPLTDELQIVITYKQSKPVSAAQLTALKALGITRGVSMQTLPIAGALATPEEILALAERDDVASIYYNAPLRYFNQDAREATGVDRAQSNPGDFGRTVPYTGRGVGVLINDSGIDATHRDLAYGDRVVQNVLANTNLHNLNSMLPVTYVEGVPNTDAGSGHGTHCAGTVGGSGAQSGGKYRGVATGASLVGYGSSGVLLVLDAVGGLDYAASHQNSFKDPIRVVSNSWGTSGKFDPADPVNVATYELYKRGIVSVFAAGNDGPKEDTHNPYAQAPWVISVAAGNVDGTLADFSSRGKAGERDTFTTADGKSWTHINEPSITAPGVDIISTRASTGLLPPLAAQKDEKLIAPAQLPFY…
gi|348020888|gb|AGHZ01001424.1|	fig|487528.5.peg.314	peg	gi|348020888|gb|AGHZ01001424.1|_31_228	31	228	+	Lactate-responsive regulator LldR in Enterobacteria, GntR family		FIG00004506	ff	ttgttcgcctcgccgcgcatcttcgccgccctgcacgcccagcaccgcgcgctgcgcgacgcgatcctggccggtgacccggaacgcgcccgcgccgccgcgcacgcgcacctggaattcgtgcacagcgcgctgcgcacgctcgacgaggacgatgcgcgccgcgcgcgtgcctcgcgcctgccctcttctccctga	MFASPRIFAALHAQHRALRDAILAGDPERARAAAHAHLEFVHSALRTLDEDDARRARASRLPSSP
gi|348020892|gb|AGHZ01001422.1|	fig|487528.5.peg.315	peg	gi|348020892|gb|AGHZ01001422.1|_2_430	2	430	+	FIG01211136: hypothetical protein		FIG01211134	ff	gtgctcgcggtcgcggccgccgcccctgccgcccgcgcccctgcgccggcacccgccgcgaaggaatcgctgatcgccgccgacatcagcatcgagggcaagatcgagggcaccgggcacatccgcatcgccggcaagttcaagggcgacgtcaacgtgcagggcgacctcaccatcgagaccggcgccaagctcagcggcggcgtgcgcgccgacaaggtggtcatcgccggcgagctggagggcaacatcgaatccgcctcgcgggtggaactgctcgcctccggcgcactgatcggcgacgtcaaagccggctcactgaccgtggccgccggctcgcgcatgcgcggccaggccgacttcggctgggacgacgacaagcatgcccgcaagggcggc…	MLAVAAAAPAARAPAPAPAAKESLIAADISIEGKIEGTGHIRIAGKFKGDVNVQGDLTIETGAKLSGGVRADKVVIAGELEGNIESASRVELLASGALIGDVKAGSLTVAAGSRMRGQADFGWDDDKHARKGGKPAESDAGA
gi|348020892|gb|AGHZ01001422.1|	fig|487528.5.peg.316	peg	gi|348020892|gb|AGHZ01001422.1|_427_789	427	789	+	FIG01212761: hypothetical protein		FIG01212759	ff	atgagcagcccgcgtcccggcagtccgggggcaacccggacctgcccgcactgcaaggccaccatcctcgaaagcgccagcgtctgcccggcgtgcaagcaccatctgcgcttcgattcggcggtgctgcagcagtcggcgccgtcggcgctggtgccgctgcgggtggagggcagcatccgccacccggacgacggcagcgcgtgggaatacaccgtgttggtcagcattcgcaacggccgcggcgaggaaatcaagcgccaactggtcggcgtcggcgccatgctcgacggcgaggaacgcagcttcacgctgtcggtggaggcgacgccggtgcggggtgggaagcgcgggaggcactag	MSSPRPGSPGATRTCPHCKATILESASVCPACKHHLRFDSAVLQQSAPSALVPLRVEGSIRHPDDGSAWEYTVLVSIRNGRGEEIKRQLVGVGAMLDGEERSFTLSVEATPVRGGKRGRH
gi|348020902|gb|AGHZ01001417.1|	fig|487528.5.peg.317	peg	gi|348020902|gb|AGHZ01001417.1|_453_73	453	73	-	General secretion pathway protein G		FIG00001157	ff	atgagcctgctggaaatcatcatcgtcatcgtgctgatcggcgcggtgctgaccctggtcggcagccgcgtgctcggcggcgccgaccgcggcaaggccaacctggccaagtcgcagatccagaccctggccggcaaggtcgacaactaccagctcgataccggcaagctgccgtccaagctcgacgacctggtcaccgcgccgggcggcgtcagcggctggctcggcccgtatgccaagcccgccgaactgaacgacccctggggtcacccgatcgagtacaaggtgcccggcgacggccgtccgttcgacctgatcagcctgggcaaggacggccagcccggcggcagcagttacgacgccgacatcaagtacgagtga	MSLLEIIIVIVLIGAVLTLVGSRVLGGADRGKANLAKSQIQTLAGKVDNYQLDTGKLPSKLDDLVTAPGGVSGWLGPYAKPAELNDPWGHPIEYKVPGDGRPFDLISLGKDGQPGGSSYDADIKYE
gi|348020910|gb|AGHZ01001413.1|	fig|487528.5.peg.318	peg	gi|348020910|gb|AGHZ01001413.1|_2284_188	2284	188	-	Glycosyltransferase		FIG00007960	idu(3);COG0451	atgtcgatgtcgtgggcgaatgcgcgctacgccctgaaccgcctggccggcctggtccggcgcggcctgaccagcctgcgcacgcgcggctggcgcagcacctgggagcggttgcgcgtgcatgcgcaaccgctgccgccgccgcagcgcgcgctgttcgcggtgcaagcggcgccgttcgcgccgttcgccgtaccgaacagtcccgcgccgctggtcagcatcgtgatcccggtctacaaccacgtcgcgcataccctcgcctgcctgcgtgcgctggccgcgcatccaccggccgcgccctgcgagatcctggtgatcgacgacggcagcagcgacgacacgccacagtggctgccgcaggtggtcggcctgcactaccacgtacgcgagcgcaac…	MSMSWANARYALNRLAGLVRRGLTSLRTRGWRSTWERLRVHAQPLPPPQRALFAVQAAPFAPFAVPNSPAPLVSIVIPVYNHVAHTLACLRALAAHPPAAPCEILVIDDGSSDDTPQWLPQVVGLHYHVRERNGGFIATCNDGAARAQGRYLVFLNNDTVPQPGWLDALLDTFAQLPQAGLVSAQLLYPDGRLQDAGGVVFADGSAWSYGRFESPDDPRYAYLRDVDYGSGAALAIERARFLALGGFDTRYMPAYYEDTDLAFAVRAAGLRTLVQPASRVVHDEGTSNGTDTGSGIKAYQVRNRAVFAAKWAEVLPQHLQPGEVPTPTLLHRRQRQVLILDEALPQPDRDSASLRQLNLIRLLLEEGAHVVFVPSERSYASRHSETLQRLGVEVWYAPY…
gi|348020910|gb|AGHZ01001413.1|	fig|487528.5.peg.319	peg	gi|348020910|gb|AGHZ01001413.1|_4723_2360	4723	2360	-	hypothetical protein				gtgctcgccctcggcgggggcggcttcttccggcagcgcctgcggcggcgtgcacgcggcatacgccggcacgaagccgaccacgaacgggaactggcgcgcgccggggcagctcgggtcggtgctgttgtaccccaccgggtccatccactgccagtcgatgcccttgccctgcacctgcagcggcgcgctcggcaggcgcgagaagatgcccgaccacacccgcatcgcgccggtggcgccgtacaggccggtctgcttgttctggtcgttgccgatccagatcaccgccaggtgatcgccggtgtagccggcataccagctgtccacgccgtcgttgctggtgccggtcttgccggccggcgacagcttgcccaggccatcgctgagcaactgccg…	MLALGGGGFFRQRLRRRARGIRRHEADHERELARAGAARVGAVVPHRVHPLPVDALALHLQRRARQAREDARPHPHRAGGAVQAGLLVLVVADPDHRQVIAGVAGIPAVHAVVAGAGLAGRRQLAQAIAEQLPRGAVADHLLQRHADQVGGDGIALLRRRRGLVVALQKLALRIEHAAHRMQWLDLATGGQELVQLRHRVRALVGGAEDQRGIDLCLDAGQHLHQLRHALRPDLHADAHRGLVVGMRQRIDHPHRAMAATIGIARAPGAAAAQLHGDRRVVDPAGQRKTVRLRQRQQVHERLEQRTDLALRLDRAIEAGLGHVAAADHRQHLTVVGVGEHQPGLQRRALLVGLQRGNGAGHRALGVRLRRRRHAGEHAQAGALQRAFGVIARQLAPHQV…
gi|348020925|gb|AGHZ01001406.1|	fig|487528.5.peg.320	peg	gi|348020925|gb|AGHZ01001406.1|_1138_464	1138	464	-	transcriptional regulator, putative				atgctggccgtgctgctgtggccacggctgcgcccggacccggggccgatcgtggctgccactgcgcccggacagacccgggtgctgcgcctggacgatggcagcgtgctcaccctcaacggcgccagtcgggtccgcgtgcaactgcgcgcgcaacgccgcgaggtggcgctggaggccggcgaagtgttcttcgacgttgcgcacgatccgcagcgcccgttccaggtgcgcctgggcccggcacgggtgcaggtgctgggcaccgtgttcaacctggcgcgcgacggtgccaccagcgagttgtcggtgtattcggggcgggtggagatcgtcaatggcgccgcccgccaggtcctggcggcgggcatgcgcatcgagaccgccggcgccggcctg…	MLAVLLWPRLRPDPGPIVAATAPGQTRVLRLDDGSVLTLNGASRVRVQLRAQRREVALEAGEVFFDVAHDPQRPFQVRLGPARVQVLGTVFNLARDGATSELSVYSGRVEIVNGAARQVLAAGMRIETAGAGLGALARFDPQADDWREGWLQTAGIPLSRLVDRFNRRSPRPITLADPALGALQVSGRFRLDQPEQTLAHLAHLYPLQVQRRADGIRVERAAAR
gi|348020928|gb|AGHZ01001404.1|	fig|487528.5.peg.321	peg	gi|348020928|gb|AGHZ01001404.1|_364_107	364	107	-	sensor histidine kinase				gtgctcgcggcgcagccggcgcaggcgccggaactggtgctgctggacgtgcgcatgggcgagtgcgacggcccgaccctgttcgcgcagttgtgcacgcgctggcaggccgagccacgcgcgatcctgatcaccgccgaggccgacccggcgctgcgcatcctggcgcaggagcgcggctggggcttcctggccaaaccggtacgcgcgccagccctgcgcgcgctgatgacgcagatgctgctgcggcgtgggtga	MLAAQPAQAPELVLLDVRMGECDGPTLFAQLCTRWQAEPRAILITAEADPALRILAQERGWGFLAKPVRAPALRALMTQMLLRRG
gi|348020932|gb|AGHZ01001402.1|	fig|487528.5.peg.322	peg	gi|348020932|gb|AGHZ01001402.1|_34_618	34	618	+	Transcriptional regulator, LuxR family			ff	gtgctgcacgcgctgcgccaggccttgccgcgcgccctggtggtggaagcggccagcgccgcgaccctggacgctgcgctggccgcgcaggccgatgccgacctgatcctgctggacctggccatgcccggcgcgcgcggcttctcggccctgctgcacgtgcgcggcgagcgcccggacgtgccggtggtggtgatctcctccaacgatcacccgcgggtgatccgtcgtgcgcagcagttcggcgcggccggcttcatccccaagtcctcgccggccgagaccatcggcatcgcggtggcggcggtgctcgacggcggcacctggtttccgccgctgaccgcggcacggtcggaggccgacgcgcagctggccgcgcgcctggcgcaactgaccccg…	MLHALRQALPRALVVEAASAATLDAALAAQADADLILLDLAMPGARGFSALLHVRGERPDVPVVVISSNDHPRVIRRAQQFGAAGFIPKSSPAETIGIAVAAVLDGGTWFPPLTAARSEADAQLAARLAQLTPQQFRVLLCLADGLLNKQIAYALGLAENTVKVHVTAILKKLECHSRTQAAVLVKALEPEGEA
gi|348020932|gb|AGHZ01001402.1|	fig|487528.5.peg.323	peg	gi|348020932|gb|AGHZ01001402.1|_713_1063	713	1063	+	FIG00537784: hypothetical protein		FIG00537783	ff	atgcccaccacgaccctccgcaacgagcagaccgcccactatccgttcctgcaggagatgctggacgacgactacttcccgccgtcgctggtcggcaagggacagaagatcctgctgcggttgtgcgaggcgatcgaggcgcaggcaccggcggacctgccggcgctgtaccggctgacccatgccgccaccgaggaattcaacaagctggcgctggaattcgaggcccacgacagcgagatcgagaccgccgcaagcgagaacatcggcgtggattttctgcacatcgccaaggcctacggtttcgaagacgccgacgtcgaggagctgatcgcgccgcgcgagtggtag	MPTTTLRNEQTAHYPFLQEMLDDDYFPPSLVGKGQKILLRLCEAIEAQAPADLPALYRLTHAATEEFNKLALEFEAHDSEIETAASENIGVDFLHIAKAYGFEDADVEELIAPREW
gi|348020934|gb|AGHZ01001401.1|	fig|487528.5.peg.324	peg	gi|348020934|gb|AGHZ01001401.1|_5_232	5	232	+	1-deoxy-D-xylulose 5-phosphate synthase (EC 2.2.1.7)		FIG00000343	isu;Thiamin_biosynthesis isu;Nonmevalonate_Branch_of_Isoprenoid_Biosynthesis isu;Pyridoxin_(Vitamin_B6)_Biosynthesis isu;Isoprenoid_Biosynthesis	gtggtggccggcggcgccggttccggcgtggccgaactgttcaacgccgagggcgtgctgcgcccggtgctgcacctgggcctgcccgacgcgttccagcaccacgccagccgcgagcaactgctggccgaagccggcatcgacgccgccggcatccgcgccgcggtactgaagcgctggccgcaactggccagcagcgccagcgcaccgcgcaccgcggcaggctga	MVAGGAGSGVAELFNAEGVLRPVLHLGLPDAFQHHASREQLLAEAGIDAAGIRAAVLKRWPQLASSASAPRTAAG
gi|348020934|gb|AGHZ01001401.1|	fig|487528.5.peg.325	peg	gi|348020934|gb|AGHZ01001401.1|_1363_362	1363	362	-	GumN protein				gtggtgtgcctggtcgcggccttgctggcggcggctgtgcccatcgtgcaggcgcagaccgcgctgccggtcgcgccggcgaacccaccggtggtcgacctggaagcggtgctggtgagcgggcgccagcccggcccgggcctgtggcaggtccgccgcggcgatcatgtgttgtggatcctcggcacggtgtcgccgctgcccaagcgcatgcagtgggaatcgggcgaagtggagcgggtgatcgcccagtcgcaggaagtgatcgcagcgccgagcgtcaccctggactcgggcctgggcatgttccgctccctgttgctgttgccgtccctgctcaaggcgcggcgcaatcccgacgaccgcaccctgcagcaggtgctgccgcctgacctgtat…	MVCLVAALLAAAVPIVQAQTALPVAPANPPVVDLEAVLVSGRQPGPGLWQVRRGDHVLWILGTVSPLPKRMQWESGEVERVIAQSQEVIAAPSVTLDSGLGMFRSLLLLPSLLKARRNPDDRTLQQVLPPDLYARWLPLKARYLGRDASVERWRPVFAAQELYEAAMRTSGLSLGSVVQPVIERAAKRARVPIVPVVVEVKVPDAKRALQEFRATSLNDSACFARTLQVIDRDLETMRQRANAWSEGDLDTLATLPANDQYRICLDAVGEAAIARKLGLGDVRQRAMAAWLREAERALAQNRSSFAALPMPTLQESGGPLDRLRASGAEVIAP
gi|348020948|gb|AGHZ01001394.1|	fig|487528.5.peg.326	peg	gi|348020948|gb|AGHZ01001394.1|_86_700	86	700	+	Recombination protein RecR		FIG00000190	isu;DNA-replication isu;DNA_processing_cluster isu;DNA_repair,_bacterial_RecFOR_pathway	atgagctcgccgctgctcgaacaactgatcgatgcgttccgcgtgttgcctggcgtcggccagaagaccgcgcagcgcatggcctaccacgtgctcgagcgcgagcgcgaaggcgggcagcgcctggccgagcggttgcacgaggcgatcgagcgcatcggccattgcgcgcagtgccgcgatttcagcgaaaccgaggtctgcgcgatctgcgccagtcccgcccgcgatcgccagcagctgtgtgcggtggaatcgccggccgaccgcctggcgatcgaacacgccaccggctaccgcgggctgtacttcatcctgcagggccggctgtcgccgctggacgggatcggcccgcgcgaactgggcctggaccggctgggcgcgcggctggcgcagggc…	MSSPLLEQLIDAFRVLPGVGQKTAQRMAYHVLEREREGGQRLAERLHEAIERIGHCAQCRDFSETEVCAICASPARDRQQLCAVESPADRLAIEHATGYRGLYFILQGRLSPLDGIGPRELGLDRLGARLAQGEVAELIIATNSTVEGEATAHYLAQLARQHGVRPSRLAQGLPLGGELEYVDRGTLSHAFGSRSEVPRAGAGE
gi|348020948|gb|AGHZ01001394.1|	fig|487528.5.peg.327	peg	gi|348020948|gb|AGHZ01001394.1|_776_1123	776	1123	+	Bis(5'-nucleosyl)-tetraphosphatase (asymmetrical) (EC 3.6.1.17)		FIG00008590	isu;CBSS-176299.4.peg.1996A isu;pyrimidine_conversions	atggacaccatcttcggcaagatcatccgtcgcgaaattccggccagcatcgtctacgaggacgacgccgtgctcggcttcaaggacatcgcgccgcaggcgccggtgcatgtgctcttcatccccaagcaggtggagattccgaccctggacgacctggcgccggagcaggcgaccctggtcggccggctggtgctggctgcggccagctatgcgcgcgagcagggcctggcccaggacggctatcgggtggtgatcaactgccgcgagcacgccgggcagaccgtgttccatctgcacctgcatctgctcgccggcgcgccgctgggacgcttcggcacgccctga	MDTIFGKIIRREIPASIVYEDDAVLGFKDIAPQAPVHVLFIPKQVEIPTLDDLAPEQATLVGRLVLAAASYAREQGLAQDGYRVVINCREHAGQTVFHLHLHLLAGAPLGRFGTP
gi|348020948|gb|AGHZ01001394.1|	fig|487528.5.peg.328	peg	gi|348020948|gb|AGHZ01001394.1|_1726_1208	1726	1208	-	Starvation lipoprotein Slp paralog		FIG00003073	isu;Carbon_Starvation	atgaagattcgcctgctgttccccgtgatcgctgcgttggcgctcggcgcctgcgccaccgctcccaagccgctgcagggccagttcgcgcccgtcagcccgcgcgactcggtcgccggccagcaggccggcgcaccggtgcgctggggcggcaagatcatcaagaccacgcccggccagggccagacctgcttccagatgctgtcgcgtccgctcaatgccagcggccgcccggacagcaatgcggccgatgccagtgatggccgcttcatcgcctgccgcgccggcttctacgatccggcagtgttcgagcccggccgcgaggtgaccttcatcggccacgtgtccggctacgacaacacccgcatcggcgactacgactaccgcctgccgaagatg…	MKIRLLFPVIAALALGACATAPKPLQGQFAPVSPRDSVAGQQAGAPVRWGGKIIKTTPGQGQTCFQMLSRPLNASGRPDSNAADASDGRFIACRAGFYDPAVFEPGREVTFIGHVSGYDNTRIGDYDYRLPKMDADVVYLWPVVRQVEVVPAYPYGPWGGPWGPWGPRWGWW
gi|348020948|gb|AGHZ01001394.1|	fig|487528.5.peg.329	peg	gi|348020948|gb|AGHZ01001394.1|_1938_1723	1938	1723	-	FIG001454: Transglutaminase-like enzymes, putative cysteine proteases		FIG00001454	ff	ttgggccgacgctacgcccggcgcgggctgggccgcgacccgcacgaaccggcgctgacctgggccgcgcgcgtgcagcgggaaaccggcgatgcgagcctgatcccgctcagccggcgtttcgccgatgcgcgctacgctggcgctgattcggacagcgcttcattgttgcgcgacctgcgcaggcaccgtccgcccactggagcatcccgatga	MGRRYARRGLGRDPHEPALTWAARVQRETGDASLIPLSRRFADARYAGADSDSASLLRDLRRHRPPTGASR
gi|348020950|gb|AGHZ01001393.1|	fig|487528.5.peg.330	peg	gi|348020950|gb|AGHZ01001393.1|_2_499	2	499	+	DNA polymerase III subunits gamma and tau (EC 2.7.7.7)		FIG00000414	isu;DNA-replication icw(1);DNA_processing_cluster	gtgctggtggtcccggccgccgccgccgaaccggaaatggcgatggtgccgccgctggcaccgccgccgcgcacccatgcccccgtgtccgacacgccgcgtgcgctgcacagcgccgaggactggctggagctggtcgccgattgcggcctgaacggcccgtcgcggcaactcgccgccaatgccgcattcgtcagccatgccgagggcgtgctgcgcctgtcgctgtcgccgggcttcgaatacctgcagtcggagcgctcgctcggcgaactggccgcggccctggccgatgcgctgggccagcgcccgaagatcgtcatcgaaagcggcatcgcggtcgatgccgaaaccctgcatgagcgctcgcaccggcaacgcggtgagcgccagaacgcg…	MLVVPAAAAEPEMAMVPPLAPPPRTHAPVSDTPRALHSAEDWLELVADCGLNGPSRQLAANAAFVSHAEGVLRLSLSPGFEYLQSERSLGELAAALADALGQRPKIVIESGIAVDAETLHERSHRQRGERQNAAEAAFMNDPAVQALIQQQGARVVPDSIRPYDE
gi|348020950|gb|AGHZ01001393.1|	fig|487528.5.peg.331	peg	gi|348020950|gb|AGHZ01001393.1|_506_826	506	826	+	FIG000557: hypothetical protein co-occurring with RecR		FIG00000557	isu;DNA_processing_cluster	atgcgcggcaatatcgcccaactgatgcaacaggcgcagaagatgcaggaaaacctgcagcgcgcccaggaagaactggccaagctggaagtcaccggcagcgccggcggcggcatggtcaacgtgaccctgaccggcgccaaggagtgccgcaaggtgcggatcgatccgagcatcctcgccgaccaggaaatggccgaggacctgatcgccgccgccttcaacgatgcgtccaacaagatcgatgccgagtccaaggcgcgcatgggcgcggccaccgccggcatgccgatccccccgggcatgaagctgccgttctga	MRGNIAQLMQQAQKMQENLQRAQEELAKLEVTGSAGGGMVNVTLTGAKECRKVRIDPSILADQEMAEDLIAAAFNDASNKIDAESKARMGAATAGMPIPPGMKLPF
gi|348020952|gb|AGHZ01001392.1|	fig|487528.5.peg.332	peg	gi|348020952|gb|AGHZ01001392.1|_6_314	6	314	+	8-amino-7-oxononanoate synthase (EC 2.3.1.47)		FIG00051001	isu;YhgI,_YhgH isu;Biotin_biosynthesis_Experimental isu;Biotin_biosynthesis	ttggtcgagctgatcgccctgttccgcggcggcgcccgccgtcacggcctggagctgatggcctcggacacgccgatccagccgctgctgtgcggcgaggagcgcaccgcgctggcgtggtcggcggcgctggaacaggccggctacctggtctcggcgatccgcccaccgaccgtgccggaaggcaagtcgcggctgcgcgtgaccctgtcggcgctgcacaccccggcgcaggtgcaggcgctgctggacgcgctggcgctggcccgcgatcgcgtggccgcgcatccgcccggcgtgccggcgtga	MVELIALFRGGARRHGLELMASDTPIQPLLCGEERTALAWSAALEQAGYLVSAIRPPTVPEGKSRLRVTLSALHTPAQVQALLDALALARDRVAAHPPGVPA
gi|348020952|gb|AGHZ01001392.1|	fig|487528.5.peg.333	peg	gi|348020952|gb|AGHZ01001392.1|_344_664	344	664	+	hypothetical protein				gtgtgggatgcgctggccgagctgtacctggacgatgcggtcgacgcgcggcatgcgcagatcgccgcggtactcgccgcctcgccgttcgccaccgacacgctgtggcaaatgctgcgcgaggacgtgcatccgcggctggcgccgaacctgctgacgccggccggcgcctggcagggcatcgacggcgactggctgagcgcggcgatcgagcagcgtcgcggtgcgcatcgcgtatccgcctggtgcacccgcgactatccgcgccgacagtggcgcctgctgctgccgcaggtgctggcgcagcgcgcggcgcactga	MWDALAELYLDDAVDARHAQIAAVLAASPFATDTLWQMLREDVHPRLAPNLLTPAGAWQGIDGDWLSAAIEQRRGAHRVSAWCTRDYPRRQWRLLLPQVLAQRAAH
gi|348020960|gb|AGHZ01001388.1|	fig|487528.5.peg.334	peg	gi|348020960|gb|AGHZ01001388.1|_169_735	169	735	+	UPF0301 protein YqgE		FIG00137400	ff	atgtccgctttgcccacgcctctggccaaccaactgctgatcgcgctgccggcgctgtccgatcccaacttcgcccgcagcgtggcgctgatctgtcagcacgacgaaaacggcgcgatgggcgtggtggtcaaccgcgcctccgaatacaccctgggcgaagtgctggaacagatgggcatcgagaccatcgacgccacgctgcgcgagcaggtggtgctcagcggcggcccggtgcatccggagcgcggcttcgtcatccacgacggcgcgcacggctgggattccagcctggcgttcgccgacggcctgtacctgaccacctcgcgcgacgtgctcgaggcgatggcgcgcggcgaaggcccgcgcaacgcggtggtcgcgctgggctgcgccggc…	MSALPTPLANQLLIALPALSDPNFARSVALICQHDENGAMGVVVNRASEYTLGEVLEQMGIETIDATLREQVVLSGGPVHPERGFVIHDGAHGWDSSLAFADGLYLTTSRDVLEAMARGEGPRNAVVALGCAGWGAGQLEYELGENSWLTAPADAELLFELPLERRWQTAAGRIGVDLFRLTDYSGHA
gi|348020962|gb|AGHZ01001387.1|	fig|487528.5.peg.335	peg	gi|348020962|gb|AGHZ01001387.1|_8_277	8	277	+	FAD dependent oxidoreductase				gtgggcgccgactggttggcggtgggcgacgcggccagcgcctacgatccgctgaccgcccacggcatcgtcaaggccttgcaggacggcgaggcagccgcgcatgcgctggcggcgcatctgcaaggtgctggcccgtcaccgctggcggcgtaccaggacggtgtgttcgcgcgtttccgcgcctacctgcgcgagcgcggggccttgtacgcgcgcgagcggcgctgggcgcaggcgccgttctggcaggcgcggctggcggagtga	MGADWLAVGDAASAYDPLTAHGIVKALQDGEAAAHALAAHLQGAGPSPLAAYQDGVFARFRAYLRERGALYARERRWAQAPFWQARLAE
gi|348020962|gb|AGHZ01001387.1|	fig|487528.5.peg.336	peg	gi|348020962|gb|AGHZ01001387.1|_1447_545	1447	545	-	COG1801: Uncharacterized conserved protein			ff	atggctttgcgcatcggcatttccggctggcgctacccgcgctggcgcggcgtcttctacccgtccgagctgacccagcggcgggagctggaatatgccgcgcgatgcttccgctcggtggaactcaacggttcgttctattcgctgcagaccccgaagagctacgccgcctggcacgacgccaccccgggcggcttcgtgttcgcggtcaagggcccgcgctccgtcacccacctgaagcggctgcgcgactgcgagcagccgctggccaatttcttcgcttccggcctgctcgcgctgggaccgaagctcgggccgctgctgtggcagttgccgccgtcgctggccttcgatcacgacctgctggatgccttcctgacgctgctgccgcgcaccagc…	MALRIGISGWRYPRWRGVFYPSELTQRRELEYAARCFRSVELNGSFYSLQTPKSYAAWHDATPGGFVFAVKGPRSVTHLKRLRDCEQPLANFFASGLLALGPKLGPLLWQLPPSLAFDHDLLDAFLTLLPRTSEAALALARKRDTARMRERSVLRIDRNRRLRHALEVRHPSFATPEAVALLRKHRVALVQADTGGKWPYLEDVTADFLYLRLHGDAQLYASGYDDKALDAWARRIDAWHRGGEPADAQRVGPRAPTRARRDVYCYFDNDIKVHAPFDARRLAQRLGVPTPCPARGDSDD
gi|348020962|gb|AGHZ01001387.1|	fig|487528.5.peg.337	peg	gi|348020962|gb|AGHZ01001387.1|_2072_1533	2072	1533	-	DNA-3-methyladenine glycosylase (EC 3.2.2.20)		FIG00000673	isu;DNA_Repair_Base_Excision isu;CBSS-326442.4.peg.1852	atgagcagctattgcgatatcgcccctggccatccggtgcatggccactaccacgaccacgagtatggcgtcccgcaacgcgccgaagccgacctgttcgagcggctggtgctggagatcaatcaggccgggctgagctgggagctgatgctgaagaagcgcgccggtttccgcgccgcctacgccggcttcgacgtggacacggtggcggccttcggcgaggccgacgtgctgcgcctgctcggcgatgccggcatcatccgcaaccggctcaaggtgcaggcggcgatccacaacgcgcaggtgatccaggggctgcgggccagccacggcagcttcgccgcgtggttggacgcacaccatccgcgcagcaaggccgagtggatcaagctgttcaag…	MSSYCDIAPGHPVHGHYHDHEYGVPQRAEADLFERLVLEINQAGLSWELMLKKRAGFRAAYAGFDVDTVAAFGEADVLRLLGDAGIIRNRLKVQAAIHNAQVIQGLRASHGSFAAWLDAHHPRSKAEWIKLFKRTFRFTGGEITGEFLMSLGYLPGAHREDCPAFARIAQLDPPWMRAG
gi|348020962|gb|AGHZ01001387.1|	fig|487528.5.peg.338	peg	gi|348020962|gb|AGHZ01001387.1|_3742_2087	3742	2087	-	FIG01209760: hypothetical protein		FIG01209759	ff	gtgtgctggtacaccctggtgctgaccgtgccgaccatgaccctgctgtcggtgcggcacctgggcgcgctgcgcctgtggcagcacaccatcgccgtggcggtgctggtggcggccctgtcggcctgggccgtctggaacgccaccggcgcgcccggcctgcgcgccagcgaggtgctgggcccgttcggcgcgaccctggcgctggcgatgttcgtgctgctgccgtggctgcagtgccgactgcagtacgggcgctggcacgcgccgtaccgcgacctgttcgagcacgcctggcagaacgcgctgaccctggcgctggcgctgctgttcgtggggatctgctggctggtgctgtggctgtggggcgcgctgttcgcgctggtcaagctaaccctg…	MCWYTLVLTVPTMTLLSVRHLGALRLWQHTIAVAVLVAALSAWAVWNATGAPGLRASEVLGPFGATLALAMFVLLPWLQCRLQYGRWHAPYRDLFEHAWQNALTLALALLFVGICWLVLWLWGALFALVKLTLFRDLFRQTAFVYLATGTMFGLGILIGRTQQRAVQVMRQILFAICTGLLPLLAFVAVLFALSLPFTGLQPLWETRAAASILAAVVVTLVVFVNAVYQDGTADAPYPAWLQRVIDAGLLSLPLYAGLALYALWLRIAQYGWSTERFAGVLVAVVACGYACGYAWAVLRPGARWLQPLAPVNRVLSWVVIGVALATSSPLLDPYRLVVGNQLQRLADGRTSAAQLDLAYLRFDSGRRGYRAVQALREVPAFADDPVQRERLQRMLQRQK…
gi|348020968|gb|AGHZ01001384.1|	fig|487528.5.rna.2	rna	gi|348020968|gb|AGHZ01001384.1|_76_4	76	4	-	tRNA-Glu-TTC				gtccccatcgtctagaggcctaggacatcaccctttcacggtggcgaccggggttcgaatccccgtggggacg
gi|348020968|gb|AGHZ01001384.1|	fig|487528.5.rna.3	rna	gi|348020968|gb|AGHZ01001384.1|_197_125	197	125	-	tRNA-Ala-GGC			isu;tRNAs	ggggccatagctcagctgggagagcgcttgcatggcatgcaagaggtcgccggttcgatcccggctggctcca
gi|348020974|gb|AGHZ01001381.1|	fig|487528.5.peg.339	peg	gi|348020974|gb|AGHZ01001381.1|_354_683	354	683	+	hypothetical protein				atgaagaagacctaccggctccgcatcgaaggcaagcatcccgaccgcctgctcgacgccgccaagcacgacatccgcaagtacatccgccgcgagcgccgcaagaccctgccggccggcgccgactactgggatttcgacaccctgttcggcaccgaggaagccaccgccgccgtgctgccgccggccgagctgctgcgtgcggtcgacacgctggctgccgccggcggcgagcagttctacgtggagatccgcagccgggcatgcacgcggccgccgcgggccaagggtgggcagggcgaaagcgagcacgatcccttcgaggactga	MKKTYRLRIEGKHPDRLLDAAKHDIRKYIRRERRKTLPAGADYWDFDTLFGTEEATAAVLPPAELLRAVDTLAAAGGEQFYVEIRSRACTRPPRAKGGQGESEHDPFED
gi|348020978|gb|AGHZ01001379.1|	fig|487528.5.peg.340	peg	gi|348020978|gb|AGHZ01001379.1|_749_36	749	36	-	Lipid A core - O-antigen ligase and related enzymes				gtggccggcggcatcgtcatcctgctcagcggcagccgcggcgtgtggctgggcgtcctgctgctgctggtggtcagcgcgctgtgcctgcgctggcgcgacagcgcgacccggctgatgatcctgggcgcgtgcaccgcgctggcggcggtgctggtgctgagcgtgccggcgttgaccaagcagacccgcctggccgaactgcaccacgacgtgcagcgctacgaacgcggtgacagcgattcctcggccggcgcgcgcatcgaacgcctgcaggtggcggcggcgaccttcgtcgaacaccccgtggtcggggtcggcgtgggccgtttcgacaacgccatgctgcgcctgcccgactgccgcaagggcttcgtcgagcgctgccacctgggccac…	MAGGIVILLSGSRGVWLGVLLLLVVSALCLRWRDSATRLMILGACTALAAVLVLSVPALTKQTRLAELHHDVQRYERGDSDSSAGARIERLQVAAATFVEHPVVGVGVGRFDNAMLRLPDCRKGFVERCHLGHAHNDLAEWSATQGLPGTVLILMVYGVPLWLLLRLYRRRPQPHFHGAAAAGIMVVVAYVLCGMTQSMFAHQVSTGFYVALVGVLIGLAAREAEPASGAEGATRSR
gi|348020980|gb|AGHZ01001378.1|	fig|487528.5.peg.341	peg	gi|348020980|gb|AGHZ01001378.1|_915_25	915	25	-	Probable Co/Zn/Cd efflux system membrane fusion protein		FIG00001932	idu(1);Cobalt-zinc-cadmium_resistance	gtggtcgccaagacctccggcgtggccctggcggtgctggccgaagaaggccagcaggtgcgcgccgggcagccgctggtgcggctggacccggaccgcgcgcgcctggcgttggcgcagagcgaggcgcaactgcgcaagctggagaacaactaccgccgctcgcagcaactggtgggccagcaactggtcagtgccgccgacgtcgaccagatcaagtacgacctggccaacgtgcgtgcgcaacaccagttggccgcgctggagctgtcctatgccacggtggtggcgccgatctccggggtgatcgcctcgcgttcgatcaagaccggcaacttcgtgcagatcaatacgccgatcttccgcatcgtcgacgactcgcggctggaggccacgctc…	MVAKTSGVALAVLAEEGQQVRAGQPLVRLDPDRARLALAQSEAQLRKLENNYRRSQQLVGQQLVSAADVDQIKYDLANVRAQHQLAALELSYATVVAPISGVIASRSIKTGNFVQINTPIFRIVDDSRLEATLNVPERELATLKTGQPVTLLADALPGKQFRGRVDRIAPVVDAGSGTFRVVCAFDEGAEALQPGMFGRIRIDYDQRTDALVVPRLALLDDGEPAVFRVVAGKVARVPVTLGYAEGPWVEIRQGLQAGDQVVTAGKVALRDGSRVQVIAPQREVAAAAPATASGAR
gi|348020986|gb|AGHZ01001375.1|	fig|487528.5.peg.342	peg	gi|348020986|gb|AGHZ01001375.1|_12_353	12	353	+	hypothetical protein				gtggcattgcgcctgccgccgcaggacgcagcggccatggtcgatgcggcgatccgctacagcccgcaggcgctgggctacgcgctcagcgtgcggctgcgcggcagtgccgccgagctgggggcgcgcattccattgtggtgcggcaccctgcaggacgaggccgatggccactgccggctgtcgctgctggccgacgcggtgccgtggctggcggcgcagctgctgaccatcgatgtgccgttcgccgggctgcaggccgaacccgacgtgctggcggcgctgcgcaggaccctgaacgcgttgctggagcagcttccggcgccggtgcccgaggaatag	MALRLPPQDAAAMVDAAIRYSPQALGYALSVRLRGSAAELGARIPLWCGTLQDEADGHCRLSLLADAVPWLAAQLLTIDVPFAGLQAEPDVLAALRRTLNALLEQLPAPVPEE
gi|348020990|gb|AGHZ01001373.1|	fig|487528.5.peg.343	peg	gi|348020990|gb|AGHZ01001373.1|_353_937	353	937	+	Optional hypothetical component of the B12 transporter BtuM		FIG00033143	ff	atgacgccttccgcccaccgcctccccgccctgctgctgttgaccgcgctgctggccgcgacccgcatcaaccacttcggggcgatcccggacgcgtcgtgggcggtgttcttcgtcggcggcttctacctgcgcagttggacccgctgggcgttcccgctgctgatggcgctggcggtgctggtcgactacctggtcatccgcagccagggcctggatttctggcagcactactgcgtgtcgccggcctactggtgcctgatcccggcctacttcgtgctgtgggccggcggcgcctggctggcgcagcgctaccgcggcgccgactggcgcgccctgggcctggccgccggcagcctgctggtggcggtggcgttgtgccacctgctggcgcagggc…	MTPSAHRLPALLLLTALLAATRINHFGAIPDASWAVFFVGGFYLRSWTRWAFPLLMALAVLVDYLVIRSQGLDFWQHYCVSPAYWCLIPAYFVLWAGGAWLAQRYRGADWRALGLAAGSLLVAVALCHLLAQGSFYWVSRSVPNPTLAGWWQNYSDWLLPYLGSASLYVALAAAVQVGVEQLARLGQRGQPVGH
gi|348020992|gb|AGHZ01001372.1|	fig|487528.5.peg.344	peg	gi|348020992|gb|AGHZ01001372.1|_13_720	13	720	+	Two-component system sensor protein		FIG01210453	ff	gtgtgggtgcaggtggggcagacccggcgcgcgcgcgaggcgctggcgcaggacgtggtgctgcacgcgctggtcgcgatcgcgctgctgtcgctgctggccttggcgctggtgtggctgggcgtgtcgcgcgccttgcggccgttgcgcacgctggagcacgagctgtcgcggcgcgaaccgtccgaactcaagccggtggctgcgacggcgccgcaggaaatgcagcagatggtggcggcgttgaaccgcttcatggcgcgtctggccggcagcaacgagaccctgcgtgcgttcatggccgaggccgcgcaccagatgcgcacgccgctggcggcgctgcgcgcgcaggcgcaactggcgctggacgaagacgacccgcaggagatgcgccgcagc…	MWVQVGQTRRAREALAQDVVLHALVAIALLSLLALALVWLGVSRALRPLRTLEHELSRREPSELKPVAATAPQEMQQMVAALNRFMARLAGSNETLRAFMAEAAHQMRTPLAALRAQAQLALDEDDPQEMRRSLEAIERNATHMSRLLNQLLSDASVIHRSNLQRYASVDLAEVLHQALHEAVPQAAPRPRVQLAVASEPALVRGDALLLREAIKNLIDNACKYGGDGALQVALT
gi|348020998|gb|AGHZ01001369.1|	fig|487528.5.peg.345	peg	gi|348020998|gb|AGHZ01001369.1|_78_194	78	194	+	hypothetical protein				ttgcgcaaggccctggcggcaccgccgcggcccgggcgcgaggtggccgaccacggccgccgccagcagatccaggcggcgttgcgcgaggtcgagccgcatcttgccagccgctga	MRKALAAPPRPGREVADHGRRQQIQAALREVEPHLASR
gi|348021002|gb|AGHZ01001367.1|	fig|487528.5.peg.346	peg	gi|348021002|gb|AGHZ01001367.1|_479_763	479	763	+	4Fe-4S ferredoxin, iron-sulfur binding		FIG01304038	idu(1);Inorganic_Sulfur_Assimilation	atgtccctcaagatcaacgagctctgcgtcaactgcgacgtctgcgagccggcctgcccgaaccaggccatcgccatgggcgagacgatctacgtgatcgacccggcccgctgcaccgaatgcgtcggccatttcgacgagccgcagtgcgtggtggtgtgcccggtggaatgcatcgacccggacccggccatcccggagacccacgcgcagttgctggccaagctgcagcgcctgcagcgcgaccaccccgagttgtacccacaggagccccccgccgcatga	MSLKINELCVNCDVCEPACPNQAIAMGETIYVIDPARCTECVGHFDEPQCVVVCPVECIDPDPAIPETHAQLLAKLQRLQRDHPELYPQEPPAA
gi|348021004|gb|AGHZ01001366.1|	fig|487528.5.peg.347	peg	gi|348021004|gb|AGHZ01001366.1|_30_248	30	248	+	hypothetical protein				atgtccacgtcggcacctgagcgcgcgcgccactacctggccgactacgaggcctacagcttcggccagcgcgtggcctggggcaccctggcgcacacctgggccgagccggcgccgctggacccggagcggctgctgggccgcctgcgtgcgcaggcggcgcaacgccacggcgtggacagcagcgagatccgcatccgcagcgtgagccggctgtag	MSTSAPERARHYLADYEAYSFGQRVAWGTLAHTWAEPAPLDPERLLGRLRAQAAQRHGVDSSEIRIRSVSRL
gi|348021004|gb|AGHZ01001366.1|	fig|487528.5.peg.348	peg	gi|348021004|gb|AGHZ01001366.1|_419_1729	419	1729	+	Autolysin sensor kinase (EC 2.7.3.-)				atgctcgccagcctgttcttcctcgttcgcctgttgtgcgcctgggccggagcggtgatcgtggccgccttcgtctgggccgggttgttctacggcatgaactccgggccgggctggctgttcggcctgttggcgatgctgttgatgctgtcggcgctgatcgccggcatcactcacctgcgcaaggtctggctgatcgccgggcgcctggactggggcaccctggccagccgccagcggcgccagatcgagattccgctggacacccacgaggcgttcgcactgctggatgcggccgtgcgcgagctgccgcgggtggaggaggtggaaagcacgctggacagcctgcaggtgcgcgccaaggtgcgccgcatcgatccctacaacggccgcccgccg…	MLASLFFLVRLLCAWAGAVIVAAFVWAGLFYGMNSGPGWLFGLLAMLLMLSALIAGITHLRKVWLIAGRLDWGTLASRQRRQIEIPLDTHEAFALLDAAVRELPRVEEVESTLDSLQVRAKVRRIDPYNGRPPSRWNLAARFAVKRNQVLATVTPGTGTSSLTLLLEPDASAWIDLFAVDEGSNYENAEALGRALARRVAELRRDEQAAAAQAATEQELTVARLNLLHAQVEPHFLYNTLASAQVLARTDPPRADLMLGYLIQYLRRSLPSAEDAMSSLGDELERTQAYLEILRIRMGARLQLQVQVPETMKTLPLPSMMLQTLVENAIKHGLEPKPGGGTIWILARAVDDHVTLTVADDGLGFNTQSSGTGIGLKNLRERLRLTYGGAASFAIVSNFP…
gi|348021008|gb|AGHZ01001364.1|	fig|487528.5.peg.349	peg	gi|348021008|gb|AGHZ01001364.1|_668_114	668	114	-	RNA polymerase sigma-70 factor		FIG01303902	idu(2);CBSS-313593.3.peg.2729 idu(2);Transcription_initiation,_bacterial_sigma_factors	gtggacgccccggtcgaagcgagcgacgaagccctgatgctggcctacgcggccggcgacgcgcgcgcgttcgagaccctgtacctgcgccaccgtggccgcctgtaccagtacctgctgcgacaactgcgcgaccgtgcgctggccgaagagctgttccaggacgtgtggcagcgggtgatcgccgcacgcctggagtggcagccgcaggccgcgttcaccacctggctgctgcgcatcgcccacaatcggctcggcgaccactggcgcgcggccaagcatcgcccgccggcgccagccgacgccgacctgcgcaccgcacgcgtgcaggaccccgacacgccggagcggcaactgtccgccttcgagcagcggcgccagctgcaactggcgctggat…	MDAPVEASDEALMLAYAAGDARAFETLYLRHRGRLYQYLLRQLRDRALAEELFQDVWQRVIAARLEWQPQAAFTTWLLRIAHNRLGDHWRAAKHRPPAPADADLRTARVQDPDTPERQLSAFEQRRQLQLALDALPEEQRDVLLLRLEQELNLDEIGQITGVGRETVKSRLRYAMDKLRARLGG
gi|348021012|gb|AGHZ01001362.1|	fig|487528.5.peg.350	peg	gi|348021012|gb|AGHZ01001362.1|_1027_293	1027	293	-	BatA (Bacteroides aerotolerance operon)		FIG00015469	ff	atgccgccgcagcaggcacgccagttgatgctggcggtggatctgtccggcagcatgagcgagccggacatgaccctgggcggacgcgtggtcgatcgcctcaccgcggccaaggcggtgctggccgacttcctcgaccgccgcgacggcgaccgcatcggcctgctggtgttcggccagcaggcgtatgcgctgaccccgttgaccgccgatctggccacggtacgcgaccagttgcgcgacagcgtggtcggcctggccgggcgcgagaccgcgttgggcgatgcgatcgcgctggcggtcaagcgcctgcgcgagcagaagcagggcgagcgcgtgctgatcgtgctcaccgacggcgtcaacaccgccggcgtgctcgacccgctgaaggccgcg…	MPPQQARQLMLAVDLSGSMSEPDMTLGGRVVDRLTAAKAVLADFLDRRDGDRIGLLVFGQQAYALTPLTADLATVRDQLRDSVVGLAGRETALGDAIALAVKRLREQKQGERVLIVLTDGVNTAGVLDPLKAAELAKAEHVRVYTIAFGGDGGMSLFGLPIPGSGGDDQVDEDTLRKIAQDTGGRFFRARDTAELASIYAELDRLEPVRSAGPAVRPRIERYAWPLAAALVLALLSFIWPWRRQ
gi|348021016|gb|AGHZ01001360.1|	fig|487528.5.peg.351	peg	gi|348021016|gb|AGHZ01001360.1|_596_288	596	288	-	Glycosyl transferase		FIG01111887	ff	gtgcgcatcggcggttgggacgccggctatcggctgcatgccgaggatctggacctgtgccgccgggtccgccaggccggcgccaccgtggcggtgctgaacaccctgcgcgtgttgcacgtacgcggcgtgtccagccgcaagcggccgtggttcgtcgagtggcacaagcaccgcgggctgtggcgctacttccgcaagttcgaggcgcccagccgggcgtggccggtgcgggcggcggtgtgggcggtgatctggctgcacgcctgggtcaccttcgcccggctgtgctggcgccgtccaggctga	MRIGGWDAGYRLHAEDLDLCRRVRQAGATVAVLNTLRVLHVRGVSSRKRPWFVEWHKHRGLWRYFRKFEAPSRAWPVRAAVWAVIWLHAWVTFARLCWRRPG
gi|348021018|gb|AGHZ01001359.1|	fig|487528.5.peg.352	peg	gi|348021018|gb|AGHZ01001359.1|_580_5	580	5	-	membrane protein		FIG01210141	ff	gtgctggcgctgggcgccctggtcaccctggcgcgcctgctgcacagccgtttccgcggcggcgcgcgcctgctcagcggtccggcctgggcgctgaccacgctgctgttcctcacctactggctgccgcagccgctgtcggcattcggcgcggtggacgtggcgctggccctgcgcgaatcggcggtggacctgcgcttcctgccgttcctgtggctggtggcgatggcggtggcgacgccgcgcgggcgccgcatcaccttcaacggcctggcggcgatcgcggcgatctggaccgtggacgcgctggcgcaggcactgtgcggcaccagcccgctgttctggtcgatggatcaactgaagtgggcgatcagccaccacggcctgtgcacgccgcag…	MLALGALVTLARLLHSRFRGGARLLSGPAWALTTLLFLTYWLPQPLSAFGAVDVALALRESAVDLRFLPFLWLVAMAVATPRGRRITFNGLAAIAAIWTVDALAQALCGTSPLFWSMDQLKWAISHHGLCTPQEIALADRLSGVFGPCNLKFGQVLASVSPFLLWVAARRGGAWGWLLAAGAVGVVLVLAG
gi|348021024|gb|AGHZ01001356.1|	fig|487528.5.peg.353	peg	gi|348021024|gb|AGHZ01001356.1|_691_290	691	290	-	Endonuclease		FIG01111514	ff	gtgcatttcgccggcgacgtgcagcagccgctgcatgccggctacgcccgcgacaagggcgccaacaccgtgcagatccagttcgagggcaagggcagcaatctgcattcgctgtgggacagcggcctgctgcgcagccgcgggctggacgaacaggcctacctggccgagttggaaaagcagccgttgccgacgccctcgccggcgggcagcgcgctgccgccgccggccgcggcgtgggccgaggcctcctgcaggatcatgatgcgtccaggcttctatccgcccggcgccacgctgccggccgattacgtgacgacctggcgcccggtcgccgaagcgcagttgcgccaggccggtgccgacctggcggcaaccttgaacgcggcgctgggcaag…	MHFAGDVQQPLHAGYARDKGANTVQIQFEGKGSNLHSLWDSGLLRSRGLDEQAYLAELEKQPLPTPSPAGSALPPPAAAWAEASCRIMMRPGFYPPGATLPADYVTTWRPVAEAQLRQAGADLAATLNAALGK
gi|348021034|gb|AGHZ01001351.1|	fig|487528.5.peg.354	peg	gi|348021034|gb|AGHZ01001351.1|_740_1441	740	1441	+	Pirin			ff	atgctgcagatccgccccgccaatacccgtggccgcgccgaacacggctggctgtcctcgcgccataccttctccttcggccattatcacgacccgcgccacatgggcttcgggccgctgcgggtgatcaacgaggaccgcgtgcagcccggccagggcttcggcacccacgcccatcgcgacatggagatcctgtcctatgtggtcgaaggcgcgctggagcacaaggacagcatgggcaacggctcggtgctgcgctacggcgacgtgcagcgcatgagcgccggctccggggtcacccacagcgagttcaaccactccgcaagcgagccggtgcacttcctgcagatctgggtgatgcccgagcgcgccgggatcgatccgggatacgaggagaag…	MLQIRPANTRGRAEHGWLSSRHTFSFGHYHDPRHMGFGPLRVINEDRVQPGQGFGTHAHRDMEILSYVVEGALEHKDSMGNGSVLRYGDVQRMSAGSGVTHSEFNHSASEPVHFLQIWVMPERAGIDPGYEEKHFAPDSKRGQLRLIAAPQGEDGAVRIHQDARIYASILDGDARLDYPLAAGRGAYVQVVRGTLSVNGQTLQAGDAVQAIDEASLQFADAQDSEFLLFDLPR
gi|348021036|gb|AGHZ01001350.1|	fig|487528.5.peg.355	peg	gi|348021036|gb|AGHZ01001350.1|_49_264	49	264	+	hypothetical protein				ttggcacaactggcgctgccggtgcgcggcgtggtgctgcaggacgactggctggcgccggagagttcgctgcgcggcctgctcgaaaagctggcgtcgccggcatcgcacctccatcgcctggacgccgcgcagctgggcacggccgccgatcatttcgcctggatgaagcgacccgctgcggtcgccgcggcgctgctgggcgaggatcggtga	MAQLALPVRGVVLQDDWLAPESSLRGLLEKLASPASHLHRLDAAQLGTAADHFAWMKRPAAVAAALLGEDR
gi|348021036|gb|AGHZ01001350.1|	fig|487528.5.rna.4	rna	gi|348021036|gb|AGHZ01001350.1|_327_400	327	400	+	tRNA-Arg-ACG			idu(1);tRNAs	gcgcccgtagctcagttggatagagtacctggctacgaaccaggcggtcgggagttcgaatctctccgggcgca
gi|348021036|gb|AGHZ01001350.1|	fig|487528.5.rna.5	rna	gi|348021036|gb|AGHZ01001350.1|_574_647	574	647	+	tRNA-Arg-ACG			idu(1);tRNAs	gcgcccgtagctcagttggatagagtacctggctacgaaccaggcggtcgggagttcgaatctctccgggcgca
gi|348021036|gb|AGHZ01001350.1|	fig|487528.5.peg.356	peg	gi|348021036|gb|AGHZ01001350.1|_1575_781	1575	781	-	3-oxoacyl-[acyl-carrier protein] reductase (EC 1.1.1.100)		FIG00003633	idu(8);CBSS-246196.1.peg.364 idu(8);Fatty_Acid_Biosynthesis_FASII idu(8);COG1399	atgaacatcgatctatccggaaaaactgccctcgtcaccggctccaccgcgggcatcggcttcggcatcgccaagggcctggccgcggcgggcgccgaggtcgcgctgaacggtcgcgaccaggcccgtaccgaggccgccgtcgccgcgctcaagcgcgacctcccggccgccagcgtgcgcgccgtggtgggcgacgtggcgaccgcagccggctgcgatgcgatcgtcgccgcgcttcctgcggtcgatatcctggtcaacaacgccggcatcttcgggatgcaggacttcttcgagacgcccgacgcggagtgggagcgcttcctggccgtcaacgtgatgtccggcgtgcgcctgtcgcgcgcgtatctgccggggatggccgacaagggctgg…	MNIDLSGKTALVTGSTAGIGFGIAKGLAAAGAEVALNGRDQARTEAAVAALKRDLPAASVRAVVGDVATAAGCDAIVAALPAVDILVNNAGIFGMQDFFETPDAEWERFLAVNVMSGVRLSRAYLPGMADKGWGRVLFVSSESGLNIPVEMIHYGVTKTADLALSRGLAKRMAGTGVTVNAILPGPTLTEGVAAMLSEQVEQSGKPLEEVAADFVKAHRASSIIRRAATVEEVANLCVYVASPQASATTGAALRVDGGVVDTIA
gi|348021036|gb|AGHZ01001350.1|	fig|487528.5.peg.357	peg	gi|348021036|gb|AGHZ01001350.1|_2910_1921	2910	1921	-	Rhodanese-related sulfurtransferase		FIG01304277	ff	atgcaggacctgattgcgcgctacggactcgggctggtcttcgtcaacgtcctggccttgtcgctgggcctgccggtgccggcgctgcccacgttgatcctggtcggggcgacctatgcgctgctcgatggcacggcgatgtggagtgcgctgctcggcgccttgtcggtgtcgatcgcggcgagcttgctcggcgatctgctgtggttcggtgccgggcgtcgttacggcaaccgcaccctgcagtcgctgtgccggctgtcgttgtcgcgcgacacctgcatgaagcgcaccgaacgcttctatgcgcgctggggcgtgcgcgtgctggcggtggccaagttcgtgccgggcctgtcgatggtgtcggtgccgatggccggcgcgatgcgtgtgcgc…	MQDLIARYGLGLVFVNVLALSLGLPVPALPTLILVGATYALLDGTAMWSALLGALSVSIAASLLGDLLWFGAGRRYGNRTLQSLCRLSLSRDTCMKRTERFYARWGVRVLAVAKFVPGLSMVSVPMAGAMRVRPVAFLRYDALGAALWAGVGLLLGLCFADQVQDLLDWLSLLGRRAALLLGGLLALYVGYRAWRRHSLRKAMEMRRIDVDELHALLQGEAPPLLLDIRAPGYRTLEPFAIPGALEVDDRQVDALVARLPRDRRIVIYCACPNEVSAAILAKRLRQHAFEDVLPLRGGLDAWRAAGHPLVALDAAAAVAPPPKGDTIAA
gi|348021036|gb|AGHZ01001350.1|	fig|487528.5.peg.358	peg	gi|348021036|gb|AGHZ01001350.1|_3320_3051	3320	3051	-	transcriptional regulator				gtgccggacatgcgcagcaagtatcggctgcagctggccgggctcggcttcggcttcctgcccgagccgtatgcgcgcgcggcgttggcgcgtggcagcctggtgcgcaaggccgtggaggagccgaagccggacgaggtgttccagctggcctggcgcagcggcgaggagggcgcggcgctggcctggtggcgcgcgcgcatgcgtcagccgggcgtgttcgcggcatggctggcgcagatggcggtgcggctggatgagggggtgtga	MPDMRSKYRLQLAGLGFGFLPEPYARAALARGSLVRKAVEEPKPDEVFQLAWRSGEEGAALAWWRARMRQPGVFAAWLAQMAVRLDEGV
gi|348021038|gb|AGHZ01001349.1|	fig|487528.5.peg.359	peg	gi|348021038|gb|AGHZ01001349.1|_35_1924	35	1924	+	extracellular serine protease				atgatgtcttccaacacgctcgccgctgccctcgccgccgtcctgttcgccgctggcgcgcaagcggccactcccaccatcggcctgggccgcgtgcagggcccggtgccgcaatcggccaaccccaacgacctgggccagcgcttcatcgtcaagacccgcgacggcggcacccaggcgcgcagcctgctcgccaccaccctcagcagcgcggtggcacgcagcggcatgcagcgcgcgcagatcgccagcgacggcctgaccgtacgcagcgccgtcagcgccaaggtgctgcgcgacatggcggtgccgggctggcacgtggtgcagacctcgcgccacctcagcgacagcgagcgcaccgccttcatcaacgaactgaaggccgacccgtcggtg…	MMSSNTLAAALAAVLFAAGAQAATPTIGLGRVQGPVPQSANPNDLGQRFIVKTRDGGTQARSLLATTLSSAVARSGMQRAQIASDGLTVRSAVSAKVLRDMAVPGWHVVQTSRHLSDSERTAFINELKADPSVVSVQVDRLYRRLDEASVRLPAAVAAAASTTPNDPAYAQLQWNFHDPVGGVNAEQGWTRSTGKGVVVAVVDTGVVKDNPDLVANVLPGYDMITDHRVSRRDTDGRVAGGYDLGDWVEADYCNALGGSGNAPEPSSWHGSHVSGTIAQVTNNNLATAGLAYDAKILPVRVLGSCGGFGSDITDGMLWAAGLPVAGLPTNPNPAEVINMSLGSSSPDTCPQIYQDAIDQINAKGTIIVVAAGNSNANAATYTMSSCNGVISVGASRING…
gi|348021038|gb|AGHZ01001349.1|	fig|487528.5.peg.360	peg	gi|348021038|gb|AGHZ01001349.1|_2489_2214	2489	2214	-	putative ankyrin-like membrane protein				ttggccggcgtcgagcgcctgctcgacgaggacgtcagcctggaagtgcaggatccgcgcggtttcggcccgctgcacctggccgcgctgcacggcctgccgctgctggtgcagcgcctgctgcgcgccggcgccgatccggaactgcgcgataccttgaaccgcaccccgcgcgagatcgcggtgatgcgcggcttcgtcgacgtcgccgggcagttccagccggcgctgccgggcgtgtcgtcgatggcgcggttcctgcgcgaaagccgctaa	MAGVERLLDEDVSLEVQDPRGFGPLHLAALHGLPLLVQRLLRAGADPELRDTLNRTPREIAVMRGFVDVAGQFQPALPGVSSMARFLRESR
gi|348021040|gb|AGHZ01001348.1|	fig|487528.5.peg.361	peg	gi|348021040|gb|AGHZ01001348.1|_79_522	79	522	+	Outer membrane protein		FIG01214522	ff	gtgggcagcgccggcaacgagcggcagatcgccaacgtcgccgccggcagcgccggcaccgatgcggccaacgtggcgcagatgcgcgccggcgacagcgccaccctgagcagcgccaacgcctacaccaacacccgcatcaccgcgctggacgacagcttcaaccagctgcgcaccgacaccgaacaccgcctcgacggcatggaccggcgcatggacaagctcggcgcgatgagcgcggcgatgctcaacatggcggtcaacgccgccggcacgcagagcccgcgcgggcgcgtgtcggtcggcgccggcttccagggcggacagcaggcgctgtcgatcggctacgcccgcaagctcggcgcgcgtgcctcgttcagcctgggcggcgccttcagc…	MGSAGNERQIANVAAGSAGTDAANVAQMRAGDSATLSSANAYTNTRITALDDSFNQLRTDTEHRLDGMDRRMDKLGAMSAAMLNMAVNAAGTQSPRGRVSVGAGFQGGQQALSIGYARKLGARASFSLGGAFSNGESSAGIGVGVDL
gi|348021044|gb|AGHZ01001346.1|	fig|487528.5.peg.362	peg	gi|348021044|gb|AGHZ01001346.1|_40_918	40	918	+	Two-component system sensor protein		FIG01213052	ff	gtgcagggcgacgcgctggcccggttcctgcgcaacgacgagcgcgacgtgctgcgcctgcaccgcatggccctggccgtgcccggcgaacccccgcgcttcgccgagggctggctgtcccggctggacgacggcggctggctgctggaagcgcatccggtcgacgagttccccacgccggacccggcacaggccctgccgaacgcgctcagcgcggcgctcaagggcctggcccacgaactgcgcaatccgctggccgggctcaagggtgccgcccagctgctggcgcggcgcgcccagcaccgcgacgaggacgaacgcgaactgatcgagctgatcggcgcggagatcgagcgcctcaacagcctgctcgaccagttgctgtcgccggcgccggca…	MQGDALARFLRNDERDVLRLHRMALAVPGEPPRFAEGWLSRLDDGGWLLEAHPVDEFPTPDPAQALPNALSAALKGLAHELRNPLAGLKGAAQLLARRAQHRDEDERELIELIGAEIERLNSLLDQLLSPAPARPHAMLNIHAVLERVLRLAENEGGWSVRLQRDYDPSIPEFLGDADRLTQAVWNLVRNAIQAGAAQVTLRTRVEHGQRIRDRVHARGLRLEIVDDGRGVPEELAEHLFLPLVSGRAEGSGLGLALAQQVAREHAGSLTYRSRPGHTVFTLLLPQSAADTD
gi|348021046|gb|AGHZ01001345.1|	fig|487528.5.peg.363	peg	gi|348021046|gb|AGHZ01001345.1|_762_280	762	280	-	Free methionine-(R)-sulfoxide reductase, contains GAF domain		FIG01304169	isu;Methionine_sulfoxide_reductases isu;CBSS-393130.3.peg.794	atgttcgcctcgtcctcgctcaccggcagcaagccggaacagtacgcccagttgctcgaccaggcccgcgccctggtcgccggggagcccgaccgcatcgccaatgccgccaacctggccgcgctggtgtaccacgcgctgccgcggctgaactgggtcggtttctacttctacgacggcaaggaactggtggtcgggccgttccagggcctgccggcctgcgtgcgcattccgctgcacaagggcgtgtgcggtgcggccgccagcagcggccagacccagcgcatcgacgacgtggaggccttccccgggcacatcgcctgcgatgcggcctcgcgttcggaactggtggtgccgctgctgcgcgacagcgcgctggtgggcgtgttcgatctggac…	MFASSSLTGSKPEQYAQLLDQARALVAGEPDRIANAANLAALVYHALPRLNWVGFYFYDGKELVVGPFQGLPACVRIPLHKGVCGAAASSGQTQRIDDVEAFPGHIACDAASRSELVVPLLRDSALVGVFDLDSPDLARFDADDQRGLEAIAQVFVDSLR
gi|348021048|gb|AGHZ01001344.1|	fig|487528.5.peg.364	peg	gi|348021048|gb|AGHZ01001344.1|_37_462	37	462	+	Flagellar M-ring protein FliF		FIG00017343	ff	atgaacgccccgttcgtccgccaggccccggaagcgaccgacaagcccggttggtgggaagatccgcgggtgatgaacgtcgcgcgcctggtgctgggtgcggcggtggtgctggcgctgctgttcggcgtgctgcgcccggcgctgcgccagatcgccggtcccgcaccggctgcggccgtgggccacgaccgcgagggcggcgagccgcgcgacgccaagctgtcgatgctcgacgacgacaacccgctgctgccgtcgctgggcgaggacaccgccagcctcagcggcggcgctggcggcaaccccgccatcgccctgcccgacgcctatgaagaacggttgcgtcaggcccgcgaagcggtcaaacaggattccaagcgcgtggcgcaggtcgtg…	MNAPFVRQAPEATDKPGWWEDPRVMNVARLVLGAAVVLALLFGVLRPALRQIAGPAPAAAVGHDREGGEPRDAKLSMLDDDNPLLPSLGEDTASLSGGAGGNPAIALPDAYEERLRQAREAVKQDSKRVAQVVKGWVASEA
gi|348021048|gb|AGHZ01001344.1|	fig|487528.5.peg.365	peg	gi|348021048|gb|AGHZ01001344.1|_452_1462	452	1462	+	Flagellar motor switch protein FliG		FIG00000610	ff	gtgaagcctgatgcgaatgcaatgaatggcacccagcgcgccgccgtgctgctgctgtcgctcggcgaggccgacgcggccgaggtgctcaagcacatggaccccaaggaggtgcagaagatcggcatcgccatggcgacgctgagcggcatctcgcgcgaccaggtcgagaaggtcatggaggagttcaacgccgagctgggcagcaagacctcgctgggcgtgggcgccgacgactacatccgcaacgtgctggtgcaggcgctgggcgccgacaaggccggcagcctgatcgaccgcatcctgctgggccgcaacaccaccggcctggacaccctgaagtggatggacccgcgctccatcgccgacctggtgcgcaacgagcatccgcagatcatc…	MKPDANAMNGTQRAAVLLLSLGEADAAEVLKHMDPKEVQKIGIAMATLSGISRDQVEKVMEEFNAELGSKTSLGVGADDYIRNVLVQALGADKAGSLIDRILLGRNTTGLDTLKWMDPRSIADLVRNEHPQIIAIVMAHLDSDQAAEALKLLPERTRADVLMRIATLDGIPPHALNELNEIMERQFSGNQNLKSSNVGGVKVAANILNFLDSGSDQGVLSAISKIDADLGSRIQDLMFVFDNLVELDDRGLQTMLREVSGDRLGLALRGADIKVRDKITKNMSQRAAEILLEDMEARGPVRLSDVEAAQKEILAIVRRLADEGAISLGGSGAEAMV
gi|348021064|gb|AGHZ01001336.1|	fig|487528.5.peg.366	peg	gi|348021064|gb|AGHZ01001336.1|_1924_899	1924	899	-	Predicted transcriptional regulator of N-Acetylglucosamine utilization, LacI family		FIG00095148	icw(3);Chitin_and_N-acetylglucosamine_utilization	gtgtcgctgaagaccgtctcgcgggtcatcaacaacgaaccgtcggtgatgcaggccacgcgctcgcgcgtgctgcatgccatcgccgagctggactacgagccggatccgtcggcgcgcaacctgcgcagcggcacgccgttcgtgatcgggctggtgtacgacaaccccaacccgtaccacatcatcggcgtgcagaacggcgtgctcgccgcctgccgcgagaccggcttcggcctgcagatccatccctgcgattccaccgcgccgatgctggccgaggaactggccgagtggacccagcgctcgcgcctggccggtctggtgctgaccgcgccgatgtccgagcgcgccgacctggtcgcggcgctggccgcgcgcgggatcaagaccgtgcgc…	MSLKTVSRVINNEPSVMQATRSRVLHAIAELDYEPDPSARNLRSGTPFVIGLVYDNPNPYHIIGVQNGVLAACRETGFGLQIHPCDSTAPMLAEELAEWTQRSRLAGLVLTAPMSERADLVAALAARGIKTVRIIAATEDPQDGPCVYVDDRDAAYEITEHLIQLGHQRIGFLWGGTSHRSSGERYAGYEAALKDYGITLDKHLVIPGDYTFDDGFRGARRLLALREPPTAIFGSNDEIAAGVLAAAKSAGMNVPYDLSIAGFEDSPFSRQSWPPLTTAKQATEDIARHAARLLISQLRSDAYEDHPAPVHNQGFVPQLVVRGSTAPMQPHSRRSSSPDPT
gi|348021064|gb|AGHZ01001336.1|	fig|487528.5.peg.367	peg	gi|348021064|gb|AGHZ01001336.1|_3270_2005	3270	2005	-	N-acetyl glucosamine transporter, NagP		FIG00139706	isu;Chitin_and_N-acetylglucosamine_utilization	atgaccaccgcacggcccgccagtccctacgcttccatcgccatcgtcggcctgttgttcttcatcatgggcttctttacctggatcaacgggccgctgatcctgttcgccaaggtcgccttcaatgtcagcgacacgttcgcgttcctcatcccgagcgcgttctacatttcctacttctgcctggcattgccttcgtcgttcatcctgaagctgaccgggatgaagaagggcctggcgctgagcctgctgatcctggcgatcggcgcggccatcttcggccagttcaccaatgcccgttcgtacgtgggcgcggtgagcggcatcttcatcatcggcggcggcctggccctgctgcagaccgcggtcaatccgtacatcagcatcctcgggccgatc…	MTTARPASPYASIAIVGLLFFIMGFFTWINGPLILFAKVAFNVSDTFAFLIPSAFYISYFCLALPSSFILKLTGMKKGLALSLLILAIGAAIFGQFTNARSYVGAVSGIFIIGGGLALLQTAVNPYISILGPIDGAARRIALMGICNKVAGALATYGLAKVVLHGMEDFSTQIEQVMPAQKELLLQEFAGRIHGPYMAIAGVLAVLSVAILFSPLPEISAEKANASAADERSRDSIFAFPHVWLGALCIFVYVGAEVMAGDAIGIYGNSLGLSLDYAKYFTIGTLACMLAGYLVGLVLIPKYISQEKYLSISACLGIVFSLCAMLTGGYVSVAFVAALGFANAIMWPAIFPLAIKGLGKFTEKGAALLIMGIVGGAAVPQLFAHLKESFDFQVVFAGLM…
gi|348021064|gb|AGHZ01001336.1|	fig|487528.5.peg.368	peg	gi|348021064|gb|AGHZ01001336.1|_4062_3307	4062	3307	-	Predicted transcriptional regulator of N-Acetylglucosamine utilization, GntR family		FIG00008348	icw(1);Chitin_and_N-acetylglucosamine_utilization	atgaccaagcccaagccgcaggccgatccacgcctgcatgcgctggccgtggatccggacgcgccgaccccgctgtacctgcaactggccagcaagctggtggaggcgatcaagggcgggcagtggaagccgggcgaggcgctgccggccgaacggcaactgtgcgaatacctgcaggtgtcgcgggtgaccctgcgccaggccgtggacgcgctggtcgagcagggcctggtgtcgcgccgccagggcgccggtaccttcgtcacctcgcacatccagcaccagctcagcggcctggccagcttcagcgaaaccctgcgcatgaaggggctggagccgggcacgcgctggctggagcggcgcacgcgtccggcgcatggcgaggagatcctgcgcctg…	MTKPKPQADPRLHALAVDPDAPTPLYLQLASKLVEAIKGGQWKPGEALPAERQLCEYLQVSRVTLRQAVDALVEQGLVSRRQGAGTFVTSHIQHQLSGLASFSETLRMKGLEPGTRWLERRTRPAHGEEILRLGLSPDTVVAALTRLRSADGRVMAYEKAVLPQHVVPDPHAIADSLYSYLDERGTPVVRALQYFRAINLPARLAGHLGMKEGEAILHVVRVGYTRDGSAIELTDTYCHNDYYDFVAELRR
gi|348021064|gb|AGHZ01001336.1|	fig|487528.5.peg.369	peg	gi|348021064|gb|AGHZ01001336.1|_5288_4134	5288	4134	-	N-acetylglucosamine related transporter, NagX		FIG00004308	icw(2);Chitin_and_N-acetylglucosamine_utilization	atgagcgccgcgtccgtccgccttcccgccgcggcgccgccgcgcgaacgcttcctgtcgctcgacgtgttccgcggcctgaccatcttcctgatgatcctggtcaacacgccgggcgccggcgccgatgcgttcgtgcaactgcggcatacgccgtggttcggcttcaccgccgccgacctggtgtttccgtcgttcctgttcgcggtcggcaacgcgatgagcttcgcgctggatcgcggccagccgctcggcgcgttcctgcgtcgggtcggcaagcgcagcgcgctgatcttcctgctcggcttcctgatgtactggttcccgttcgtgcaccagggcgcggacggccactggagcctcaccgcgatcgaccagacccgggtgccgggcgtgctg…	MSAASVRLPAAAPPRERFLSLDVFRGLTIFLMILVNTPGAGADAFVQLRHTPWFGFTAADLVFPSFLFAVGNAMSFALDRGQPLGAFLRRVGKRSALIFLLGFLMYWFPFVHQGADGHWSLTAIDQTRVPGVLQRIALCYALAALLCRWLSPRGLLGMCVALLLGYWGALYLWGQPGAELSKLGNAGTRLDLWLLDPAQLYRKDGGFDPEGLLGTLPATVNVIAGYLTGLYVRRVGKQARTVRWLWLAGGALVLLALAWQPWFPLAKKLWTGSFVLLTVGLDLWLLGALLWAIEVRGWQAGSGFFTVLGRNPLAIYLFSELFVVCLRLVPAGASGMDLYQWLGVDVFQRLLPGPWGSLACALAYTLLCWLVGWWMDRRRLYLRL
gi|348021064|gb|AGHZ01001336.1|	fig|487528.5.peg.370	peg	gi|348021064|gb|AGHZ01001336.1|_5503_5285	5503	5285	-	hypothetical protein				atgtatgcggactattacctgccgcgctggacgctggcgctgcagatgctgcgcgaggcggcggtcgccggcggcagcgtggacgaggcgcaactgcagcaacggctgcgcgcctgggaacgggactgggtggcgcgcgacaccgcctacgtgcggcacgcgccggccgatccggtcgcggcggtgcgcacgctgctgcaccaggtggatgcgccatga	MYADYYLPRWTLALQMLREAAVAGGSVDEAQLQQRLRAWERDWVARDTAYVRHAPADPVAAVRTLLHQVDAP
gi|348021074|gb|AGHZ01001331.1|	fig|487528.5.peg.371	peg	gi|348021074|gb|AGHZ01001331.1|_10_336	10	336	+	FIG01210489: hypothetical protein		FIG01210488	ff	gtgcgcgccgtcttggccgagcaggggctgctcagccagccggcgagcctgctgcaggggcagcctggctatggcctgccgcaggcgcaggagcgcgcctggctgcaggtccagggacaggcgcggatcgcggcgctgcgcgaggatggtgtcgcgttgcaggtgcgcctgcgcgggttgctgccggcgccactgcaggcggacctggcgcagatcgatgccaacctggcgacgctgggcgaacgcctgcgcacgctcaaccgcgaaggtggcgggctgcagttggattcgccgtcgctgttgcggcagcgtggtgggcagccctag	MRAVLAEQGLLSQPASLLQGQPGYGLPQAQERAWLQVQGQARIAALREDGVALQVRLRGLLPAPLQADLAQIDANLATLGERLRTLNREGGGLQLDSPSLLRQRGGQP
gi|348021074|gb|AGHZ01001331.1|	fig|487528.5.peg.372	peg	gi|348021074|gb|AGHZ01001331.1|_1062_679	1062	679	-	hypothetical protein				gtgctgccacggcgcgcgtccctcggtctgctgctggccgtgacggcgctggcgctcgccatgccggtgccgccggccaccgcagccgcggccaagcccgcgtgcacgattccggacgcggtcgatccagagcattacgaagggttctgcgcgatgcccgcgccgatccgcgccttcgtcgcgcgccaggacacctgcacccatttcgccggcgaagagccctacgacgcggcgcggcggcgcgaactggaacaggcgatggccaagtactgcgacggcaacgaacagacgtgggcgacgctgcgcgcgcagtaccgccaggatccgccgcgcgacacctggctgcgccgctacggcaaggatgtcggtctcgaactgccgtga	MLPRRASLGLLLAVTALALAMPVPPATAAAAKPACTIPDAVDPEHYEGFCAMPAPIRAFVARQDTCTHFAGEEPYDAARRRELEQAMAKYCDGNEQTWATLRAQYRQDPPRDTWLRRYGKDVGLELP
gi|348021080|gb|AGHZ01001328.1|	fig|487528.5.peg.373	peg	gi|348021080|gb|AGHZ01001328.1|_410_177	410	177	-	probable RebB like protein		FIG00958300	ff	atggcagacaacacgctcgtcaattcgcagatcaccgacgcggtcacccagaccaacgtcaaggtggtggccgaggcgcccgcccaggcgatcgcctcgctgtaccaggtctccagccactccaccgggctggcgttgcagaacgcggtgcacagccagcaggcgctgaaccaggtctccaacgccgtggtgtccaaggcggtggcgctgatcatggcgatcggcgagaagtga	MADNTLVNSQITDAVTQTNVKVVAEAPAQAIASLYQVSSHSTGLALQNAVHSQQALNQVSNAVVSKAVALIMAIGEK
gi|348021080|gb|AGHZ01001328.1|	fig|487528.5.peg.374	peg	gi|348021080|gb|AGHZ01001328.1|_1136_570	1136	570	-	DNA-directed RNA polymerase specialized sigma subunit, sigma24-like		FIG00003425	ff	atggagacggcaaaggaaaaggcaggcacaaccgccaagcgattcgtggaggccgacgagatgttcacccgcgcctggcgcgcgacgctgccggacctgcggcggcgtgcgctgcggctggccaacgggcgtgcggacgcggccgaggacctgctgtcggataccgcggtgaaggcgctgctgttcatgcgccgctcgccggaggcgatgaccgacccgcagggattcctgttcgtggtgctgcgccacgtgttcctggacctggtgcgacggcgccgcggcggcggcgaaccgctggaccgcccatccgaggctaaggaagtggacgccgtggccgatcaagcaatgaccgccctgcaacgcgccgagctggaggagcagatggagcgcgtggtggcg…	METAKEKAGTTAKRFVEADEMFTRAWRATLPDLRRRALRLANGRADAAEDLLSDTAVKALLFMRRSPEAMTDPQGFLFVVLRHVFLDLVRRRRGGGEPLDRPSEAKEVDAVADQAMTALQRAELEEQMERVVAAVAALSREQRRLFAYRFVEELPYPAIANLLRINQPLARKRVELLRKRLRLAMVAE
gi|348021082|gb|AGHZ01001327.1|	fig|487528.5.peg.375	peg	gi|348021082|gb|AGHZ01001327.1|_2_136	2	136	+	Response regulator		FIG01210364	ff	gtgctgctgcaggccagctgcggcttcgtcggcgccgcgcgcctggcgcgcgccgtgcgccagttgcatggcgacccggcctcctcgcaggcccgccaccagttcagcgaggcggtggcggcgttgttgcactga	MLLQASCGFVGAARLARAVRQLHGDPASSQARHQFSEAVAALLH
gi|348021086|gb|AGHZ01001325.1|	fig|487528.5.peg.376	peg	gi|348021086|gb|AGHZ01001325.1|_229_708	229	708	+	FKBP-type peptidyl-prolyl cis-trans isomerase SlyD (EC 5.2.1.8)		FIG00000763	idu(1);Potassium_homeostasis idu(1);G3E_family_of_P-loop_GTPases_(metallocenter_biosynthesis) idu(1);Peptidyl-prolyl_cis-trans_isomerase	atgaagatcgaaaaagaccgcgtcgtccgtttccactacaccgtttcggaagtcggtcaagagccgatcgaaagctccaaggaccgcgatccgctggtgatcctggtcggccacggcaacatcatcccgggcctggagaacgcgatgatggacaaggccgccggcgacagcttcggcgtcgacgtggccgccaaggacgcctacggcgaataccgcgagggcctgagccagcgcgtgccgaagaagcatttcggcgcggtcaagctgcagccggggagccaggtggtgctgcagaccaacttcggaccgcgcgcggtcaccgtgcagaaggtcggcatgagcgtggtcgacgtcgacctcaaccacccgatggccggcaaggacctgcacttcgacgtc…	MKIEKDRVVRFHYTVSEVGQEPIESSKDRDPLVILVGHGNIIPGLENAMMDKAAGDSFGVDVAAKDAYGEYREGLSQRVPKKHFGAVKLQPGSQVVLQTNFGPRAVTVQKVGMSVVDVDLNHPMAGKDLHFDVEIVDVREASAEEIEHGHVHGDGGHHH
gi|348021090|gb|AGHZ01001323.1|	fig|487528.5.peg.377	peg	gi|348021090|gb|AGHZ01001323.1|_2_727	2	727	+	Possible transmembrane protein		FIG01211408	ff	gtgctctggggcggctgcatcccgcggccgccgcgccgcggctgcttcgcgcgcggcatgaacctggaactgccacgctgggcctgggccttcgccggggcgctggccgccgtcgccggcatggtcaacgtggtcggctatctcggcttcgagcatcaggcggtcacccacctcaccggcaccaccaccctgctcggcgccgcgctggccgatggtgacgcgcgcgcgatcgcgcaactggtcggcgtggtgctggcgttccttggcggatcgatgctcggcggcttcatcgtgcaggacagccgcctgcgcctgggccgccgctatggcgtggcgctggcgctggaagcgctgctgctgctggcggcgatgcaggccttcaagcagcagcagctcgcc…	MLWGGCIPRPPRRGCFARGMNLELPRWAWAFAGALAAVAGMVNVVGYLGFEHQAVTHLTGTTTLLGAALADGDARAIAQLVGVVLAFLGGSMLGGFIVQDSRLRLGRRYGVALALEALLLLAAMQAFKQQQLAGAVLAAIACGLQNATTTVYSGAVVRTTHLTGMFTDLGIGLGQALRGLPLPRRRIRLSLLIIGGFLCGGVLGAWAYRQVGFDALLGPALLTGTVGTLYALQAHYRSRER
gi|348021094|gb|AGHZ01001321.1|	fig|487528.5.peg.378	peg	gi|348021094|gb|AGHZ01001321.1|_15_503	15	503	+	hypothetical protein				atgcaggccgcgccgccgatcgcggcggcgccgtcggccggcgacattgccgatggcgacgagcgcgacgccgaggcgccgatccgcatggccgcctcggccagcggcgacatcgattgcgacggtcgtgacctgaacatcgtcggccgcgacgccaccctggtgctgcacgggcactgcgccaccgtcagcctgttcggccgcaacggcaacctgcagatcgaacgggccgacaccctgcgcgtgctcggcgacaacgcgcaggtgacggtgcacggcgacgccggccaggtcgcgctgttcggccgccacggccgcttgcagatggcgcgcatcgccacgctggaggtgtcgggcgaccagaaccagttgcaggccagcgcgatcggcgccatcgcc…	MQAAPPIAAAPSAGDIADGDERDAEAPIRMAASASGDIDCDGRDLNIVGRDATLVLHGHCATVSLFGRNGNLQIERADTLRVLGDNAQVTVHGDAGQVALFGRHGRLQMARIATLEVSGDQNQLQASAIGAIALQGNDNAIVQRSGTAQVDDSGRDKRILDQ
gi|348021096|gb|AGHZ01001320.1|	fig|487528.5.peg.379	peg	gi|348021096|gb|AGHZ01001320.1|_2_307	2	307	+	Glycosyltransferase (EC 2.4.1.-)		FIG01112821	ff	gtgctcggcggcctggatgccagcagttacggctcctggtatgcggcgctgaccgatttgtcgctgcgcatggccgggctcggctggcgcaacgtgctgtgcgagaccgcgcatgtcgcgtgcagcggcgaaggtcgcgccgccgacggcgacatggatgcgctggccacgcgctggccggcctggcacgcgcgcctggccggcttcctgatgcacgatccgttgcgcgcctgccgcgaggagttgcagcgcctgtacgacacgttgccgccgccggatccgcagcgcgcgctgttcgatgcctag	MLGGLDASSYGSWYAALTDLSLRMAGLGWRNVLCETAHVACSGEGRAADGDMDALATRWPAWHARLAGFLMHDPLRACREELQRLYDTLPPPDPQRALFDA
gi|348021098|gb|AGHZ01001319.1|	fig|487528.5.peg.380	peg	gi|348021098|gb|AGHZ01001319.1|_75_377	75	377	+	Penicillin-insensitive transglycosylase (EC 2.4.2.-) & transpeptidase PBP-1C		FIG00148580	isu;CBSS-316273.3.peg.227	ttgccggcgctgtcaccggactgccgcgacgacggccgcggccgcagcgacgtattgcgcatcgaaggcctcaacgaccgcgccaccctggcgcgcgcgcccggcagcaccacggtgcgtctgcaggtgcgcgcgctgggcacgagcaccccggtggactggctgctggacggccgctggatcgcccgcaccgagggcgcacgcaccttccagcgcgacttcgccgacgccggcgaccacaccctgaccgccctggcgagcaacggtgcctggacccaggtgcggtttcgggtgttgcgttga	MPALSPDCRDDGRGRSDVLRIEGLNDRATLARAPGSTTVRLQVRALGTSTPVDWLLDGRWIARTEGARTFQRDFADAGDHTLTALASNGAWTQVRFRVLR
gi|348021102|gb|AGHZ01001317.1|	fig|487528.5.peg.381	peg	gi|348021102|gb|AGHZ01001317.1|_109_603	109	603	+	Peptidyl-prolyl cis-trans isomerase (EC 5.2.1.8)			isu;Queuosine-Archaeosine_Biosynthesis	atgtccctgatcgcccatttcgacaccgcccgcggcccgatcaagatcgagctgtatcccgacaaggccccgctgaccgtggccaacttcgtgaacctggccaagcgcggcttctacgacgggctgaacttccaccgcgtgatcgccgacttcatgatccagggcggttgcccggaaggctccggccgcggcggcccgggctaccgcttcgaggacgagaccaacaacggcgtgcgccacgagcgcggcgtgctgtccatggccaatgccggccccagcaccaacggcagccagttcttcatcacccacaccgccaccccgtggctggacggcaagcacaccgtgttcggcaaggtgctcgagggtctggacgtggtcgacagcgtcgcccagggcgac…	MSLIAHFDTARGPIKIELYPDKAPLTVANFVNLAKRGFYDGLNFHRVIADFMIQGGCPEGSGRGGPGYRFEDETNNGVRHERGVLSMANAGPSTNGSQFFITHTATPWLDGKHTVFGKVLEGLDVVDSVAQGDVINKITIEGDADAVLAAKADRVAEWNRTLDA
gi|348021106|gb|AGHZ01001315.1|	fig|487528.5.peg.382	peg	gi|348021106|gb|AGHZ01001315.1|_30_614	30	614	+	COG2755: Lysophospholipase L1 and related esterases				gtgctcaacgccggcatctccggcgggcgcgtgctgcgcgaccgcatgggccagaacgcgctggcgcggctggaccgcgacgtgctggcgcagcccggcgtgcacaccgtgatcctgctgatgggcatcaacgacgtcagttggtacggcacgccgttcgcgccggacgatgcgccggtgccggccgaggatctgatcgccggctaccggcaattgctgcagcgcgcgcaggcgcgcggtctgcgggtgatcggcgccaccttgaccccgttcgagggcgcgctgccggactcgccgatccccggctactacagcccgcagaaggaggccgtgcgccagcaggtcaacgcctggctgcgcgccggcaacggtttcgacgcgatcctggatctcgatgcg…	MLNAGISGGRVLRDRMGQNALARLDRDVLAQPGVHTVILLMGINDVSWYGTPFAPDDAPVPAEDLIAGYRQLLQRAQARGLRVIGATLTPFEGALPDSPIPGYYSPQKEAVRQQVNAWLRAGNGFDAILDLDALLRDPAHPTRMRADFDSGDHLHPGDAGYTAMAEAAAQLLGATAADSTSAATDAVDTDAAAR
gi|348021106|gb|AGHZ01001315.1|	fig|487528.5.peg.383	peg	gi|348021106|gb|AGHZ01001315.1|_661_1695	661	1695	+	Oxidoreductase		FIG00986126	ff	atggaataccgtcatctcggcgcatccggcttcaaggttcccgtgctcagcttcggcaccggcaccttcgccggcaccgatccgttcttcgccacctggggcaattcggacgtggaccaggcgcggcgcctgatcgacatctgcctggaagccggcgtcaccctgttcgacagcgccgacgtttactccggcggcgccgccgaatcggtgctgggcgcggcgatcaagggccgccgcgaccaggtgctgctctcgaccaaggccggctttcgcttcgaccgcacgtcgcccaacagcgtcggttcctcgcgcttccatttgatccgcgcagtggaggcggcgctgacccgcctgggcaccgactatctcgacctgttccagttgcacggcttcgacgcg…	MEYRHLGASGFKVPVLSFGTGTFAGTDPFFATWGNSDVDQARRLIDICLEAGVTLFDSADVYSGGAAESVLGAAIKGRRDQVLLSTKAGFRFDRTSPNSVGSSRFHLIRAVEAALTRLGTDYLDLFQLHGFDAHTPVEETLSTLDDLVRAGKIRYLGVSNFSGWQLMKSLAVADRHGWSRYVAHQAYYSLIGRDYEEELMPLGLDQGVGALVWSPLGWGRLTGKLRRGQPLPDSSRLHDKAVTEAGPPVEDERLYRVLDTLEAIAAETGKSVPQIALNWLLQRPTVSSVIIGARTEEQLRQNLGAVGWTLDAAHLQQLDAASAAVPAYPSWHQRGFAERNPRPV
gi|348021106|gb|AGHZ01001315.1|	fig|487528.5.peg.384	peg	gi|348021106|gb|AGHZ01001315.1|_1738_2760	1738	2760	+	Bifunctional protein: zinc-containing alcohol dehydrogenase; quinone oxidoreductase ( NADPH:quinone reductase) (EC 1.1.1.-); Similar to arginate lyase		FIG00633958	ff	atgaaagcggtcgccaccctccatcccctgccgatcgacgatccgcagtcgctgcacgacctcgacctgccgacgccccccgcgcccggcggccacgacctgctggtgcgggtcgaagcggtgtcggtcaatccggtggacaccaaggtccgcgccaagggcgcgagcgacggacagcccaaggtgctgggctacgacgccgccggcgtggtcgaggcggtcgggcccgaggtcgacggcttcgagccgggcgacgaggtctactacgccggcgacatcacccgtgccggcagcaacgcgcagtaccaactggtggatgcgcgcatcgtcgcgcgcaagccggccaccctggacttcgcccaggccgcggcgctgccgctgaccacgctgaccgcctgg…	MKAVATLHPLPIDDPQSLHDLDLPTPPAPGGHDLLVRVEAVSVNPVDTKVRAKGASDGQPKVLGYDAAGVVEAVGPEVDGFEPGDEVYYAGDITRAGSNAQYQLVDARIVARKPATLDFAQAAALPLTTLTAWELLFQRMPFDFDDARNRGRRLLVIGGAGGVGSIAIQLARHAGFEVIATASRPQTRDWCLQLGAHHVIDHRQELAPQLQALGIDKVDAALNLADTDRYWQALGELLAPQGHVGLIVEPSGPLHIGDPYKAKCIGIHWEMMFARARFRTDDMIEQHRILARTASLVDAGELRTTLTETLSPINAITLREAHRRLESGSTIGKLALVGWG
gi|348021106|gb|AGHZ01001315.1|	fig|487528.5.peg.385	peg	gi|348021106|gb|AGHZ01001315.1|_2784_3029	2784	3029	+	hypothetical protein				atgcgacggctctgcttcgtgcacgtggcgatggttggctgccccactgaccgcaaccgctcctgctgttgctgttgctgtgcttctgcctttgccgttctcttgatctaccgggtcccctcggcgcggcagacatggcgggcgaatacccgaagggcgacgcgcaggatgcgcgtcgttttccgccggcacatggatgtgccgtcggaaaatgcccgtcgtggctgcggacccggagtgcgatag	MRRLCFVHVAMVGCPTDRNRSCCCCCCASAFAVLLIYRVPSARQTWRANTRRATRRMRVVFRRHMDVPSENARRGCGPGVR
gi|348021110|gb|AGHZ01001313.1|	fig|487528.5.peg.386	peg	gi|348021110|gb|AGHZ01001313.1|_13_297	13	297	+	hypothetical protein				gtggagcaggcgcggcgcggcgcgcgcggcgcgatcgcgcgcacccatgtgcaggtccggctggagtacctgctgtgcgaaacctatgcgctgtacaacgacggccagcgcccggcctatctgcggcccgccaccacgatcctggcgctgaccgacgcgcagcggtcctgcgcatgcgtgccttcgccgagcgcgacgccggccactacgcgcagtcgctgcgcaccctgcaggaactgcgtgcgctcgacgcacggcgcgatggcggctgggtggcgctgctga	MEQARRGARGAIARTHVQVRLEYLLCETYALYNDGQRPAYLRPATTILALTDAQRSCACVPSPSATPATTRSRCAPCRNCVRSTHGAMAAGWRC
gi|348021118|gb|AGHZ01001309.1|	fig|487528.5.peg.387	peg	gi|348021118|gb|AGHZ01001309.1|_71_919	71	919	+	FIG003671: Metal-dependent hydrolase		FIG00003671	ff	atgagcgcgcccaggctgcagtggcggctgtacgaggcaggccactgcacgcatccggagcgcgccacgcgccgcggcgcgccgctggcaccgtgtccgtttccggcactggcggcactgctgcagcatccgcagcatggcgacctgctgttcgacaccggctattcgccccacttcttcgacgccaccgcgcgcttccccgagcgcctgtaccgctggctgaccccggtgcacctcgcgcccgggcaatcgctgcgcgaacaactcgtccgcgacggcgtggatgcggaccgcatcggctggatcgtgctgtcgcatttccatggcgaccacgtcggcggcgtcgccgatttcccgcacgcgcgcctggcctgcgcacagcaggcctgggacgatctg…	MSAPRLQWRLYEAGHCTHPERATRRGAPLAPCPFPALAALLQHPQHGDLLFDTGYSPHFFDATARFPERLYRWLTPVHLAPGQSLREQLVRDGVDADRIGWIVLSHFHGDHVGGVADFPHARLACAQQAWDDLQRRGRLAALREGFLPALLHGARPRMHWIEALPAAPVPAELRDFGTPRDLFGDTSVLLVPLPGHAPGHYGLWFEDAQGPVFLIADAAWSSAALADGTPPPALVTHLLGEHRVYRDTLARLHALRQAAPQVRLVPSHCRQWRPTSAEHTHG
gi|348021120|gb|AGHZ01001308.1|	fig|487528.5.peg.388	peg	gi|348021120|gb|AGHZ01001308.1|_2_823	2	823	+	hypothetical protein				gtgctcgagcgctcgcacttcgaggcgcaggattgtctggagaatggcaccgcgcggcccagcggcgcctccagcggctggctcaaccgctgcgcgctggctctgcatggcgccgaggcggtgtcggtgagcgcggtgacgccgctgatcatgcgcggcccgggcgcggtcaccagctggtcgccgccgctgccgagcgcggtcaatccgatcctgctgcagcgcctgcagccgctgtatgccgccgatccgcagctggcgggcgatttcgcgcgcgcgctgcgcgagcagggcatgcaggtggacagcgacaagggcgggcaactgccgcaggcgatgagcgcggcggccagcttcatggccaagcccgacgggccgcggatcggcttcgtcgagaac…	MLERSHFEAQDCLENGTARPSGASSGWLNRCALALHGAEAVSVSAVTPLIMRGPGAVTSWSPPLPSAVNPILLQRLQPLYAADPQLAGDFARALREQGMQVDSDKGGQLPQAMSAAASFMAKPDGPRIGFVENAGWDTHGNQAAVLQRKLGELDAGLRAFHDGAQACWSRSVVAVVTEFGRTAAVNGTGGTDHGTGGVAFLAGGAVRGGRIAGDWPGLSPRALNEGRDLRATSDLRSLFRHVLATHLGVSERALDTQVFPGSAGLSRLEGLVA
gi|348021120|gb|AGHZ01001308.1|	fig|487528.5.peg.389	peg	gi|348021120|gb|AGHZ01001308.1|_1492_908	1492	908	-	extracellular protease				gtgtggctggacggcggccgcggccgcgcggtgcgcaacgacctgatggtcggcccgcaggcggtagtcaacggcatcaactacgcctcgtgcagcaccagccagatcagcaccatcggcagcgcggtgagcgcggcgcggacctactcgcagaacgccaagacctacctcaacggcggcagcaccggcgcgcgctacaccacctggttcggcgcctacaacgccagccgctacagcaccgccacctccaacttcgtcaacatcgattcggcgatcgaccagaacaacgggcagatcaccatcaactgcggctgcagcgacagctcctacgcctacgtgtatccggatcagccgtaccagatctacgtgtgcaatgcgttctggagtgcgccggtgacc…	MWLDGGRGRAVRNDLMVGPQAVVNGINYASCSTSQISTIGSAVSAARTYSQNAKTYLNGGSTGARYTTWFGAYNASRYSTATSNFVNIDSAIDQNNGQITINCGCSDSSYAYVYPDQPYQIYVCNAFWSAPVTGTDSKAGTLIHEMSHFSVVAGTQDYAYGQSAAKSLATSNPARAVKNADSHEYFAENNPSQN
gi|348021122|gb|AGHZ01001307.1|	fig|487528.5.peg.390	peg	gi|348021122|gb|AGHZ01001307.1|_455_63	455	63	-	hypothetical protein				ttgcgctacagcgtgggccgcggctaccgcctgggcgagcacgacggctatgtcgacctgggcacggcggtgcggctgcgcggcggcgacgcctccgacgaggcgcggctggacgtgtccagcggcgtaacgctggcgccgcgctggatgctgatcggcgagttcaacgtgatccagagcctgggcaacggcaagggcccgaaccggatctacgcgcccggcgacaacacgccgatccgcggcaacaacttcgatttcagcaagctgcaggcctcggtgctgtacacgctgcccggcggcacgcagttgcagctcggctaccagcagccggtggccgggcgcaacaccggcggcgcgggcggtccgttcgtggccgcctggtggcggttctag	MRYSVGRGYRLGEHDGYVDLGTAVRLRGGDASDEARLDVSSGVTLAPRWMLIGEFNVIQSLGNGKGPNRIYAPGDNTPIRGNNFDFSKLQASVLYTLPGGTQLQLGYQQPVAGRNTGGAGGPFVAAWWRF
gi|348021124|gb|AGHZ01001306.1|	fig|487528.5.peg.391	peg	gi|348021124|gb|AGHZ01001306.1|_534_307	534	307	-	hypothetical protein				gtgcgcagcgaagcggtgccggattgccgccgccgcctgctccacggccggcagatgccgctcgatatccgcatcggcctgcgcctggcgcgactgcgcctgctgcacctgcgcgagcaggcgctgcgtctgctgttgcagcgacggtgggggcgtcggcacggcggccgggatgccggacatcagcaggggcgggcgcaggtggtcaccgcgcgcatcttagcctga	MRSEAVPDCRRRLLHGRQMPLDIRIGLRLARLRLLHLREQALRLLLQRRWGRRHGGRDAGHQQGRAQVVTARILA
gi|348021126|gb|AGHZ01001305.1|	fig|487528.5.peg.392	peg	gi|348021126|gb|AGHZ01001305.1|_61_222	61	222	+	hypothetical protein				ttgcaggagggcgcgctgtccgcggcgcaactgcgctcggcctacgccgcggccttcggcacgctcacccgggtgctggcggcgatcaccgcgctggcggcgatcgcgatctgcctgctgctcgggcgcacgccgcaagacgcagtggatgggggcctgtga	MQEGALSAAQLRSAYAAAFGTLTRVLAAITALAAIAICLLLGRTPQDAVDGGL
gi|348021134|gb|AGHZ01001301.1|	fig|487528.5.peg.393	peg	gi|348021134|gb|AGHZ01001301.1|_10_243	10	243	+	Coenzyme PQQ synthesis protein D		FIG00029879	ff	gtgcgcctgcagcacgaccgcgcgcgcgaccaatgggtgctgctggcgccggagcgggtgatcgaactggacgccatcgcccacgccatcgtctcgcgctgcgacggcgcgcgcagcctggcggcgatcgcggcggaactggcgaccgaattcgaggccgacccggccgaggtcgaacacgacgtgcgcgaactggcgcagcagttgcacgccaaacggctgctgcgcgcgtga	MRLQHDRARDQWVLLAPERVIELDAIAHAIVSRCDGARSLAAIAAELATEFEADPAEVEHDVRELAQQLHAKRLLRA
gi|348021136|gb|AGHZ01001300.1|	fig|487528.5.peg.394	peg	gi|348021136|gb|AGHZ01001300.1|_1415_246	1415	246	-	Putative permease often clustered with de novo purine synthesis		FIG00017179	isu;ZZ_gjo_need_homes	atgacgttgtcgcccgaagccgagatcgcgctgttcctgcgccgcctgaaatggacggcggtgatcgtcggcgtgctgtgggtgatgtggctgctggcgccgatcctgaccccgttcgtgctggcgctgctgctcggctggctcggcgacccgctggtggaccgcctggagcgcgccgggcgctcgcgcaacatggcggtgaccctggtgttcgtgctgatggtgctgctgctggtgctggcgctggtgatcctggtgccgatgctggagcggcagatcgtcaccttcatcgacgtgctgccgcaggcgcgcgactggttcatcggcaccgcgatcccctgggccgaacacaagactgggctggagctgatgggctggctggacccggagcggctgatc…	MTLSPEAEIALFLRRLKWTAVIVGVLWVMWLLAPILTPFVLALLLGWLGDPLVDRLERAGRSRNMAVTLVFVLMVLLLVLALVILVPMLERQIVTFIDVLPQARDWFIGTAIPWAEHKTGLELMGWLDPERLIDWIRGHWQQAGGVAATFFGYLSRSGFAMVTWVVNLVLLPILTFYFLRDWDLLVARVAATIPRNHVATITRLALQSNEVLGAFIRGQFLVMLALGVIYAGGLTLVGLKLGLLIGIVAGLISFIPYLGATTGILLAVLAALVQAKGFDLQLLILVGVVFTVGQLLESYVLTPRIVGDKIGLHPVAVIFAVMAGGQLFGFLGMLLALPVAAVANVLLHYLHEQYRQSDLYAGEKSAILLDTATERTTIIELPPRSPDQP
gi|348021136|gb|AGHZ01001300.1|	fig|487528.5.peg.395	peg	gi|348021136|gb|AGHZ01001300.1|_1753_1412	1753	1412	-	FIG01209993: hypothetical protein		FIG01209991	ff	atggccagcggcgccgacggtgccgccgacgccctggtcaagcgctacgccaaggcggtcagcgccggcccggccgggatctaccgggtggtgatcaccggcatccgcagcgccgacgactacctgcgcgcctccgccgcgctgcagaacgcctcggtggtgcggcgcatcgtgccgatccgcgccgatggcgatcgcctggaactggatctggacctgctcagcggcgtgtccgggctgaaccgcatgctcggcccggacgccgcgctgcagccggtggtcgcgccggtcgagggtccggtgatcctcaacagcgagccgacggagtaccgcctgaaatga	MASGADGAADALVKRYAKAVSAGPAGIYRVVITGIRSADDYLRASAALQNASVVRRIVPIRADGDRLELDLDLLSGVSGLNRMLGPDAALQPVVAPVEGPVILNSEPTEYRLK
gi|348021140|gb|AGHZ01001298.1|	fig|487528.5.peg.396	peg	gi|348021140|gb|AGHZ01001298.1|_245_1369	245	1369	+	Carbamoyl-phosphate synthase small chain (EC 6.3.5.5)		FIG00000130	ff	gtgactcaacccgcaatccttgtccttgaagacggcaccgtgttcgagggcgaatccgtaggcgctgccggcctgtccgtcggcgaagtggtgttcaacaccgccatgaccggctaccaggagatcctcaccgatccctcctacgcccgccaactggtcacgctgacctatccgcatatcggcaacaccggctgcaccgaccaggacgacgaggccgcccaggtctggtcggccggcctgatcgtgcgcgacgtgccgcgccgccccagcaactggcgcaaccaggtggcgctgccggactggctgatccagcgcggcgtggtcgccatcgccggcatcgacacccgcaagctgacccgcatcctgcgcgagaagggttcgcagaacggcgcgctgatg…	MTQPAILVLEDGTVFEGESVGAAGLSVGEVVFNTAMTGYQEILTDPSYARQLVTLTYPHIGNTGCTDQDDEAAQVWSAGLIVRDVPRRPSNWRNQVALPDWLIQRGVVAIAGIDTRKLTRILREKGSQNGALMAGEVNVDTALDAARKFPGLKGMDLAKVVSTDKVYPWRDGQLDLDSNTFVTAEPRFKVVAYDYGVKLNILRMLAERGCEVTVVPAQTPVAEVLAMNPHGVFLSNGPGDPAPCDYAIAAIKELLARKIPTFGICLGHQLLALAAGAQTLKMGHGHHGANHPVQDLDSGRVMITSQNHGFAVDEATLPANVRVTHRSLFDGSNQGIALTDAPAFSFQGHPEASPGPRDVAPLFDRFTALMAAAA
gi|348021142|gb|AGHZ01001297.1|	fig|487528.5.peg.397	peg	gi|348021142|gb|AGHZ01001297.1|_948_70	948	70	-	FIG01210093: hypothetical protein		FIG01210092	ff	atgcgcactccggttctgctcgatctcgatgattcgctgggcgccgtacccgatgccgtgcgcctgccgctgcgcgactggtgcgacggcctgcgcttcgcctgctcgatggcgcggctgcgccgcttcggcgaggcgctggagcaggcgctgccggcgcggtacggcaccgtgctgctgggcagcggcgatttccatcacctgagcctgccgttgatcgtgcgcctggcgcagcgcgcgcaggcgccgttgcgggtggtggtgttcgacaaccatccggacaacatgcgcttcccgttcggcgtgcactgcggctcgtgggtgcgccgcatcgccgcgctgccgcaggtggcgcaggtcgaggtggccggcatcacctccggcgacgtcggtcccggc…	MRTPVLLDLDDSLGAVPDAVRLPLRDWCDGLRFACSMARLRRFGEALEQALPARYGTVLLGSGDFHHLSLPLIVRLAQRAQAPLRVVVFDNHPDNMRFPFGVHCGSWVRRIAALPQVAQVEVAGITSGDVGPGHAWENHLLPLYRGKLRYWCSGVDVGWARRLGLGQAVRGFDSVSALSDAFVEHLRRTPMPTYLSLDKDVLDPQDVRTNWDQGQLRVPQLLQAIEALRGQVCGSDITGEVSLAHYPQWWKRKLAALDAQPEPSPADLSAWQAQQHALNLRLLAPLDAASVG
gi|348021142|gb|AGHZ01001297.1|	fig|487528.5.peg.398	peg	gi|348021142|gb|AGHZ01001297.1|_2413_950	2413	950	-	FIG01212404: hypothetical protein		FIG01212403	ff	atggcgcgtcagtgcgccggttgcgccgcgccggccgccgccttggccgccagcgcgtcctcgaccgcctgcaccagcttgccgagcgaaccgtcgtccaggttcgggtcgcgctgcgggaaggtgatgtcgaagtgttcttcgatgtcgaacaggatttcgatggcctcgagcgaatccacgcccaggtcctgcagcttggcatcgggggtcaggcgcgccgggtcgatttcgccatgcttggcgacgatgctgtggatttgcgactcgatggacggggtcatggcagtgctccgcgaaatgaagggccaccgcgcggcgcccgccgccggtggatcgcacgctgcggcctgggccgcagcatccattctccacgctagacgatcaatcttgcagatg…	MARQCAGCAAPAAALAASASSTACTSLPSEPSSRFGSRCGKVMSKCSSMSNRISMASSESTPRSCSLASGVRRAGSISPCLATMLWICDSMDGVMAVLREMKGHRAAPAAGGSHAAAWAAASILHARRSILQMPFVNQLEPQALQRQFLQHPPAGFLIQPLEHGVPAFEADFDLLTTAEPALRAKVARLPLQRLWQRLLRPRTSFVGSTVSEYAWLPRAADPAQLPRQWRTQLGRRRALMIVKDVPQRSPLLDDADNAWAQAFLDACERNGYVLLRGQALAWVPIDFASTDEYLARLSRGRRRNIRRKLRSRADLQIEVLPTGPAFADPALRAHCYALYQEVYAQSEIHFDLLTATFFDALLTDADSGGQVFVYRHQDRIIGWNLCYVHEGRLLDKYIG…
gi|348021148|gb|AGHZ01001294.1|	fig|487528.5.peg.399	peg	gi|348021148|gb|AGHZ01001294.1|_770_222	770	222	-	General secretion pathway protein K		FIG00035447	ff	atggccgatgcgccgctgctggcggcgctggtgcgcgcggtcggcgaggatccgcagcgcgccgagcgcatcgccgcggccatcgtggactggcgcgacccggacaacctgacccagcccaacggcgccgaggatccggactacgccgcggccggcctgccctacggcgccaaggatgcaccgttcgaaagcctggccgaactgcaattggtgctgggcatggacccggagctgtacgccaagctgctgcccaacctgaccctgtacggcggggtgtcgcggccgacgccggacttcgcgccggggccggtgctgaccgcgctgggcctggacgcgcagcaggtgctggcgcaacgcgaacgcaccgaccagacccagctcggcatggtcggcatgggc…	MADAPLLAALVRAVGEDPQRAERIAAAIVDWRDPDNLTQPNGAEDPDYAAAGLPYGAKDAPFESLAELQLVLGMDPELYAKLLPNLTLYGGVSRPTPDFAPGPVLTALGLDAQQVLAQRERTDQTQLGMVGMGGGGTYSIESRARLGNGREGVLRAVVRPGSSALPGSAYTVLRWEEGTTVR
gi|348021150|gb|AGHZ01001293.1|	fig|487528.5.peg.400	peg	gi|348021150|gb|AGHZ01001293.1|_1115_15	1115	15	-	Inosine-uridine preferring nucleoside hydrolase (EC 3.2.2.1)		FIG00000527	idu(2);Purine_conversions idu(2);Queuosine-Archaeosine_Biosynthesis	atgccaatcgcttccgccagcaccgccaccatcccgcgtcgccgggtcatcctcgaggacgacatcgacggcttcacccctgcgcaactgctgttgctgcaatcgccggaggtcgaggtgctcggcatctcggtggtcagcggcaacatctggcgcgacgaggcgctggcgcatacgcgccggttgctggaaatcgccgggcgcggcgaggtgccggtgctgcccggcccggtgttcccgctgctcaacagcgaactggccaccgagcgctgggaggcgctgtacggcaagttgctgtggaagggcgcgtggacccggcaatgggtcgagcacgacaccgtgcagagcgcgccgcgctaccacgcgcacgacgtggtcccggacctgccgctgggcaat…	MPIASASTATIPRRRVILEDDIDGFTPAQLLLLQSPEVEVLGISVVSGNIWRDEALAHTRRLLEIAGRGEVPVLPGPVFPLLNSELATERWEALYGKLLWKGAWTRQWVEHDTVQSAPRYHAHDVVPDLPLGNPTVVQAASEPAALFMIRKVREFPGEVSIVATGPLTNLALAQRLDPEFASLAKELVYMGGSLNPRQRRDSVSAAQFAREFVNSPRREFNIRWDPEAASIVMRAPWRRMVMVPVDPSTATELTPQLLARMSAADTPIGHALRRREPGFPMWDELATAVWLRPELATVSETLYVDTNTEFGAGYGDILSWAPGYQPGLGEQAQQVVREVDVDAIEQLLVERLTAPQPPALGAPLPA
gi|348021154|gb|AGHZ01001291.1|	fig|487528.5.peg.401	peg	gi|348021154|gb|AGHZ01001291.1|_1570_128	1570	128	-	6-phospho-beta-glucosidase				atgagcagttcctttcccaaccgtaagctcgccctgatcggcggcggcggcgtgcgcgcgccgctggtggtgtacggcgtcaacgacgccgccgaagcgctcggcgcgcgcgagatcgtgctctacgatcccgaccaggagcggctggcgctgatggtcgcgctgggccgcgcggtggtcgccgagttcggcggcgacctgcaggtcaacgcggccagttcggcggaagcggcgatcgacggcgcgcacttcgtgctcaacagcatccgcatcggcggcatccatcagcgcgccaccgacgagcacaccatcatccgccacggctacgccgggcaggagaccaccggccccggcggcgtcgccaaggcgctgcgcacggtaccggtggcgatcgagcag…	MSSSFPNRKLALIGGGGVRAPLVVYGVNDAAEALGAREIVLYDPDQERLALMVALGRAVVAEFGGDLQVNAASSAEAAIDGAHFVLNSIRIGGIHQRATDEHTIIRHGYAGQETTGPGGVAKALRTVPVAIEQARMVERLSPDAWLVSFTNPAGLITQAISRHTRARVVGICDTPVELFHNIARALGEPPADVDCEYVGLNHLGWIRAVRVRGEDVLDRILADDAILRQLYLAPLFDFDMLRTLRLIPTEYLYFYYERSRALENQRASGASRGSEIERLNHTLIADLRSRLNAGDGSGAVQTYAAYLQQRSGSYMRLEAEAGSAFADDLAPQPDPFRASTGYHRIAVDVMSALTGALPGRHVVNVRNQGCMPELADDDIVEISSTIERDRITPLPARPM…
gi|348021154|gb|AGHZ01001291.1|	fig|487528.5.peg.402	peg	gi|348021154|gb|AGHZ01001291.1|_1757_1545	1757	1545	-	ribokinase				gtgctggtcgccgtgcaggacaccaccggcgccggcgacgccttcgatgccggcttcatcgacgcgctgctggaccacctttccctcgatgcctgcgcgcagcgcggctgcctgtgcggcgccgcctgctgcaccgcgctcggcgcgctcgacggccttcccgatcccccacgtctcaggagtctccatgagcagttcctttcccaaccgtaa	MLVAVQDTTGAGDAFDAGFIDALLDHLSLDACAQRGCLCGAACCTALGALDGLPDPPRLRSLHEQFLSQP
gi|348021168|gb|AGHZ01001284.1|	fig|487528.5.peg.403	peg	gi|348021168|gb|AGHZ01001284.1|_22_456	22	456	+	4-carboxymuconolactone decarboxylase domain/alkylhydroperoxidase AhpD family core domain protein			ff	ttgttcgaggtgccctacacccgccacgaacccgaggcgtaccgcgccctgctcggcgccagccagcaggtccacgacggcacgctcggcagcgccctcaccgaactggtgttcctgcgcgtctcccagctcaacggctgcgcctactgcatcgacatgcatgccaccgccctgcgcaaggccggcaccgaaccacgcaagctcgacaccctcgccgcctggcgcgacagccgcttcttcgatgcccgcgagcgcgccgcgctggactgggccgaggcgctgaccacgctacccgccggcgcgccgccgcaggccgtgtacgacgcactgacggcgcagttcgacccggccgggatcagcgcgctgaccatggcggtggcggtgatcaacgcctggaac…	MFEVPYTRHEPEAYRALLGASQQVHDGTLGSALTELVFLRVSQLNGCAYCIDMHATALRKAGTEPRKLDTLAAWRDSRFFDARERAALDWAEALTTLPAGAPPQAVYDALTAQFDPAGISALTMAVAVINAWNRLGVGLQPTLP
gi|348021170|gb|AGHZ01001283.1|	fig|487528.5.peg.404	peg	gi|348021170|gb|AGHZ01001283.1|_778_425	778	425	-	two-component system sensor protein				gtgctgtgcgtggacaacgatcaggaaatcctcgacggcatgcgcgcgctgctcggccgctggcaggtggaggtgatctgcgccagcaccgtcgacgcggcgctggcgcaggccgcgtgcgtaccgcacgtgatgctggtcgactaccacctgcacgaccggctcgacggcctcgagaccctggatgcgctgcgtgcggcgatgcccgggccggtggccggcgccttgctcaccgccgacggccgcgacgaactgaagctgcaggcgcgcgagcgcggctaccggctgctgaccaagccggtcaagccagcctcgctgcgcgccttcctcaccgcctaccacgatcccatctag	MLCVDNDQEILDGMRALLGRWQVEVICASTVDAALAQAACVPHVMLVDYHLHDRLDGLETLDALRAAMPGPVAGALLTADGRDELKLQARERGYRLLTKPVKPASLRAFLTAYHDPI
gi|348021174|gb|AGHZ01001281.1|	fig|487528.5.peg.405	peg	gi|348021174|gb|AGHZ01001281.1|_78_365	78	365	+	hypothetical protein				ttgcgcacgatcgaacgcggcgccggcgtgccgcaggtgcagggcagcttcgtcggccgtcccggccatctgtacacggtggagctgttcggcaatcgccgccgcggcgacgacgaagccgaacgctatctcggccgcgtcgaggcggcggtggatgcgcagggacagggccgcttcgcgctgccgctggacggcgacagcgcaggattggccacgctcaccgccaccgtcaccagcgacgatggcgcgacctcgccgctgagcgcaccgctggcggtgacgccgtga	MRTIERGAGVPQVQGSFVGRPGHLYTVELFGNRRRGDDEAERYLGRVEAAVDAQGQGRFALPLDGDSAGLATLTATVTSDDGATSPLSAPLAVTP
gi|348021176|gb|AGHZ01001280.1|	fig|487528.5.peg.406	peg	gi|348021176|gb|AGHZ01001280.1|_2_250	2	250	+	putative exported protein				gtgctcgcgccggacccggccaacgcgccggaggcgccgccggtgggcagctgcgatgcctcgcaggcgcagggcctggtcggccagaccttcgccccggcgctgctggaccaggcgcgcagcgataccggcgccaagaccgcccgcgtgctcaagccgaaccaggcggtgaccatggagttcaacggcgaacggctgaacatcgaggtcgacgaaaagaaccagatcaccggcgttcgctgcggctga	MLAPDPANAPEAPPVGSCDASQAQGLVGQTFAPALLDQARSDTGAKTARVLKPNQAVTMEFNGERLNIEVDEKNQITGVRCG
gi|348021182|gb|AGHZ01001277.1|	fig|487528.5.peg.407	peg	gi|348021182|gb|AGHZ01001277.1|_1166_882	1166	882	-	hypothetical protein				gtgctctaccgccgctacagcctggccgactaccgccagcgccgtgcgcgccaccgcacgccatggcgcgacctgtgcccggcctatgccttcgccctgcagactcacgcccgtggctggccgcgcgggccggaggccgagaccgatggcgaattggccgcgcattgggacctggtgcgcggcgattcgcggctggactggggccaggcgcggcaggtggtcgaggacgcctggcaggcgctggaccacctgccggcgcaggcgaccggcatggagccgcactga	MLYRRYSLADYRQRRARHRTPWRDLCPAYAFALQTHARGWPRGPEAETDGELAAHWDLVRGDSRLDWGQARQVVEDAWQALDHLPAQATGMEPH
gi|348021188|gb|AGHZ01001274.1|	fig|487528.5.peg.408	peg	gi|348021188|gb|AGHZ01001274.1|_5_1537	5	1537	+	Dipeptidyl aminopeptidases/acylaminoacyl-peptidases		FIG01111504	ff	gtggaaggcctgccgaccggcaacgatgcggtgcgcaccggtgtgcgcgacatcgactggcgcagcgacgccccggcgacgctggtctgggccgaggcccaggacggtggcgatccggcgcgcgaggcggcggtgcgcgatgcggtgctgatgcaggcggcgccgttcaccgcgccgccggtgacgctggcgcgcctgcagtcgcgcttcgccggcatgttctggggccgcggcgacctggcgctgatcgacgagttctggtggaagacgcggcagaccaagcaatggcgcgtggcaccggacaatcccgcgcaggcgccgcatctgctggtgcagcgttcgcaggaggaccgctacgccgatccggggacgccggtgacggagcgcgatgccgccggc…	MEGLPTGNDAVRTGVRDIDWRSDAPATLVWAEAQDGGDPAREAAVRDAVLMQAAPFTAPPVTLARLQSRFAGMFWGRGDLALIDEFWWKTRQTKQWRVAPDNPAQAPHLLVQRSQEDRYADPGTPVTERDAAGNPRLLIAADGHSLFLRGEGASPQGDRPFLDRYDLDTRRSTRLFQSQAPYYAVPQALLDDSGQRLLITRETPQEPRNFYRLDRADAEPVALTRFPHPTPQLRDVHKEQIRYRRKDGVELTATLLLPPGYDAKRDGPLPMLMWAYPGEFKSADAASQVTDSPYRFNAIGYWGPQAFLALGYAVLNDPSMPIVGEGAREPNDTYVEQLVADAQAAVDEVVRRGVADRDRIAIGGHSYGAFMTANLLAHTRLFKAGIARSGAYNRSLTPF…
gi|348021192|gb|AGHZ01001272.1|	fig|487528.5.peg.409	peg	gi|348021192|gb|AGHZ01001272.1|_36_572	36	572	+	FIG039767: hypothetical protein		FIG00038415	ff	ttgctgtccggccccagcgtcgatgcctaccggcacggcccgctgtggccggcgctgctgcgccacgaggcggcgatccgccgcgtgctgagcgaactgttcctggaactggtgctggaccgcgacggcggcgtggcgttcgcgcgccaggccgacaccggcgaactggagaccccggcgctgctgcgcaccgcgccgctgaccttcatcgagtcggtgctgctgctgtttctgcgccagcaactggccgaggccgacacccgcggcgagcgcgcggtggtcgacgaggcgcagttgctggaagtgctgtcggtgtacgagaagaacctctccaccgaccgcgccggtttcgcgcggcgggtgctggcggcgatcgccaagatgcgcgacaaccacctg…	MLSGPSVDAYRHGPLWPALLRHEAAIRRVLSELFLELVLDRDGGVAFARQADTGELETPALLRTAPLTFIESVLLLFLRQQLAEADTRGERAVVDEAQLLEVLSVYEKNLSTDRAGFARRVLAAIAKMRDNHLLSKLRGSEDRYEVSPALKLLFSAEDVQALSAAYRGLRDGAAEAAP
gi|348021196|gb|AGHZ01001270.1|	fig|487528.5.peg.410	peg	gi|348021196|gb|AGHZ01001270.1|_26_1081	26	1081	+	Phospholipase C 4 precursor (EC 3.1.4.3)		FIG00537998	ff	atgaccgcggccggcggctgggccggcgcctccagcgtcgccaccgatggcgaataccacctgcatcctgcgcctggcgatgccaaggccgatccgccggaactgcgcggacgcccctacggcctcggcccgcgcgtgccgctgtacgtgatctcgccgtggagccgcggcggctgggtggattcgcaggtctacgaccacacctcggtgctgcgcctgctggaacgccgcttcggcgtcgccgccagcggcgtgagcgcctggcgccgcgcggtctgtggcgacctgctcgacgccttcgatttccgccaggccgatacccgcccgttcgtcgccgacctgccggatgtgcgcgaggcagcggcgcgcgccgccgcattgcgcgaccacgcgctgccg…	MTAAGGWAGASSVATDGEYHLHPAPGDAKADPPELRGRPYGLGPRVPLYVISPWSRGGWVDSQVYDHTSVLRLLERRFGVAASGVSAWRRAVCGDLLDAFDFRQADTRPFVADLPDVREAAARAAALRDHALPPLPAQLQAPRQAFGVRRSRALPYRPTVQLQYVQARGEVQLRMANTGAAAVLHVYDRYDLAALPRRYTVGAGAILDGTWTTYDGRYDLWLLGPNGFHRHYRGDLSAPLLQAEIVQDLDDTQALCLVLRNPGTAPLSVSLEPAAYAQAQPRQRVTLAPGAEQRIRWNAKPSGGWYDLWLVQDNARQRLAGRVETGKPGISDPAMGGPARLYQEPAGGGRD
gi|348021196|gb|AGHZ01001270.1|	fig|487528.5.peg.411	peg	gi|348021196|gb|AGHZ01001270.1|_2153_1170	2153	1170	-	Xylanase		FIG00013923	idu(2);Xylose_utilization	atgcgtcgattcgtgtgctgttcgttggccatcgccctcggtctgtctgtccacgccgcgcaggcgcgggtctgggaacccacaccgggccacgtgcaggtgccgatctggcccggcgcggtgccggatgcgttgccgcacccgaagccggaaacggccggtcccggcccgggcaagccgtggtggcctgccatccacgacgtcagccggccgaccatgaccgtgtacccggcgcagggccacaacaccggcgccgcggtggtggtgtttcccggcggcggctaccagatgctggcgatggacctggagggcacggagatctgcgactggctggtctcgcgcggcatcacctgcgtgctgctgaagtaccgcgtgccgaactccgggccgacctgggtc…	MRRFVCCSLAIALGLSVHAAQARVWEPTPGHVQVPIWPGAVPDALPHPKPETAGPGPGKPWWPAIHDVSRPTMTVYPAQGHNTGAAVVVFPGGGYQMLAMDLEGTEICDWLVSRGITCVLLKYRVPNSGPTWVNDRRYYPKVQTALQDAQRTLGLVRQQAATWGVDPHKIGVMGFSAGGHLVAATSTHFAQRTYPLVDAADRVSCRPDFAIAVYPGHLWVHEDEDADTRNPTDLALRPDIRVVADTPPTFLLQAQDDYVDGISQVLAYFVALNHADVPTCRRKCTSTPRAAMPSACARRTCRSHSGRSWWRPGCGRSGCLRAGIRDS
gi|348021196|gb|AGHZ01001270.1|	fig|487528.5.peg.412	peg	gi|348021196|gb|AGHZ01001270.1|_3330_2422	3330	2422	-	Beta-lactamase (EC 3.5.2.6)		FIG00000747	idu(3);Beta-lactamase idu(3);Tn552	atgctgacgagacgacggttcctgcagggcgtgggcatgggtgcgagcctgctggcggtggctggaggacaggcaaaaaccgcaaaaaatcccgcgcagacgctgcagcagcgcttggctgacatcgagcgcggcagcggcggccggctcggcgtgagcctgctcgacggcagcggtgcgacgctgggcggacagcgccaggacgagcgtttcccgctgtgtagtaccttcaaatttctattggcgggagcggtgctgcagcaggtcgaccgtggcgcgctgtccctggagcggcgcctgccggtgcgcaaggcggatctgctggcgaatgcgccggtgtccgagcgccatgtcggcggcaccctcagcgtggccgagctgtgccgcgcggcgatgatc…	MLTRRRFLQGVGMGASLLAVAGGQAKTAKNPAQTLQQRLADIERGSGGRLGVSLLDGSGATLGGQRQDERFPLCSTFKFLLAGAVLQQVDRGALSLERRLPVRKADLLANAPVSERHVGGTLSVAELCRAAMIYSDNTAANLLLPLVGDPPGVTRFLRALGDAQTQLDRNEPGMNDFVAGDPRDTTTPAAMAATMRTLLLGEALQPASRQRLIDWMRDNRTGNDCLRAGLPAGWRIGDKTGSNGTDTRNDIAIVWAPGRATPLLLTAYLNGATVDSAGRDAALKAVAQAVVASLPAQALRTG
gi|348021196|gb|AGHZ01001270.1|	fig|487528.5.peg.413	peg	gi|348021196|gb|AGHZ01001270.1|_3896_3390	3896	3390	-	hypothetical protein				gtgctggccctgccagtcgccatcgccgaaacggatcgccaggtccaggccctcgccggccaggtcgacccggttgttgtgggtgtacacgcgcagttcgatatccgggtgcgcggcgtggaaggcgtccagccgcggcagcagccagcccaccgcgaaggtgccgaccacgcccacgctcagggtctcgcggtagcggccgccggcgaagcgctgcagcgtcccggcgatgcggtcgaaggcctcggtcagcaccggatgcaggcgcaggccctcgtcggtcagggccacaccgcgcggcaggcgctggaacagcaccacgcccaggcgcgattccagatgcttgatctggtggctgagcgcggcctgggtcacgcacagctcggccgcggcgcgggt…	MLALPVAIAETDRQVQALAGQVDPVVVGVHAQFDIRVRGVEGVQPRQQPAHREGADHAHAQGLAVAAAGEALQRPGDAVEGLGQHRMQAQALVGQGHTARQALEQHHAQARFQMLDLVAERGLGHAQLGRGAGQVLVPRRGLEGAQGIQRQMRTDHRQVSIRLMGAIE
gi|348021202|gb|AGHZ01001267.1|	fig|487528.5.peg.414	peg	gi|348021202|gb|AGHZ01001267.1|_47_1312	47	1312	+	1-hydroxy-2-methyl-2-(E)-butenyl 4-diphosphate synthase (EC 1.17.7.1)		FIG00000449	isu;CBSS-498211.3.peg.1415 isu;Nonmevalonate_Branch_of_Isoprenoid_Biosynthesis isu;Isoprenoid_Biosynthesis	atgtacgatgccgtcagccgccccacgccccccgccgatgccgcgccctgggcgcgccgtctcacccagccggtccgcatcggcggcgtcaccatgggcggcggcaagccggtggtggtgcagtcgatgaccaacaccgacaccgccgacgtcgcctcctcggtcaagcaggtggccgaactgtggcgcgccggttcggagctggtgcgcctgaccgtcaacaatcccgagtcggccgcggcgatcccgcgcatcgtcgacaagctgcggatgatgggcatcgaggtgccgctgatcggcgacttccactacaacggccaccagttgctggccgcagagccggcctgcgccgaggcgctggccaagtaccggatcaatcccggcaatgtcggcttcggc…	MYDAVSRPTPPADAAPWARRLTQPVRIGGVTMGGGKPVVVQSMTNTDTADVASSVKQVAELWRAGSELVRLTVNNPESAAAIPRIVDKLRMMGIEVPLIGDFHYNGHQLLAAEPACAEALAKYRINPGNVGFGKKKDTQFAQLIEFALKYDKPVRIGANWGSLDQALAAQLMDENSRREVPWDAGRVLREALIRSALDSAERAVELGLGRDRIVLSCKVSGVQELIAVYRDLAQRSDFALHLGLTEAGIGSKGIVASAAALAVLLQEGIGDTIRISLTPEPGQSRTQEVIVAQELLQTTGQRAFTPLVTACPGCGRTTSEFFQELAKVVQNHVRAKMPEWKVSHPGAESMTLAVMGCVVNGPGESRHANIGISLPGTGEAPAAPVFIDGEKKVTLRGEN…
gi|348021202|gb|AGHZ01001267.1|	fig|487528.5.peg.415	peg	gi|348021202|gb|AGHZ01001267.1|_1293_2003	1293	2003	+	Membrane-associated phospholipid phosphatase		FIG01217359	ff	atgtccgccgcaccgggtgagtccgccgccgaggcggccgggctgcgccgctggttgcggctgaacgcctggcgcgtggtgctgctgttcgccggggtactgctgccgctgggcgtgttcgtggccctggccgaggacgtgcacgcactcgaagacctgtatttcgacgagccgttgctgtggagcatgcgcggcctgaccagcccgggctgggatcgtttcttcaccgtggtcaccgaggccggctaccagtacggggtgatcccgctggacacgctgatcgtgctggtgctgctgggcctgcgccgctggcgcgaagcgctgttcgccgcgctgtccttcatcggctcggcgctgctgaacatgggtgccaagcagttcttccagcgcgaccggccg…	MSAAPGESAAEAAGLRRWLRLNAWRVVLLFAGVLLPLGVFVALAEDVHALEDLYFDEPLLWSMRGLTSPGWDRFFTVVTEAGYQYGVIPLDTLIVLVLLGLRRWREALFAALSFIGSALLNMGAKQFFQRDRPSLWESIAPEHHTFSFPSGHAMGSMTLAAVLIALSWRTRWRWPVLWLAGSFTLLVGVSRVYLGVHYPSDILGGWSAALVWVVGLYLLLFRGARRPRWRVRRAVS
gi|348021202|gb|AGHZ01001267.1|	fig|487528.5.peg.416	peg	gi|348021202|gb|AGHZ01001267.1|_2175_2339	2175	2339	+	hypothetical protein				atgcggccgcgcgcgatcaagcgcgcctacgcgctgcgcttgaagaccacccggcccgacgacgacccgggcgcgttccagcagttggacgcgacctatcgggcggcattggcctgggcggaagcgccgacgtggcgcgcagcacgcgcgcgccacgatcgatga	MRPRAIKRAYALRLKTTRPDDDPGAFQQLDATYRAALAWAEAPTWRAARARHDR
gi|348021202|gb|AGHZ01001267.1|	fig|487528.5.peg.417	peg	gi|348021202|gb|AGHZ01001267.1|_2773_2540	2773	2540	-	hypothetical protein				gtgtccctatccattatgaaaattctagacgtgcctgtgcagggcgcgatgctggatgtcctggatcagcgagagggcccggaacaacagcgcaaccacggcgccgggccaggcaccggcctggaccgcgatggccagaggtacgcacagccccccaccacgccgagcccagggatgatcgcctttcgggattcggtgtccatgcggcctgccatgcgggatgtcgcgacgtag	MSLSIMKILDVPVQGAMLDVLDQREGPEQQRNHGAGPGTGLDRDGQRYAQPPTTPSPGMIAFRDSVSMRPAMRDVAT
gi|348021202|gb|AGHZ01001267.1|	fig|487528.5.peg.418	peg	gi|348021202|gb|AGHZ01001267.1|_2786_4477	2786	4477	+	Chaperone protein hscC (Hsc62)		FIG01113054	ff	atgatcgtaggtatcgacctcggcaccacccactcgctgatcggcatccacgacgccgacggtgggcgcctgttcgccaatccacacggcggcctgttgaccccgtcggtggtcagcgtcgacgacgatggcaacctgctggtcggccagcccgcccgcgatcgcctggtgacccatccgggccacagcgtggccgcgttcaagcgctggatgggcagcccgcgcgagactcggttgggacagcgcagtttccgtccggaagagctgtccgcgctgatcctgcgctccctgatcgccgatgccgaggccgcgctgggtgagaaggtcgaggaagcggtcatcagcgtgccggcgtatttctccgacgcacaacgcaaggccacccgggtggccggcgaa…	MIVGIDLGTTHSLIGIHDADGGRLFANPHGGLLTPSVVSVDDDGNLLVGQPARDRLVTHPGHSVAAFKRWMGSPRETRLGQRSFRPEELSALILRSLIADAEAALGEKVEEAVISVPAYFSDAQRKATRVAGELAGIRVERLINEPTAAALAYGLQERGGEGRVLVLDLGGGTFDVSLLEMFDGVVEVHASAGDNFLGGEDFLQVLVDGFCAEHRLDPAKLAPSDGAQLRRRIEQLKRELSTQAQAAVSLSIAGQTYSWDIDESRFAQLAEPLLQRMRAPIERALRDAKLRPSELDDIVLVGGAVRMPMISRLATRMLGRLPLRHVNPDHAIALGAVVAAGLKSRDESLREVVLTDVCPYTLGTQVSRRGGDGQLRNGYFHPIIPRNSVVPVSREDTFY…
gi|348021202|gb|AGHZ01001267.1|	fig|487528.5.peg.419	peg	gi|348021202|gb|AGHZ01001267.1|_4921_6039	4921	6039	+	hypothetical protein				gtggacatggcgcagatgcagttgcgcatcctgcatcaagcgcagcaactggaaccggcagcgctgcgcgcctggctgctcgcgcaaccggagctttggtcgctggaccacaaaccgcagatcggtgccgacctgcagcgccatctgctcgaacacgaggaaacgctcagcctctaccactacgaggtgctggcggatttcttcgactgggagcaggcgctggacgctcccgatccctacctcgtgcagcatgcctgcgcacggatgcaccagcgttggcggctgcaaccgtccgggcatggagagctgagcgaggcgctgcggcggcgcggcgactcagatgcgtccgttccctatgtgcgcaagttgctggcgttgctgggcccgaaggcgtccgac…	MDMAQMQLRILHQAQQLEPAALRAWLLAQPELWSLDHKPQIGADLQRHLLEHEETLSLYHYEVLADFFDWEQALDAPDPYLVQHACARMHQRWRLQPSGHGELSEALRRRGDSDASVPYVRKLLALLGPKASDSAVFAAMLWPGRPTRMRRLLELIGYVPDGRKPPPPLQRERANTWYLAGERHMFNPIAFMVGVARSLIAAAAFLLLCLLLAMLDRNPAPGISPMLKAGGIGAALIVGGWLAWDCFASLLRWQSRHETDACVRRPLLQRFFIPMLGMVAIACIAADKSWAAAAIALPLLMIAVVRWMRRAGYRLQMEWGWGWVWAGFFVLKAAFLGVGMLVLYPQVALGGTAIAWLGDLISQWRARKRAMA
gi|348021202|gb|AGHZ01001267.1|	fig|487528.5.peg.420	peg	gi|348021202|gb|AGHZ01001267.1|_6580_6044	6580	6044	-	hypothetical protein				gtgtggctgctgccgccgctgcgcagtgcctggaccggcatcctgcgcaggcgcctgctgcggcggcacccacgcctgtcgggcaagcccgaggaactggtgcaggacaccgcacgtggcggcttcttggcgtggttcatccgcctgttcctgagcgccaatcccggcatcttcgtgttcctgctgtcggccaggtcgatgaccatgtacgtgatcttcctggcgctggaactgctgatcctggtgctgaccctggccgtcgccgcgcaacgctaccgctcgccgcaacgctacagccgcttcctgcagtcgctcgcgcggcggcgcaatgcgctgatccgcaagggccacatcgccgagaccgcgcccggcgtgttcgcctacaccgccagctactac…	MWLLPPLRSAWTGILRRRLLRRHPRLSGKPEELVQDTARGGFLAWFIRLFLSANPGIFVFLLSARSMTMYVIFLALELLILVLTLAVAAQRYRSPQRYSRFLQSLARRRNALIRKGHIAETAPGVFAYTASYYAEQAAKERAAAESPGSSSSSSSSSSSSDSSSGGGSSGGGGASSSW
gi|348021206|gb|AGHZ01001265.1|	fig|487528.5.peg.421	peg	gi|348021206|gb|AGHZ01001265.1|_581_15	581	15	-	Dna binding response regulator PrrA (RegA)		FIG00001387	ff	atgaacaccgacaccccgctgggcctgctggtcgacgacgatccgctgtacctgcgcaccctgcaacgcaccctcgcccgccgcggcctggagacgcgcaccgccgacagcgccgccgccgcgctggcgcttgccgccgagtcgccgccggactacgcgctgatcgatctcaagctcggcgacgaatccggcctggcgctgatccagccgctgcgcgcgatccgcgccgacatgcagatcctgctggtcaccggctacgccagcatcgccaccgcggtggaggcgatcaagctcggcgccgacgactacctgcccaagccggccaccgtgccgatgatcctgcgcgcgatcggcctggaggccgaggaggacgaagacgaggacggcagcgacgtgccg…	MNTDTPLGLLVDDDPLYLRTLQRTLARRGLETRTADSAAAALALAAESPPDYALIDLKLGDESGLALIQPLRAIRADMQILLVTGYASIATAVEAIKLGADDYLPKPATVPMILRAIGLEAEEDEDEDGSDVPDAMTPLSRLQWEHIQQAMHETGGNVSAAARLLGMHRRSLQRKLAKRPSPQRDPPR
gi|348021216|gb|AGHZ01001260.1|	fig|487528.5.peg.422	peg	gi|348021216|gb|AGHZ01001260.1|_369_76	369	76	-	DNA repair protein RadC		FIG00037431	idu(3);Bacterial_cell_division_cluster idu(3);DNA_repair,_bacterial	ttgttcctggacacccggcaccgctggctggccttcgaggaactgttccagggcaccgtggacggcgccgaggtgcatccgcgcgaggtggtgcggcgtgcgctcacgctcaacgccgccgcggtgatcatcggccacaaccacccgtccgggaacccggaaccctcgcccgccgaccgcgctgtcaccgagcggctgaaacaggcgctggacctgatcgacgtgcgcctgctcgaccacttcatcgtcggcgacggcgtcccggtctcgatggcttcgcgcggctgggcctga	MFLDTRHRWLAFEELFQGTVDGAEVHPREVVRRALTLNAAAVIIGHNHPSGNPEPSPADRAVTERLKQALDLIDVRLLDHFIVGDGVPVSMASRGWA
gi|348021220|gb|AGHZ01001258.1|	fig|487528.5.peg.423	peg	gi|348021220|gb|AGHZ01001258.1|_1573_1013	1573	1013	-	RND efflux system, outer membrane lipoprotein, NodT family			idu(1);Multidrug_Resistance_Efflux_Pumps	gtgatcagcgccgccggcgcgctgggcatcgcccgcgccgaccgctacggcagcatcggcctgggcggcgcgatccgctggtcgaccagtctgctgagccaccgccgcaccgccacccacggcatcgcctcgttcggcccggtgatcgacatcccgctgttcgactggggcatccgccaggccagggccaaggcgcgcggcgacctgctggaagcggccaccctggcctaccggcagaccgtgctgtcggcggtcaacgaggtcgaggacgcgctgaccgcgctggaacagcagcggcgcaacgtcgagaccgagcaacaggtgttgcaggcgcagcagcaggtcgccgaggcggcgcagcagcgccggcggctgggcctgggcagcgacctggacgtg…	MISAAGALGIARADRYGSIGLGGAIRWSTSLLSHRRTATHGIASFGPVIDIPLFDWGIRQARAKARGDLLEAATLAYRQTVLSAVNEVEDALTALEQQRRNVETEQQVLQAQQQVAEAAQQRRRLGLGSDLDVATQQAARDQATLELLEAQRQRDLAYVALHTALGSATTPIPGTGTGNEREGAQP
gi|348021226|gb|AGHZ01001255.1|	fig|487528.5.peg.424	peg	gi|348021226|gb|AGHZ01001255.1|_43_336	43	336	+	membrane-bound lytic murein transglycosylase D precursor		FIG01212297	ff	gtgcgcagcggcagcccggcgccggccgccgacctgaccggcaacgtggcggtaggcgacgtcagcccggtcgccggcgtgccgaccacggtggccaccggccgtcccgcgccggccaagcccaagcagaagcagatgcgcaactaccgcgtggccaagggcgacaccctgggccggatttccgaccgccacgactgcgacctgaaggaactggccaaggcgaatggcttgcgtgcgccgggttatgcgctgaagccggggcagtcgttgaagctggtgggctgcgagaagtaa	MRSGSPAPAADLTGNVAVGDVSPVAGVPTTVATGRPAPAKPKQKQMRNYRVAKGDTLGRISDRHDCDLKELAKANGLRAPGYALKPGQSLKLVGCEK
gi|348021226|gb|AGHZ01001255.1|	fig|487528.5.peg.425	peg	gi|348021226|gb|AGHZ01001255.1|_1761_916	1761	916	-	Phosphatidylserine decarboxylase (EC 4.1.1.65)		FIG00001264	isu;Glycerolipid_and_Glycerophospholipid_Metabolism_in_Bacteria	atgagcctgaccacccgcctgacctacgtgctgccgcaccggctgctgtcctcgctggcgcggcgcctggcctattcgtcgcggcccggactgaagcagtggctgatcgacacggtggtgcgccgcttcggcgtggacctgagcgaggctgcgcaatcggacgcgaccgcctacccgaccttcaatgccttcttcacccgtgcgctgaagcccggggcacgcgtcgccgaccccgacccgcaggcgctgctgatgccggccgacgggcgcatcagccagctcggccggatcgaggacgggcgcatcttccaggccaagggccagtccttcaccgccgccgaactgctcggcgacgacgccgcggcggccccgttcgccaacggcctgtacgccaccgtg…	MSLTTRLTYVLPHRLLSSLARRLAYSSRPGLKQWLIDTVVRRFGVDLSEAAQSDATAYPTFNAFFTRALKPGARVADPDPQALLMPADGRISQLGRIEDGRIFQAKGQSFTAAELLGDDAAAAPFANGLYATVYLSPRDYHRVHMPWTGTLRETVHVPGRLFSVGTDAVRSVPRLFARNERLVCHFDTDFGPMVSVMVGALLVSGVETVWSGVEIPRYADRITRKDWRGKGITLQRFEEMARFNYGSTVIVLLPPGVAAFDPALKAESPVRLGQALARLVR
gi|348021226|gb|AGHZ01001255.1|	fig|487528.5.peg.426	peg	gi|348021226|gb|AGHZ01001255.1|_2408_1758	2408	1758	-	Cytochrome oxidase biogenesis protein Sco1/SenC/PrrC, putative copper metallochaperone		FIG00064434	isu;Biogenesis_of_cytochrome_c_oxidases	atgttcaaccgcaccttcggcatcgtcctggtggttgccctggccgccggcctggggctgctgctggcccagaagtacttcggcggcagcgccgccccggcctggccggaaacccgcacggtgcgcatgtacccgcagccgcgccccctgcccgacttccacctgcgccagaccgacggcacgccgctggtgccgggcgagctcaagggccactggaccctggtgttcctgggcttcaccgcctgcccggacgtgtgccccaccaccctggccgacctggcacgcgcgcagaagcaatgggagacgctgccggacacgctgcgcccgcgcgtgctgttcgtctcggtcgacccgcagcgcgacaccctgccgcggctgggcgagtacgcccacgccttc…	MFNRTFGIVLVVALAAGLGLLLAQKYFGGSAAPAWPETRTVRMYPQPRPLPDFHLRQTDGTPLVPGELKGHWTLVFLGFTACPDVCPTTLADLARAQKQWETLPDTLRPRVLFVSVDPQRDTLPRLGEYAHAFHKDTIAATADVPELERFATALGFVFQKVPGKHYAENPNDYSMDHSAAIAVLDPQGRQAGLIRPPFDAAAIAADLQALTKATAP
gi|348021226|gb|AGHZ01001255.1|	fig|487528.5.peg.427	peg	gi|348021226|gb|AGHZ01001255.1|_2488_3414	2488	3414	+	Protein-N(5)-glutamine methyltransferase PrmB, methylates LSU ribosomal protein L3p				atgactgccgacgcggccgccgaactccacacgatcatcgacctgatccgctacggcaccagccgtttcaacgccgccgggctgagcttcggccacagctacgacaacgccctggacgaggccacgcagctggtgctgcacgcgctgcacctgccgcacgacctcggcccggcctacggcagcgcgcgggtcaccacgccggagaaggcgcaggtgctggcgctgttcgagcgccgcatcgccgagcgcatccccgccgcctacctcaccggcgaggcctggttcgccgggctcagcttcaagagcgatgcgcgcgcgctggtgccgcgttcgccgatcgccgaactgatcgaggccggctttgagccgtggctggccggccgcccggtcgagcgcgcg…	MTADAAAELHTIIDLIRYGTSRFNAAGLSFGHSYDNALDEATQLVLHALHLPHDLGPAYGSARVTTPEKAQVLALFERRIAERIPAAYLTGEAWFAGLSFKSDARALVPRSPIAELIEAGFEPWLAGRPVERALDLCTGSGCIAIAMAHYNPNWLVDAVDISDEALSLAAENKERLLADNVELVKSDLFAGLGGRRYELIVTNPPYVTHAETDALPPEYAHEPELGLRAGDDGLDLALKILRDAPAHLSEDGLLICEVGESERALAQLLPEVDFAWVEFKVGQMGIFAVERSELLAHHARIAALAADR
gi|348021226|gb|AGHZ01001255.1|	fig|487528.5.peg.428	peg	gi|348021226|gb|AGHZ01001255.1|_3425_4528	3425	4528	+	Chorismate synthase (EC 4.2.3.5)		FIG00000212	isu;Common_Pathway_For_Synthesis_of_Aromatic_Compounds_(DAHP_synthase_to_chorismate)	atgagcgcgaacagtttcggcaagctgctgaccgtcaccaccttcggcgaatcgcacgggccggcgatcggctgcgtggtcgatggctgcccgcccggactggaactggacgccagcgaattcgcccacgacctgcagcgccgcgccaccggcaagagccggcacacctcggcgcggcgcgaggccgacgccatcgagatcctgtccggggtctacgaaggccgcaccaccggcactccgatcggcctgctgatccgcaacaccgaccagcgcagcaaggactacaccgacatcgcccggcagttccgcccgggccatgccgactacagctattggcagaagtacggcatccgcgatccgcgtggcggcgggcgctcgtcggcgcgcgagaccaccatg…	MSANSFGKLLTVTTFGESHGPAIGCVVDGCPPGLELDASEFAHDLQRRATGKSRHTSARREADAIEILSGVYEGRTTGTPIGLLIRNTDQRSKDYTDIARQFRPGHADYSYWQKYGIRDPRGGGRSSARETTMRVAAGVIAKKWLAQRYGVRVRGYLSQLGPLLPQGFAWDAVEDNAFFWPHAPQVPELEAYMDALRKSGDSIGARVTVVADGVPAGWGEPIYGKLDGELAAAMMSINAVKGVEIGDGFAAVTQKGTEHRDLIAPDGFQSNHAGGVLGGIATGQPLVVSVAFKPTSSLRLPGATVDVDGQAVDVITTGRHDPCVGIRATPIAEAMMALVLMDQALRHRAQCGDVGTVTPRIPGGGDG
gi|348021228|gb|AGHZ01001254.1|	fig|487528.5.peg.429	peg	gi|348021228|gb|AGHZ01001254.1|_2_643	2	643	+	Periplasmic thiol:disulfide interchange protein DsbA		FIG00013811	idu(1);Biogenesis_of_c-type_cytochromes idu(1);Periplasmic_disulfide_interchange	gtgctcaccgacggcgacagcgccgccgcggccaagccggtcgccgccaagaccccgaacggcccggagccggtcgccggcaccgactacgtcgacatcgccggcggccagccgttccagccgaccaacggcaagatcgaggtggccgagatcttcggctacgtctgcccggcctgcgcgcgcttccagccgttgatcggcccgtggaaggccggcctgccctccgacgtgcgcttcgtctatgtgccggcgatgttcggcggcacctgggacgactacgcccgcgcgttctatgccgccgaggcgctgggcgtgcaggagaagacccacgaggcgctgtacaaggcgatccacgtcgacgagaccctgaagggcgagcgcggccgcgactcggtgcag…	MLTDGDSAAAAKPVAAKTPNGPEPVAGTDYVDIAGGQPFQPTNGKIEVAEIFGYVCPACARFQPLIGPWKAGLPSDVRFVYVPAMFGGTWDDYARAFYAAEALGVQEKTHEALYKAIHVDETLKGERGRDSVQDIANFYAKYGVDPKQFADTMGSFAVATKTNRAKQFATRSGITGTPSLIINGKYLVKGKSYDDMLRVADHLIARERAAMAK
gi|348021228|gb|AGHZ01001254.1|	fig|487528.5.peg.430	peg	gi|348021228|gb|AGHZ01001254.1|_669_1436	669	1436	+	Endonuclease/exonuclease/phosphatase family protein		FIG00953757	ff	gtgaccgctcccgccacccgcaccctgcgcgtgctgaccgccaacatccaggccggttccagcacgcgccgctacagcgactacgtgacccgcagctggtcgcatgcgctgccggccgggcgcaagcgcagcagcctggacgcgatcgcgcaactggccagcgaccatgacatcgtcggcctgcaggaggccgaccccggcagcctgcgctcgggtttcaccaaccagacccactacctggccgagcgcgccggcttcaactactggagccaccagccgaaccgccgcgtgggcggcgtggcgtccagcgccaacggcctgctcagccggctggaacctgtggaagtgcaggaccacgccctgcccggccgactcggcgggcgcggcgtgctgctggcc…	MTAPATRTLRVLTANIQAGSSTRRYSDYVTRSWSHALPAGRKRSSLDAIAQLASDHDIVGLQEADPGSLRSGFTNQTHYLAERAGFNYWSHQPNRRVGGVASSANGLLSRLEPVEVQDHALPGRLGGRGVLLAKFGNGADGLAVAVAHLSLGANSRAAQLAFIAELLSDHPNAVLMGDFNCVADRPEMQLLYKRTRLQPPGCVVPTFPSWRPQRAIDHILVSDGLRCNVQRAVPAAFSDHLAVATEIDVPQHLLR
gi|348021228|gb|AGHZ01001254.1|	fig|487528.5.peg.431	peg	gi|348021228|gb|AGHZ01001254.1|_4483_1595	4483	1595	-	TonB-dependent receptor		FIG00004179	idu(46);Ton_and_Tol_transport_systems	atgaatttcctgcaccgccatcctttggtcttcgcggtatccctggtcctgctcggcggtgtccccgccatcgccggcgcccagcaacagacgcccccggccgctcccggcactgccaccacgctggacagcgtgcaggtcaccggcacccgcatccgccgcgccgaagtcgaaggccaggtgccggtgcagaccctgagccgcgccgacatcgaacgcaccggcctgacctccatcggcgatgtgctgcaggaactcaccgcctccggttcggccttgaacgccaagttcaattcctccggcaatttcggctttccgccggacggcagcggcgtcggcgccggctcggcgcaggtcgatctgcgccatctcggcgccaagcgcgtgctggtgctggtc…	MNFLHRHPLVFAVSLVLLGGVPAIAGAQQQTPPAAPGTATTLDSVQVTGTRIRRAEVEGQVPVQTLSRADIERTGLTSIGDVLQELTASGSALNAKFNSSGNFGFPPDGSGVGAGSAQVDLRHLGAKRVLVLVDGMRWVNESSASGVGAATDLNTIPLAIVERVEVLEDGASSLYGSDAIAGVVNIITRRNFEGGQVTLNYGEYDKGDGASKGVDLAWGHSTERTSLFLGASYTKQDPIYARDRAQSLYPIPGTGLTFGSSATPDGRFIFVDPNTGAEQNLTPNSGVGTPRYDGAGGCTRSDDYHCFTTADRYNFAASNLLLTPSERKGVFGQFRFFFNDDVQWYLKLLGNRRESTNQAAPEPIFLGPDAGTGNPLADNIVISAANPYNPFGFALDSGS…
gi|348021232|gb|AGHZ01001252.1|	fig|487528.5.peg.432	peg	gi|348021232|gb|AGHZ01001252.1|_173_553	173	553	+	Aspartate 1-decarboxylase (EC 4.1.1.11)		FIG00008304	isu;Coenzyme_A_Biosynthesis_cluster isu;Coenzyme_A_Biosynthesis	atgcaactgagcctgttgaagaccaagatccaccgcgccaccgtcacccattccgagctgaactacgaaggctcgatcgccatcgatgggctgctgctggacgcgaccggcatccgcgagttcgagcaggtgcatatctgggacgtcaccaacggcgcgcggttcagcacctatgcgatccgtgccgacgagggcagcggcatcatctcgctcaacggcggcgccgcgcgccacgtgcaggtcggcgacctgatcatcatcgccgccttcgccggcatgagcgaagaggaagccgcgcgcttccagccgaccctggtctacgtggacggcaacaaccagatcacccataccaaccacagcatcccaaagcaggccgcatga	MQLSLLKTKIHRATVTHSELNYEGSIAIDGLLLDATGIREFEQVHIWDVTNGARFSTYAIRADEGSGIISLNGGAARHVQVGDLIIIAAFAGMSEEEAARFQPTLVYVDGNNQITHTNHSIPKQAA
gi|348021234|gb|AGHZ01001251.1|	fig|487528.5.peg.433	peg	gi|348021234|gb|AGHZ01001251.1|_855_688	855	688	-	two-component system regulatory protein				gtgctggcgctgctgtcgcgcggcctcaccaatgccgcgctcggcgccgagctgggcatcagcgccggcaccgccaaggtccacgtcgaacgcatcctgcacaagctgcaggtggccgaccgcacccaggccgcagtggtcgcggtgcaggcgggggtggcgctgtga	MLALLSRGLTNAALGAELGISAGTAKVHVERILHKLQVADRTQAAVVAVQAGVAL
gi|348021248|gb|AGHZ01001244.1|	fig|487528.5.peg.434	peg	gi|348021248|gb|AGHZ01001244.1|_536_159	536	159	-	3-oxoacyl-[ACP] synthase (EC 2.3.1.41) FabV like		FIG01304120	isu;Phospholipid_and_Fatty_acid_biosynthesis_related_cluster	atgcgcggtgcgctgcagcgcgccggcgtggacgcggccgaagtcgggtacctgaacctgcacggcaccgcgaccccggccaacgacagcgtcgaggccgccgcggtggcggcgctgttcccgcccaccctgcacgccagttcgaccaaggcctggaccgggcacaccctcggcgccgccggcatcgtcgagtcggtgttcgccctgctggcgctgcgcgacggcctgctgcccggcaccctcaacagcgaactgcccgatccggcctgcggcccgcagatccgcttcgccaccgcccatgcacaggtccgctacgcgatgaacaactccttcggcttcggcggcaacaactgctcgctgctgttcggtcgcgcatga	MRGALQRAGVDAAEVGYLNLHGTATPANDSVEAAAVAALFPPTLHASSTKAWTGHTLGAAGIVESVFALLALRDGLLPGTLNSELPDPACGPQIRFATAHAQVRYAMNNSFGFGGNNCSLLFGRA
gi|348021252|gb|AGHZ01001242.1|	fig|487528.5.peg.435	peg	gi|348021252|gb|AGHZ01001242.1|_427_14	427	14	-	FIG01210646: hypothetical protein		FIG01210644	ff	gtggcgcacggctggcggccgctgccgcagtccaacccgttcatgaccgagtacgccctggtccggccgatccaggtgttcggctacagcagcgagcagatcgccttctccggcgccagcgtgatggcgatcctggacctgcccgacccgcggccgctggccaagcgcctgaatctggaagcggcggtggatacgccggagaaggccatgttcggccgcgaggtgctcagccgcgacgtgcacgaccccaagaccggcgagccgatgatcgagtcgatcatcctcagcgtgtccacggtgaaatcgcaccccggcaagaccctggccggctgcagctacagcctggacctgcccgaggagccgggcgcgcccccggcgccggacgcgctgcacacgccg…	MAHGWRPLPQSNPFMTEYALVRPIQVFGYSSEQIAFSGASVMAILDLPDPRPLAKRLNLEAAVDTPEKAMFGREVLSRDVHDPKTGEPMIESIILSVSTVKSHPGKTLAGCSYSLDLPEEPGAPPAPDALHTPPKGG
gi|348021254|gb|AGHZ01001241.1|	fig|487528.5.peg.436	peg	gi|348021254|gb|AGHZ01001241.1|_91_549	91	549	+	DnaJ-class molecular chaperone CbpA		FIG00027226	isu;Protein_chaperones	gtgccgctggaggcggtgtacgccggcgacagcgtgcgcatcaccatcaacggcaagcaactggacgtgcgcgtgcccaagggcgtgcgttccggccaggtgatccggctgagcgggcagggcaacggcggcagcaacctgctgctggagatcgagtacgccgcgcatccgcagttcgaggtggacggccgcaacatcctgtacaccctgcaggtgaccccatggcaggcggcgctgggcaccagcatcagcgtgctgaccctgggcggggcggtggaactgaagatcccgcccgagtccgatgccggccgcaagctgcgcctgcgcggccgcggcctgccgggcaccccgcccggcgaccagatcgtcgaactggaagtgctggcgccggcgccggaa…	MPLEAVYAGDSVRITINGKQLDVRVPKGVRSGQVIRLSGQGNGGSNLLLEIEYAAHPQFEVDGRNILYTLQVTPWQAALGTSISVLTLGGAVELKIPPESDAGRKLRLRGRGLPGTPPGDQIVELEVLAPAPETEAQRKAYRGLAKAFGEAV
gi|348021256|gb|AGHZ01001240.1|	fig|487528.5.peg.437	peg	gi|348021256|gb|AGHZ01001240.1|_2523_352	2523	352	-	TonB-dependent receptor		FIG00004179	idu(46);Ton_and_Tol_transport_systems	gtgctcgcgccacgcagcgccgccccggcgcgcgccgaggccgatggggaacacgacggtccgcgcgaactggcgccgatcaacgtcaccgccaacagcgtcgacacgctggcgcccagcgccgcgccgctggaggcgagccagccgacctcggtgatcgacgagcgcttcatccgcgacggcctgcgcctcaattccaactacgacgacatcatcaagtacgcgcccagcgtggtgaccacctcgccggaaggcccgggcctgggcaagaacgaaggcatcagcatccgcggcttccaggacggccagttcaacatcaccttcgacggcatccccttcggcgatgccagcgacctgcaccacaccacctcggcctacttcaacaaccacgtgctcggc…	MLAPRSAAPARAEADGEHDGPRELAPINVTANSVDTLAPSAAPLEASQPTSVIDERFIRDGLRLNSNYDDIIKYAPSVVTTSPEGPGLGKNEGISIRGFQDGQFNITFDGIPFGDASDLHHTTSAYFNNHVLGQAEIDRGPGGGATIGNATFGGTLALRTRNPSEVDGVTVYGTGGSWNTWAGGVSADEHIGNTRLFADLSKEASDTYLKGTDDRREHAFLKTVTDLGEATTLTFVSSYNQEHQNTVQGATRAQIAQHGWRYGLGNDPTLQNYTGYNAAAYYSSFTYLGLSTRLGEWDLDNKVYYNSFDHTASKTSIPTSESAADNGVTFYGATGKKLSKAAKDVPGKLSDNDFRAFGDVLRLARDLGPGQLQTGVWVERNLDERQQLPVDMTTGAASG…
gi|348021264|gb|AGHZ01001236.1|	fig|487528.5.peg.438	peg	gi|348021264|gb|AGHZ01001236.1|_20_601	20	601	+	putative MFS transporter				atgttcgtgctggcgctgaccctgcagaccggcgccgggctgtcgccgctgcagtcgggcaatgccttcatcgtgctgggggcggcctacttcgcctcggcactggtcagcgcccgcgtggcgacgcgctgcggcccgctgccgacgctattgctgggctgcgtggtgcagatgctgggcctgctggcgctgggctggacgctgcacgcggtgtggccgcatccgggcgcgggcaacctggcgccggcgacggcgctgatcggcgccggccaggcatggatcgtggccagcttctaccgcatcggcctgtcgcaggtgcccaccgagcatgccggcgccggcagcgccatgctctccaccatcctgcaggcggccatgggcctggggccggcggcactg…	MFVLALTLQTGAGLSPLQSGNAFIVLGAAYFASALVSARVATRCGPLPTLLLGCVVQMLGLLALGWTLHAVWPHPGAGNLAPATALIGAGQAWIVASFYRIGLSQVPTEHAGAGSAMLSTILQAAMGLGPAALGAIYAHAYGGGSLAAMQAALHSEWLAMLLLVLCALFYLRRQRRAGASSTASTAALPPLAD
gi|348021264|gb|AGHZ01001236.1|	fig|487528.5.peg.439	peg	gi|348021264|gb|AGHZ01001236.1|_738_2399	738	2399	+	ABC transporter, ATP-binding protein			ff	atgtcgcaatacatctacaccatgaaccgggtcagtaagaccgtgccgcccaagcgccagatcatcaaggacatctcgctgtccttcttccccggcgccaagatcggcctgctcggcctcaacggcgccggcaagtccaccgtgctgaagatcatggccggcgtggacaccgatttcgaaggcgaggcgcgtccgcagcccggcaccaaggtcggctacctggcgcaggagccggaactggatccgaacaagaccgtgcgcgagtcggtcgaggaaggcgtgggcgaagtgctgcaggcgcaggccgcgctggaagcggtgtacgccgcctatgccgaggaaggcgccgatttcgacgcgttggccaaggaacaggagcgcctggaggcgatcctggcc…	MSQYIYTMNRVSKTVPPKRQIIKDISLSFFPGAKIGLLGLNGAGKSTVLKIMAGVDTDFEGEARPQPGTKVGYLAQEPELDPNKTVRESVEEGVGEVLQAQAALEAVYAAYAEEGADFDALAKEQERLEAILAAGDAHTLENQLDVAADALRLPPWDAKIANLSGGEKRRVALCRLLLQKPDMLLLDEPTNHLDAESVEWLEQFLARYTGTVVAVTHDRYFLDNAAEWILELDRGRGIPWKGNYTEWLMQKDERLKQEENQEKARQKAIQKELEWARQNAKGGRSKGKARLARLDELQSVDYQKRNETNEIFIPPGERLGNSVMEFKNVSKKFGDRLLIDNLSMIIPPGAIVGIIGPNGAGKSTLFKMITGQEKPDSGEIVVGPTVQLSYVDQSRDKLE…
gi|348021270|gb|AGHZ01001233.1|	fig|487528.5.peg.440	peg	gi|348021270|gb|AGHZ01001233.1|_41_598	41	598	+	Methyl-accepting chemotaxis protein I (serine chemoreceptor protein)		FIG00005728	ff	ttgaacgcagcgatcgaggccgcgcgcgccggcgagcacggcaagggcttcgcggtggtggcggcggaagtgcgcaagctggccgagcgcagccaggtcgccgcgcaggagatcggcgaggtcgccggttccagcgtggagctggccgagcgcgcggggcaattgctggagaccatcgtgccgagcatcaagaagacctcggacctggtgcaggaaatcgctgccgcctcgcaggagcagtcctccggcgtcacccagatcaacgtggcggtggtgcagctgagccagatcacccagcagaacgcgaccgcctccgaagagttggccgccaccgccgaatcgatgagcacgcaggccgtgcagttgcaggaaagcatggccttcttccagttgtcggcc…	MNAAIEAARAGEHGKGFAVVAAEVRKLAERSQVAAQEIGEVAGSSVELAERAGQLLETIVPSIKKTSDLVQEIAAASQEQSSGVTQINVAVVQLSQITQQNATASEELAATAESMSTQAVQLQESMAFFQLSAAARRAAQTLDESEAPLPLRAAGSRWAPRATSAAARRPGAGNRDRSEALLGRA
gi|348021278|gb|AGHZ01001229.1|	fig|487528.5.peg.441	peg	gi|348021278|gb|AGHZ01001229.1|_2_400	2	400	+	Arsenic efflux pump protein		FIG00081580	isu;Arsenic_resistance	gtgctgctggtggaggcgctgtcgcgcaccggcgtgatcggcctgctcgcgcgcaccctggccgacgctgccgcgcactcgccgcaggccaccgccggcgtcgccggcaccctgctggcgttcggctccaacctgatgaacaacctgccggccggcctgatcgccagcaccaccgtggcccaggcacagccgccgcagttggtggtggatgcgctgctgatcggcgtggacctggggccgaacctgtcgatcaccggctcgctggcgaccatcctgtggctgaccgcgatccgccgcgaaggcgaggacgtgggcttctggcgcttcctcaaggtcggcgcgctggtgatgccgccggcactgctgtgcgccctgggcgcacgcctgctgctgggctga	MLLVEALSRTGVIGLLARTLADAAAHSPQATAGVAGTLLAFGSNLMNNLPAGLIASTTVAQAQPPQLVVDALLIGVDLGPNLSITGSLATILWLTAIRREGEDVGFWRFLKVGALVMPPALLCALGARLLLG
gi|348021286|gb|AGHZ01001225.1|	fig|487528.5.peg.442	peg	gi|348021286|gb|AGHZ01001225.1|_1412_138	1412	138	-	Ribonuclease BN (EC 3.1.-.-)		FIG00136522	ff	atgcagccgctggacaccgtcaacctctgggccgatcgcctgcgcgaccgcgcgcgcatgcgcagtttcgccggcttcctgtggcggcgcttcatcgacgaccggctgttccaggccgcggcctcgctggcctacaccaccatcttcgcgctggtgccgctggcggtggtggtgttcggggtactgtcggcgttcccggtgttcgacaagtggagcgaccagctcagcgactacatcttctccaacttcgtgccggccgcggcgcgttcggtggagtcctacctgcggcagttctcggccagcgccgggcaactgaccactgccggcgtgatcgcgctggtggtctcgctgctgatcaccctcaacagcgtggaacagacgttcaaccagatctggcgg…	MQPLDTVNLWADRLRDRARMRSFAGFLWRRFIDDRLFQAAASLAYTTIFALVPLAVVVFGVLSAFPVFDKWSDQLSDYIFSNFVPAAARSVESYLRQFSASAGQLTTAGVIALVVSLLITLNSVEQTFNQIWRVVSARPQLTRFLVYWTVLTLGALLAAASLAVSARFFALPLFKTSEGRLLAQVVLSVAPVLIEFVCITLVYRVVPHHTVKLRHAVPGALLAVLLLELVKWGLSLYLGSFQSYQRIYGTVAFVPIFLLWIYLSWIAILLGASVSSSIAAFRYQPASMRLPAGYEIYGLLRLLGRFAQARKQGSGLQEDQVLQLEPMLTDSLMQQLLCELERIRLLRRTEQGDWLLARDLSDLPVAELYENCQLRIPVVETYLPCRDDALGQAACRALD…
gi|348021292|gb|AGHZ01001222.1|	fig|487528.5.peg.443	peg	gi|348021292|gb|AGHZ01001222.1|_2_466	2	466	+	ribosomal RNA small subunit methyltransferase C		FIG01210291	ff	gtgctcctgcgcggccgcgccgccgatctcggcgccggctacggctacctgtcggccgaactgctggcgcgctgcccgcaactgaccgcgctggatctgttcgaggccgacgcgcgcgcgctggcgctggcgcgcgccaatctggcgcagacgccggccggggtggcgttgggcttccactggcacgacgtgaccaccggattgcccgggcagtacgacgtcatcgtcagcaacccgccgttccatgcgccgggacggatggagcggccggacatcggccggcgcttcatcgcggtggcggcgcaggcgctggcgcccggcgggcggctgttcctggtcgccaaccggcatctgccctacgaggcggtgctcgacgccagtttcggcgaaaccgaggta…	MLLRGRAADLGAGYGYLSAELLARCPQLTALDLFEADARALALARANLAQTPAGVALGFHWHDVTTGLPGQYDVIVSNPPFHAPGRMERPDIGRRFIAVAAQALAPGGRLFLVANRHLPYEAVLDASFGETEVLATRDGFKLIHAVRSRAGARR
gi|348021292|gb|AGHZ01001222.1|	fig|487528.5.peg.444	peg	gi|348021292|gb|AGHZ01001222.1|_463_1170	463	1170	+	Ribosomal small subunit pseudouridine synthase A (EC 4.2.1.70)		FIG00002716	isu;RNA_pseudouridine_syntheses	atgaaactggtcaagcacctggccaacctgggctacggcagccgcaagcaggtggcgctgatgttccgcgaaggccgcatcaccgacgccgagggcgaggtgctgtacgccgacgaccaggtgccgcacgtggcgatccgggtcgacggagaagcgctggatccgccgcccgggctgatcctggcgctgcacaagccggtcggctacacctgctcgaccaaggacccggggcgcatcgtctacgacctgctgccgccgcgcttccgcctgcgctcgccgctgctgtccacggtcgggcggctggatcgcgacaccagcggcctgctgctgatgaccgacgacggcgcgctgctgcatcgcatcgtctcgccgaaggcgcgcctggccaaggtctacgag…	MKLVKHLANLGYGSRKQVALMFREGRITDAEGEVLYADDQVPHVAIRVDGEALDPPPGLILALHKPVGYTCSTKDPGRIVYDLLPPRFRLRSPLLSTVGRLDRDTSGLLLMTDDGALLHRIVSPKARLAKVYEATLAEDLRGDEAAQFASGTLMLDGETTPLLPVELETLGPRQVRVALHEGRYHQVRRMFAAVGNHVAALHRSRIGGFALGDLPSGQWRVLEAADVAVLFEGRD
gi|348021298|gb|AGHZ01001219.1|	fig|487528.5.peg.445	peg	gi|348021298|gb|AGHZ01001219.1|_1367_324	1367	324	-	FIG01211728: hypothetical protein		FIG01211726	ff	ttgtcgctgtgttgcctgggcctgttggcctgcgggcagcagccggcgtcggcaccgcgcaccgtcgccgacagcccttcggccgacggcgagcacatggtctcgatcggcgcgccgccggcaccgccgccacgcgcggccgtccccaagcgcgatccgcaagcctgggacgaggccaccctggagaacggcgaggccttcgtcagttgcgacaccgactacgctgccgaggccggcgacggccagccgcttgccgggctggatcggccagcggtggaagcggcgctggcgccgtgccgcgagcgcgggctgatgcgggtgcgctatgtcggcaagatcaacgccggcttcgccgagatggtgcggcgcctggccgaggtggccaggcagaccggcatc…	MSLCCLGLLACGQQPASAPRTVADSPSADGEHMVSIGAPPAPPPRAAVPKRDPQAWDEATLENGEAFVSCDTDYAAEAGDGQPLAGLDRPAVEAALAPCRERGLMRVRYVGKINAGFAEMVRRLAEVARQTGIGKRVLDLDSSGGQVEAAIRAGDAIGESGWTVWVREGSVCHSACVFVLAAGDNRLISGKVGIHRMMRISSTATSRAELNRELQEVYGNVKDYLERNGVAVAVADLMMTVPNRSLRLLSSDELKQYGLDGTNAVQDDLERIKQLRKCGDDFVRRKDAFLVAFDQECKTRKDVDLESLTACGQALKQRFGFPDQACPAESPLSEIDVATLPLASPGA
gi|348021300|gb|AGHZ01001218.1|	fig|487528.5.peg.446	peg	gi|348021300|gb|AGHZ01001218.1|_1206_235	1206	235	-	Sigma-fimbriae tip adhesin		FIG00003342	idu(1);sigma-Fimbriae	gtggcgctgctgccgcagcgcgccgcggccaccaccacctgtaccgcgcaggcgacggcggcgagcttcggcaccctctccgacaccgccgccaccgacaccaccgcgcagatcctggtgacctgccagaccggcgcgatcagcgtgctgggcacgatctatgtgcgcatgtgcctgaacatcggcgagggcgcgcagggcgccggcttcggcatcaccccgcggcgcatgctcaacccgctcaacgacatcctgggattccagctctaccgcgacagcgcgcgcagcctgatctggggcagcgccctgagcggctccaccccactgcaggtggacctgacctattcgtcgctggcgaccggcggcaccggcaccgcgacctacaccctctatgcgcgc…	MALLPQRAAATTTCTAQATAASFGTLSDTAATDTTAQILVTCQTGAISVLGTIYVRMCLNIGEGAQGAGFGITPRRMLNPLNDILGFQLYRDSARSLIWGSALSGSTPLQVDLTYSSLATGGTGTATYTLYARVPLQSGIATGTYQNSFSGVYTNLQYRYDEPLVGNPALIPTSCTTGGKGGGTSVQFPFVASATAAPTCTIASIADLDFGTQSGLIDNALNYTTTLSMNCRARTAWQVSLDNGQNASGNVRRMRSASGQYLTYELYRDAARTQRWGSTLNTDTQTGTGTGSAQSLTLYGQVPARQTPAPGSYSDVVKVTVTY
gi|348021306|gb|AGHZ01001215.1|	fig|487528.5.peg.447	peg	gi|348021306|gb|AGHZ01001215.1|_2_565	2	565	+	TonB protein		FIG00786919	ff	gtgctgcagaccgcggccgccgcgccggaaccgaccccgcgcgtggtcagcagcgcgcgcggcgagcaaccgctaccggtggcgcagacccagccgcgcaccgacgatccgcagcggccggtggacgcgcagcgcgaacagcgcgatgccgagatggcgcggctggccgccgaggtgcacctgcgctcggagcagtacgccaagcgccccaaccgcaagttcgtctccgccagcacccgcgaatacgcctacgccaactacctgcgcgcctgggtcgaccgcgccgagcgcgtcggcaacctcaactatcccgacgaagcacggcggcgccggctcggcggccaggtggtgatcagcgtcggcgtgcgccgcgacggcagcctggaaagcagccgcatc…	MLQTAAAAPEPTPRVVSSARGEQPLPVAQTQPRTDDPQRPVDAQREQRDAEMARLAAEVHLRSEQYAKRPNRKFVSASTREYAYANYLRAWVDRAERVGNLNYPDEARRRRLGGQVVISVGVRRDGSLESSRILRSSGVPMLDAAALRIVQLAQPFPPLPRTDDNVDILQVTRTWVFLPGGSLVDDR
gi|348021310|gb|AGHZ01001213.1|	fig|487528.5.peg.448	peg	gi|348021310|gb|AGHZ01001213.1|_16_213	16	213	+	hypothetical protein				gtgcgcgatggcgcgggcgccagcctgctgccggcgtcggtgctgccggccgagcgcgacggtgtgcaggtgctgcccttgcagccgcggctgcagcgccgcttcgcgttggtcgccgctgcgcaaccggcaccggccgcactgcgattgcgcgagttcctagacgaagccatcagcggcgctactgacccgcactga	MRDGAGASLLPASVLPAERDGVQVLPLQPRLQRRFALVAAAQPAPAALRLREFLDEAISGATDPH
gi|348021314|gb|AGHZ01001211.1|	fig|487528.5.peg.449	peg	gi|348021314|gb|AGHZ01001211.1|_800_549	800	549	-	Cobalt/zinc/cadmium efflux RND transporter, membrane fusion protein, CzcB family		FIG00033787	isu;Cobalt-zinc-cadmium_resistance	gtggtcgtcaccgacggccaggacggcgcgctcagcgtccccgccgatgcggtgcagaccgtcgagggccgcaacgcggtgttcgtggcggtcgctggcggcttcaaggcgcagccggtgctggtcgggcggcgcgccggcgaccgcatcgagatcatgggcggactgcgcggcgacgaacgcatcgtcggcgccaacgccttcctgctcaaggccgaactggccaagggcgacgccgaacacggccactga	MVVTDGQDGALSVPADAVQTVEGRNAVFVAVAGGFKAQPVLVGRRAGDRIEIMGGLRGDERIVGANAFLLKAELAKGDAEHGH
gi|348021318|gb|AGHZ01001209.1|	fig|487528.5.peg.450	peg	gi|348021318|gb|AGHZ01001209.1|_539_333	539	333	-	hypothetical protein				atgctgctgcccgctgaactctcgatcgccggggtgtacgtgcccggcctgctggtgctgggcctggccctgctgctggtcgcctgggcgctggacgcggtcgccggccgcgccggcctgtaccgctacgcctggcacccctccctgttccgtctggccatctacgtcggcgcgttcgccgcgctcggcctgctccttttgccctga	MLLPAELSIAGVYVPGLLVLGLALLLVAWALDAVAGRAGLYRYAWHPSLFRLAIYVGAFAALGLLLLP
gi|348021318|gb|AGHZ01001209.1|	fig|487528.5.peg.451	peg	gi|348021318|gb|AGHZ01001209.1|_666_523	666	523	-	hypothetical protein				gtgctgcgctggaagcccacccgcgagcacctgttgctgctgcgcggcgcgctgctcgacgccgattccgttctcgccgcgctggccgatacgcctgcgccgaccaccaccacgccaggagccgacgatgctgctgcccgctga	MLRWKPTREHLLLLRGALLDADSVLAALADTPAPTTTTPGADDAAAR
gi|348021324|gb|AGHZ01001206.1|	fig|487528.5.peg.452	peg	gi|348021324|gb|AGHZ01001206.1|_612_7	612	7	-	Cytochrome c-type biogenesis protein CcmG/DsbE, thiol:disulfide oxidoreductase		FIG00013475	icw(1);Biogenesis_of_c-type_cytochromes idu(1);Periplasmic_disulfide_interchange	atgtccgctcccgctccacgtcgcctgccgctgcccgccatcgtcctgggtgcgctgttcttcctcggcctgctggcgttgatggtgtatgcggtgcaacgctccggcagcgccgatcgcgacgcgctgccgtcggcgctgatcggcaagccggcaccggtgttcgcactgccgttgctgcacgatgcctcgatccgcgtgcgcagcagcgagctgctcggcgcgccgtacgtgctcaacgtgtggggcagctggtgcccggcctgccgcgaggaacacccggtgttgacccgcttcgcgctgagcaagcgcgtgcgggtgatcggctacgactggaaggacagccgcgaggacgcgttgcgatggctggagcagttgggcaatccgttcctggcggtg…	MSAPAPRRLPLPAIVLGALFFLGLLALMVYAVQRSGSADRDALPSALIGKPAPVFALPLLHDASIRVRSSELLGAPYVLNVWGSWCPACREEHPVLTRFALSKRVRVIGYDWKDSREDALRWLEQLGNPFLAVLFDPEGRTAIDWGVAAAPETFLVDARGVVRWKHAGPLTDAIIRDELLPALEQAERDAPPTRAQGKDTP
gi|348021324|gb|AGHZ01001206.1|	fig|487528.5.peg.453	peg	gi|348021324|gb|AGHZ01001206.1|_1154_612	1154	612	-	Cytochrome c heme lyase subunit CcmF		FIG00130339	isu;Biogenesis_of_c-type_cytochromes isu;Copper_homeostasis	gtgctgctgggcaccgcgcgcttcgtgtggagccggcgccagctcaagggcagccgcttcaccgctgagatgctgggcatgaccctggcccacgccggcatcgcggtgttcctggccggcgcgctgctggtcgaggcgctggagcagcagcgcgaagtggcgctggcgccggggcagcacctggagctgggccgctaccgcttcgaactgcagggcctggaccagcgcaagggccccaactacgtagccgagcgcgcgcacgtgcaggtgctgcgcgacgatcgcccgctggcgctgctgcacccggaaaagcgcctgtacgccagcggcggccagaacatgaccgaggccggcatccaccccggcctgttcggcgatgtgtacgtcgccctcggcgag…	MLLGTARFVWSRRQLKGSRFTAEMLGMTLAHAGIAVFLAGALLVEALEQQREVALAPGQHLELGRYRFELQGLDQRKGPNYVAERAHVQVLRDDRPLALLHPEKRLYASGGQNMTEAGIHPGLFGDVYVALGEPLGGNAWAMRVHVKPFVRWIWLGAALMALGGFVTAADRRFRRTPETP
gi|348021326|gb|AGHZ01001205.1|	fig|487528.5.peg.454	peg	gi|348021326|gb|AGHZ01001205.1|_620_192	620	192	-	Cytochrome c heme lyase subunit CcmL		FIG00138266	idu(1);Biogenesis_of_c-type_cytochromes	ttgggcctgctggcgctgctggcgtggtccacgctggccgacgccgaaccggtgtccgatccgacgccgctggcctaccgctccgccgccgaggaggcgcgcttccatgcgctgaccgcggaactgcgctgcgtgcaatgccagaaccagtcgctggccgactcgcacgcgcagatcgccatggacctgcgccgcgaagtgctggagctgatgcaacagggcaagtcggatgcgcagatcaagcagttcctggtcgatcgctacggcgagttcgtgctgtaccggccgcagctggaagcgcgcacctggctgctgtggttcggccccttgctgctgctggccggcggcgccgtggtgctgatccggatggtgcggcgacgcgcgccggcggcgaccgcg…	MGLLALLAWSTLADAEPVSDPTPLAYRSAAEEARFHALTAELRCVQCQNQSLADSHAQIAMDLRREVLELMQQGKSDAQIKQFLVDRYGEFVLYRPQLEARTWLLWFGPLLLLAGGAVVLIRMVRRRAPAATALPLQDEQEW
gi|348021330|gb|AGHZ01001203.1|	fig|487528.5.peg.455	peg	gi|348021330|gb|AGHZ01001203.1|_2_634	2	634	+	Exodeoxyribonuclease V gamma chain (EC 3.1.11.5)		FIG00493440	isu;DNA-replication isu;DNA_repair,_bacterial_RecBCD_pathway	gtgctcgacgcgccgctggcgccgcggctgcaggtggacctcgacggcaccgcgctgcatggccgcctgccgggttggtatgcgtctggcgtggcgcgcgtgcaggtgggcgccttgagcgggcgcagcgcgatccgccacgggctggaatggttgctgctgcgcgccgccggagaacgcgcgccctacgtgcgtttcttcgaccacgacgacagcctcggcccgcatccgatggaccgcgagccgctgcccgccgcccaggcgcagcaggcactgggcgaactgctgcagctgtaccagcatggccggcaggcgccgctggcgttcgcgccgtacagcagttggaagtactaccaggccgcgcgcgccggcgatctcgacaaggcgatcaaggacgct…	MLDAPLAPRLQVDLDGTALHGRLPGWYASGVARVQVGALSGRSAIRHGLEWLLLRAAGERAPYVRFFDHDDSLGPHPMDREPLPAAQAQQALGELLQLYQHGRQAPLAFAPYSSWKYYQAARAGDLDKAIKDAAAQWQASFGWSEADSPELRLVGRGRDPFADAQRFAEFAATSQRVFGLLEQGDAGPALDPERLSESWQRWRGTQEDAE
gi|348021332|gb|AGHZ01001202.1|	fig|487528.5.peg.456	peg	gi|348021332|gb|AGHZ01001202.1|_1749_58	1749	58	-	Trehalase (EC 3.2.1.28); Periplasmic trehalase precursor (EC 3.2.1.28)		FIG00658313	isu;Trehalose_Uptake_and_Utilization	atgagccatgccgctcctccctgctgcaccccgctgctgagcctgtcgctcggcctgttgctcggcaccgccgataccgccatggcggaggccgcgccggcgacgacgctgaccgccccggcaccgccgccgcagacgcccgacctggcctacccggaactgttccaggcggtgcagcagcaggaactgttcgacgaccagaagcacttcgtcgacgcgctgccgctgcgcgacccggcgctgatcaacgccgactatctggcgcagcgccagcagcccggtttcgacctgcgccgtttcgtcgccgccaacttcgaggaatccggcccggtgcagaccgaggcgatccgccaggacaccggcctgcgcgagcacatcgacgcgctgtggccgctgctg…	MSHAAPPCCTPLLSLSLGLLLGTADTAMAEAAPATTLTAPAPPPQTPDLAYPELFQAVQQQELFDDQKHFVDALPLRDPALINADYLAQRQQPGFDLRRFVAANFEESGPVQTEAIRQDTGLREHIDALWPLLVRRQVDVPPYSSLLSLPHPYVVPGGRFREVYYWDSYFTMLGLVESGEHERSRQMLDNFAYLIDTYGHIPNGNRTYYLSRSQPPFFSHMVQLQARVEGDAAYARYLPQLQKEYAYWMEGAQTLAPGSAHAHVVRLADGSLLNRYWDARDTPRPEAWLHDVRTAAEAKDRPAAEVYRDLRAGAESGWDYSSRWLGDRKTLASIRTTAIVPVDLNSLLYHLETTLALACAKNPGAPGCDTDYAALASARKTAIDKHLWSDAGYYADYDW…
gi|348021332|gb|AGHZ01001202.1|	fig|487528.5.peg.457	peg	gi|348021332|gb|AGHZ01001202.1|_1741_1920	1741	1920	+	hypothetical protein				atggctcatgtcgggtccagagcaggatgcgtgcggcatggtaaacgaccgaagcggagacggggcgcgcggccggctctggagacgcggctgccgatcctgccctggcggccgcgcgccgcccggctcgtaccggtgagggaccgcaacacctgggggatgcaagaacggggccgctga	MAHVGSRAGCVRHGKRPKRRRGARPALETRLPILPWRPRAARLVPVRDRNTWGMQERGR
gi|348021334|gb|AGHZ01001201.1|	fig|487528.5.peg.458	peg	gi|348021334|gb|AGHZ01001201.1|_2_481	2	481	+	SAM-dependent methyltransferases		FIG00976752	ff	gtgctgaccgccgacgtcggctgcggcgcggggcgcgatacggcctggctcgcagcgcgcggtttcgaggtgtgcggctacgatgcgagcgccgggctgctcgaggaggcgcggcggcgctaccgcggcctgcggttcgaactggccgcattgctggcactggccggcgtcccgtccggcgcgtttcgcaacgtgctgtgcgaaacggtggtgatgcatctcgaccaggcggacgcggctgccgccgcgcggctggcagagctgctgatgccggagggcaccttgtacctgagctggcgggtggccggaaacgacgcgccgcgcgatgcgcatggccgcctgtatgccgtgctggatgcggcgcggatgcgtgcggcgctgggcgccggcgtgcaggtg…	MLTADVGCGAGRDTAWLAARGFEVCGYDASAGLLEEARRRYRGLRFELAALLALAGVPSGAFRNVLCETVVMHLDQADAAAAARLAELLMPEGTLYLSWRVAGNDAPRDAHGRLYAVLDAARMRAALGAGVQVLDDHEVVSASSGKRVHRLIARRAAAA
gi|348021338|gb|AGHZ01001199.1|	fig|487528.5.peg.459	peg	gi|348021338|gb|AGHZ01001199.1|_2_139	2	139	+	hypothetical protein				gtgctcggtggccgcctgcgctgcccgctggcgatcgcgctgccggcgttgcaggcacggctggatccgcagcgggtcaaggctgccgtgccaccgatgaccgagtggccggcgcaggcggcgccggtgggcgattag	MLGGRLRCPLAIALPALQARLDPQRVKAAVPPMTEWPAQAAPVGD
gi|348021340|gb|AGHZ01001198.1|	fig|487528.5.peg.460	peg	gi|348021340|gb|AGHZ01001198.1|_104_421	104	421	+	FIG001454: Transglutaminase-like enzymes, putative cysteine proteases		FIG00001454	ff	gtggacgagttcctgttccagcagaaggccgggttctgccagcacttcagttcggcgttcgtggtgctgatgcgcggcgccggcattcccgcgcgcgtggtcaccggctatgccggcggcacccgcaacccgttcggcgactactgggtggtgcggcgcatggacgcgcacgcctgggccgaggtgtggctgccgcaacgcggctgggtgcgggtggacccgaccgcggcggtagcgccggaacgcatctacgacaccctggaggaccggctcgatggcggcgccggcgcgcagggcggcgccggcgactggcgctga	MDEFLFQQKAGFCQHFSSAFVVLMRGAGIPARVVTGYAGGTRNPFGDYWVVRRMDAHAWAEVWLPQRGWVRVDPTAAVAPERIYDTLEDRLDGGAGAQGGAGDWR
gi|348021344|gb|AGHZ01001196.1|	fig|487528.5.peg.461	peg	gi|348021344|gb|AGHZ01001196.1|_6_278	6	278	+	histidine kinase/response regulator hybrid protein				ttggaagcgctcaccgaagccagccagggcagcttcgacatcggcttgctcgacctggacctgccggcgctcgacggcctggcgctggcgcggcagttgcgtgcgctgggccatggcttcccgctggtggcggtgactgcgcgctccgacggtgaggccgaggccgccgcgcgcgctgccggattcgccggattcgtgcgcaagccggtcaccgggcagatgctggaagcggccatcgacgcggtgctggacggcgcgccaccgccgttctga	MEALTEASQGSFDIGLLDLDLPALDGLALARQLRALGHGFPLVAVTARSDGEAEAAARAAGFAGFVRKPVTGQMLEAAIDAVLDGAPPPF
gi|348021348|gb|AGHZ01001194.1|	fig|487528.5.peg.462	peg	gi|348021348|gb|AGHZ01001194.1|_2047_677	2047	677	-	Alpha,alpha-trehalose-phosphate synthase [UDP-forming] (EC 2.4.1.15)		FIG00001100	icw(1);Trehalose_Biosynthesis	atgagcagattggtggtggtatccaaccgtgtggccttgcccggcgagaaccgcgccggcggcctcgcggttggcttgctggcggcgctgaaggagcgcggcggcgtctggttcggctggagcggcaagaccgtgcgcggcgacagcggcgcgatgcacgaacagacccagggcgacatccgcttcgtcaccatggacctcaatcgcgccgatctggacgcgtactacaacggcttcgccaatcgcacgctgtggccgctgctgcacttccgcctggacctggtcgactacgaccgcgccacccgcgaaggctaccgccgggtcaacgccatgttcgccgacaagctcgcgccgatgctgcgtgaggacgacacggtgtggatccacgactatcacctg…	MSRLVVVSNRVALPGENRAGGLAVGLLAALKERGGVWFGWSGKTVRGDSGAMHEQTQGDIRFVTMDLNRADLDAYYNGFANRTLWPLLHFRLDLVDYDRATREGYRRVNAMFADKLAPMLREDDTVWIHDYHLIPLASLLRERGIGCRIGFFLHVPFPSADLIQALPDHARLFSGFYAYDLIGFQTRRDVDRFQAYVRLFGGGKVIKDGVLEAPGGRRFRAAMFPIGIDTELIAQQARAAMSKPAVRDLRSSLRDRQLAIGVDRLDYSKGLPERFLGFERYLERHADQRGSLTYLQIAPVSRGDVTEYKQLRNQLEQIAGHINGGHAEPDWTPLRYVNRNFTHATLTGFYRAAQVGLVTPLRDGMNLVAKEYVAAQDPENPGVLVLSLLAGAADELKEA…
gi|348021348|gb|AGHZ01001194.1|	fig|487528.5.peg.463	peg	gi|348021348|gb|AGHZ01001194.1|_3825_2044	3825	2044	-	Glucoamylase (EC 3.2.1.3)		FIG00012589	icw(2);Trehalose_Biosynthesis idu(2);Maltose_and_Maltodextrin_Utilization	atgagttcccccaatctcgacctcggcgtcatcggcaacggcagcttcggcgccctgatcgacaaacgggccagcgtggtgtggagctgcctgccggccttcgacggcgacccggcgttctgcgccctgctctccccgcgcgcgcatcccggcggcgatttcagcatcgagctggaagatttcgtcgacagcgaccagcactacctggccaacaccgcgatcctgcgcaccgtgttgcgcgacgcccacgggggcgcggtggaggtgatcgacttcgcgccgcgctggcgcaaccacggccgcttctaccggccggtgagcatcatccgccaggtgcggccgttggccggcaacccgcgcatccgcgtgcgcgcgcggccgctggccgactggggcgcg…	MSSPNLDLGVIGNGSFGALIDKRASVVWSCLPAFDGDPAFCALLSPRAHPGGDFSIELEDFVDSDQHYLANTAILRTVLRDAHGGAVEVIDFAPRWRNHGRFYRPVSIIRQVRPLAGNPRIRVRARPLADWGARQPESTWGSNHVRWLLPDFTLRLTTDVPVRFIREELPFVLNHPVNLMLGVDESLTRSLTGYIQEAQERTEEYWREWVRYLSVPLDWQEAVIRSAITLKLCQYEDSGAIIAAMTTSIPEAPDTPRNWDYRYCWLRDAAFVVRALNRLGATRTMEQFLGYIFNIATTDGSLQPLYGIGFEAALEEHEVESLAGYRGMGPVRRGNLAWIQKQHDVYGSVVLASTQLFFDLRLKDPGDTHTFLRLEPLGERAFELHDVPDAGLWEFRGRA…
gi|348021348|gb|AGHZ01001194.1|	fig|487528.5.peg.464	peg	gi|348021348|gb|AGHZ01001194.1|_4150_3902	4150	3902	-	Trehalose-6-phosphate phosphatase (EC 3.1.3.12)		FIG00001349	isu;Trehalose_Biosynthesis	gtggtcgagttcgtgcccgaaggcagcgacaagggcgtggcgctgaccacgctgttgcagcaaccgccgttccgcgggcgccgcccggtgttcgtcggcgacgatctcaccgacgaattcggcttcgccgcggccaaccaggccggcggctggagcgtgctggtcggcagccgcgccgacagcgtcgccacctatgcgctgcccgatccacgcggcgtacacgcctggctgcgcgataacgccggatga	MVEFVPEGSDKGVALTTLLQQPPFRGRRPVFVGDDLTDEFGFAAANQAGGWSVLVGSRADSVATYALPDPRGVHAWLRDNAG
gi|348021350|gb|AGHZ01001193.1|	fig|487528.5.peg.465	peg	gi|348021350|gb|AGHZ01001193.1|_496_368	496	368	-	hypothetical protein				atgggcgaccccgcagcgggcggcggactatccaagcgcccgccacaggcgcctccgccgctcaccctgctgcgatgcagcacgccagaacatcccatgcagacacccatggacgttcaggccacgtaa	MGDPAAGGGLSKRPPQAPPPLTLLRCSTPEHPMQTPMDVQAT
gi|348021350|gb|AGHZ01001193.1|	fig|487528.5.peg.466	peg	gi|348021350|gb|AGHZ01001193.1|_2631_553	2631	553	-	Glucose dehydrogenase, PQQ-dependent (EC 1.1.5.2)			idu(1);Respiratory_dehydrogenases_1 idu(1);Entner-Doudoroff_Pathway idu(1);D-gluconate_and_ketogluconates_metabolism	gtgctgccggtgctcggcgcggcgctggtgttcgtgccgctgctgttcccgcgcacggtggaactggccgaccccagcctggccgcgcagcgcccgcaggccgccttcagccgcgccacggtggacagccccgacggcaacgtcgccggcaaccacgacgccggcaactggaccgcctacgccgggtccaacctgtccaaccactacagcccgggtgcgcagatcaccccggacaacgtcaaggatctgaagatcgcctgggaattccacaccggcgacctcaagccggccggctccaagctcggctacgcgttccagaacaccccgctcaaggtcgacgacctggtctacatctgcacgcccacgcagaaagtgatcgccgtggaggcgaccaccggc…	MLPVLGAALVFVPLLFPRTVELADPSLAAQRPQAAFSRATVDSPDGNVAGNHDAGNWTAYAGSNLSNHYSPGAQITPDNVKDLKIAWEFHTGDLKPAGSKLGYAFQNTPLKVDDLVYICTPTQKVIAVEATTGKERWRFDPHTDPKAMAGVAATTCRVVSYFEATTPVAECAKRIFWPMVDGRLGALDALTGKLCESFGTHGYVDLNKDTGNTKPGYVGPTSPPVVMRGVVIQPTGQVRDGQERDAPSGVVRAFDAVSGQLRWAWDLGNPAIAAAPPAGQTYTRSTPNVWSLMAADDQLGLVYLPTGNASGDFFGKQRTPQEEEYTASLVALDAATGKERWHFRTVNHDLWDYDIGPQPNLVDFPVPGGGTRPAVIQATKSGQVFVLDRETGAPIMPVE…
gi|348021356|gb|AGHZ01001190.1|	fig|487528.5.peg.467	peg	gi|348021356|gb|AGHZ01001190.1|_462_49	462	49	-	FIG01210804: hypothetical protein		FIG01210803	ff	atgagcggcgccgcgacgggcgagggcggcgcgtccgggcaggaccgcgtccgcgagttcaccgagttccgccagcgcatgaaccatcgcatcctggccgagccgaaccaggtggtgcggcgcttcttcgcgctggacacccagacctaccaggccggcgctctggacgtgaagaccaaggaactgctcggcctggtcgcctcgctggtgctgcgctgcgacgactgcatcagctaccacgtggcccagtgcaaggaggccggggtcagccgcgaggagttcttcgagaccttctcggtgggcctggtggtcggcggatcgatcgtgattccgcacctgcgccgcgcggtggacttcctcgacacgctggaggccggcgaggccgccgccccggcgcag…	MSGAATGEGGASGQDRVREFTEFRQRMNHRILAEPNQVVRRFFALDTQTYQAGALDVKTKELLGLVASLVLRCDDCISYHVAQCKEAGVSREEFFETFSVGLVVGGSIVIPHLRRAVDFLDTLEAGEAAAPAQHAHD
gi|348021356|gb|AGHZ01001190.1|	fig|487528.5.peg.468	peg	gi|348021356|gb|AGHZ01001190.1|_770_459	770	459	-	Glutaredoxin 3		FIG01305006	isu;Glutathione:_Redox_cycle isu;Glutaredoxins	gtggacaacccaactgccgacaccggccacgccgacggcccgccgatcaccctctattccaccgcgatctgcccgtattgcgtggcggccaagaacttcctcaagagcaagggccgcacctggaacgaggtgcggatcgacctggacccggccgagcgcgagaagatggtcgccctggcgcggcgcaccagcgtgccgcagatcttcgtcggcgacgtccacgtcggcggctacgacgacatgatggcgctgcaccgcgccggcaagctggaaccgttgctcgacggccacgcccccgaggcgcaggcatga	MDNPTADTGHADGPPITLYSTAICPYCVAAKNFLKSKGRTWNEVRIDLDPAEREKMVALARRTSVPQIFVGDVHVGGYDDMMALHRAGKLEPLLDGHAPEAQA
gi|348021360|gb|AGHZ01001188.1|	fig|487528.5.peg.469	peg	gi|348021360|gb|AGHZ01001188.1|_487_323	487	323	-	MoxR-like ATPases		FIG01111806	ff	gtgctgtccggccgcgacttcgtcatccccgacgacatccgcgacgtggccaagccggccctgcgccaccgcatcgccctggccccggaactgcagatcgaaggccagagcgccgacgacgccctcagtgcgctgctggccaaggtggaggcaccacggaaatga	MLSGRDFVIPDDIRDVAKPALRHRIALAPELQIEGQSADDALSALLAKVEAPRK
gi|348021362|gb|AGHZ01001187.1|	fig|487528.5.peg.470	peg	gi|348021362|gb|AGHZ01001187.1|_1032_247	1032	247	-	Methionine aminopeptidase (EC 3.4.11.18)			idu(1);CBSS-312309.3.peg.1965 idu(1);Translation_termination_factors_bacterial	atgacggccatgaccgtcaatctgaaaactccgcaggacatcgagaagatgcgcgtggccggccgcctggccgccgaggtactggacctgatcggcccgtacgtgaagcccggcgtcaccaccgccgagctggaccgcatctgccacgaccacatcgtcaaggtgcagggcgccgtcccggccaacgtcggctaccgcggctacccgaagaccgtgtgcacgtcggtgaacaacgtcatctgccacggcatccccagcgacagcaaagtcctgaaggacggcgacatcgtcaacatcgacgtcaccgtgatcaaggacggctggcatggcgacaccagccgcatgtactgcgtcggcacgccctcggtgatggcgcggcgcctgatcgaggccacctac…	MTAMTVNLKTPQDIEKMRVAGRLAAEVLDLIGPYVKPGVTTAELDRICHDHIVKVQGAVPANVGYRGYPKTVCTSVNNVICHGIPSDSKVLKDGDIVNIDVTVIKDGWHGDTSRMYCVGTPSVMARRLIEATYEAMWRGIRAVKPGATLGDVGHAIQQYAESERFSVVREYCGHGIGKVYHDEPQVLHYGRPGDGLVLKPGMTFTIEPMINEGTRYTRVLPDGWTVVTKDRKLSAQWEHMVAVTDDGVEVLTLSPGGLGEP
gi|348021362|gb|AGHZ01001187.1|	fig|487528.5.peg.471	peg	gi|348021362|gb|AGHZ01001187.1|_1250_1753	1250	1753	+	Sigma-fimbriae tip adhesin		FIG00003342	idu(1);sigma-Fimbriae	atgtacctcttccatcgcgttctcgccttccttgtgctgttcgccgccgggaccggcctggcctgggcccagtccgactcgcgcaccttcaacgtcaagatccagatcaccagcgtctgcgacatccagaccgcgcccaccgacgtcgatttcggcagcgtcaattccacccaggcctcgatcaacagcaccggcaccttgaacgtgcgctgcacctccggcacgccgtacaacatcgcgctgaacgccggttccggctccggcgccacggtcaccacccgcaccatgggcagcgccgacgccagcaataccgcacgcgtgccgtacgcgctgtaccgcaacgccgcgcgcacccagaactggggctcgaccatcggcaccgacacccaggccggcacc…	MYLFHRVLAFLVLFAAGTGLAWAQSDSRTFNVKIQITSVCDIQTAPTDVDFGSVNSTQASINSTGTLNVRCTSGTPYNIALNAGSGSGATVTTRTMGSADASNTARVPYALYRNAARTQNWGSTIGTDTQAGTGNGAVQPITVYGQVASTNYPAGSYSDVVTATVTW
gi|348021372|gb|AGHZ01001182.1|	fig|487528.5.peg.472	peg	gi|348021372|gb|AGHZ01001182.1|_91_435	91	435	+	hypothetical protein				gtggccgacctgtacgcccgcgacggcgtgctgctgcccaccgtgtccaaccaggtgcgcgccagccgcgccgagatcgaggactacttcagccacttcctcgccgccaagccgcgtggcgccatcaactaccgccaggtgcggctgctcgacgacgacagtgcggtcgatgccggcgtctacaccttcaccctgaacaatcccgacggcagcacccgccaggtgcaggcgcgctacaccttcgtctacgaaaagcgcgacgggcgctggctaatcatcaaccaccacagctcggcgatgccggagccggtcgccgccgcgacggccagcgctgtcacaaagtga	MADLYARDGVLLPTVSNQVRASRAEIEDYFSHFLAAKPRGAINYRQVRLLDDDSAVDAGVYTFTLNNPDGSTRQVQARYTFVYEKRDGRWLIINHHSSAMPEPVAAATASAVTK
gi|348021372|gb|AGHZ01001182.1|	fig|487528.5.peg.473	peg	gi|348021372|gb|AGHZ01001182.1|_536_1186	536	1186	+	Peptide methionine sulfoxide reductase MsrA (EC 1.8.4.11)		FIG00002199	isu;Methionine_sulfoxide_reductases isu;Peptide_methionine_sulfoxide_reductase	atgttgggaatcggtgccttcaagcagcgcctgccgcgtccgggcgagagcctgccgggacgcgcgcagccgctgccgctgcacaaccgccacttcgtcaacggccatccgttgcgcgacgccttcgccggcctggagcaggtgcagttcggcctgggctgcttctggggcgccgaacgcaagttctggtcgctgccgggcgtgttcagcaccgccgtcggctacgccggcggcgagacgcccaatgctacctatcgcgaggtctgctcgggccagaccggccacaccgaggcggtgctggtggcgttcgacccgcaggccgtgcgcttcgagcagttgctgcagaccttctgggaaagccacgacccgacccagggcatgcgccagggcaacgacacc…	MLGIGAFKQRLPRPGESLPGRAQPLPLHNRHFVNGHPLRDAFAGLEQVQFGLGCFWGAERKFWSLPGVFSTAVGYAGGETPNATYREVCSGQTGHTEAVLVAFDPQAVRFEQLLQTFWESHDPTQGMRQGNDTGTQYRSAIYCTTQAQYAAALASRDAYQQRLDAAGYGPITTEIRFPAPPFYYAEDEHQQYLAKNPGGYCGLGGTGVSCPIGLEA
gi|348021372|gb|AGHZ01001182.1|	fig|487528.5.peg.474	peg	gi|348021372|gb|AGHZ01001182.1|_2478_1273	2478	1273	-	hypothetical protein				ttgttttcgctgacgctggctgccgccagcgccaccggcatggccgccacgccggcaccgacccgggtcgcgatcctgggcgtggagcacgccgcgcaactggtctccgagcgcgaccagccgggcgtgcttgccgcgttcctggagcacctcgcgccggatgcgatctgtctcgagcgaccgccggagcaggcggcgcgcggcgactattacgagtacacctacgaggtgcagggcgtgatcctgccatacgccgcggcgcatccggtcgccctctgtccgatcgactggatgccgccggtggaggacgccaggctcggcttcggcgtggacctggacaccccgctggaactgcgccgcgagcagggctttcagggcttcctgtcgttccccgacaag…	MFSLTLAAASATGMAATPAPTRVAILGVEHAAQLVSERDQPGVLAAFLEHLAPDAICLERPPEQAARGDYYEYTYEVQGVILPYAAAHPVALCPIDWMPPVEDARLGFGVDLDTPLELRREQGFQGFLSFPDKAALQRDFFAADAAENVAAVQKWAQTPAPRADQDLPRRLYLYRTFLQAQRIRAAALAHPGKTVLVVVGYFHKPDLEAILAHDPAIALVKPSTLGRPAADAVERATTATQRAAILAFNLLGTQADTGNVDWAWMGRVLDAYAADAPAAETALLQTRLALLSGRIAPAEARRRYARLAEDTPVELAFGWTGVQDRTRVDSFFDPFGNLTVRQRATLELARTDYALSRSRDGDAAIERLKAELSPRKALQLSGYAARLRPAAASTRDPRA…
gi|348021372|gb|AGHZ01001182.1|	fig|487528.5.peg.475	peg	gi|348021372|gb|AGHZ01001182.1|_3247_2693	3247	2693	-	ThiJ/PfpI family protein		FIG00015923	idu(2);COG2363 idu(2);CBSS-176280.1.peg.1561	gtggtgatggtggacggcgtggcggactgggagatcggcaccatcctgccggcggcgcgggcctggttcggcgacacgatccagatcgccagcatcgacggcaagcccatcacctcgatcggcggactcgacctgcaccccacccatgcgctgtcggacctggcgccgctggatgccgacctgtggctgctgcccggcagcgaccgctggcaggccggcgagattccgggcctgagcgcgttgctgcagcagcgcctggaggccggccgcggcgtcgcggcgatctgcggcgcgaccctggccctggcctatgccggcctgctcgatgcccgcccgcataccagcaactccggagccttcctgcgcgagcacgccggcgtctatgccggcagcgcgcac…	MVMVDGVADWEIGTILPAARAWFGDTIQIASIDGKPITSIGGLDLHPTHALSDLAPLDADLWLLPGSDRWQAGEIPGLSALLQQRLEAGRGVAAICGATLALAYAGLLDARPHTSNSGAFLREHAGVYAGSAHYQERRVVSAGGLITAPGTSPVSFAEACLRLLHPEREEQIAQMRQMFAAEFV
gi|348021372|gb|AGHZ01001182.1|	fig|487528.5.peg.476	peg	gi|348021372|gb|AGHZ01001182.1|_4518_3550	4518	3550	-	Transaldolase (EC 2.2.1.2)		FIG00000023	isu;Pentose_phosphate_pathway	atgacctcttccgccccctccaagctcgcccagttgcgcgagttgtccgtggtcgtggccgataccggcgactacgacgcgatcaagcggctcaagccggtggactgcaccaccaacccgaccctggtgaagaaggcgctggacctgccggtctatgccgacctgatcgacgaggcgctggcctgggcgcgtagccaggacggcgaccacgccgccctggtcgacgagatcgccgatcgcctgaccatcggcgtcggcgccaagctcagcgcgctggtgcccggccgcgtgtccaccgaagtggacgccgacctggcccacgacaccgccgccaccatcgccaaggcgcacaagttcatcgccatgtacgccgagcgcggcatccccaaggaccgcatc…	MTSSAPSKLAQLRELSVVVADTGDYDAIKRLKPVDCTTNPTLVKKALDLPVYADLIDEALAWARSQDGDHAALVDEIADRLTIGVGAKLSALVPGRVSTEVDADLAHDTAATIAKAHKFIAMYAERGIPKDRILIKVAATWEGIEAARQLQKDGIDCNLTLIFNRTQALACAEAGVFLISPFVGRILDWYVAKGQTPATIDEDPGVQFVRGVYDEFKRRGSQTVVMGASFRSTAQIEALAGCDRLTISPDLLEKLDADHGPLPRKLSPGQADGAKIEPIDAKRFAADLAADPMATEKLAGGIDTFAKDLQTLRDTIRQKLVG
gi|348021372|gb|AGHZ01001182.1|	fig|487528.5.peg.477	peg	gi|348021372|gb|AGHZ01001182.1|_4996_4565	4996	4565	-	Regulator of nucleoside diphosphate kinase		FIG00001255	isu;Transcription_factors_bacterial	atgacctcgcaacaccacagcggcctgccgccctcgttgatcgtctccagccgcgatttcgcgcgcctggaagccctgctcgattcccctgccttgcaccagcacccggccgcgctcgcgctgggcgcagaactcgaccgcgccaccgtcgtggcgccggagcaacttcctcccggcatcgtcgccatgcattcgcgcgtggaatgcgaagacgaactgcacggcgaacgccaccagctgaccctggtctatccgcacgaagccgatgccgcgcatgcgcgcatctcggtgctggccccggtcggcagcgccctgctcggcctggccgtgggccagtcgatcgactggcaggcgcccggcggacgcccgctgcgcctgcgcgtgaccgcggtgcagcgc…	MTSQHHSGLPPSLIVSSRDFARLEALLDSPALHQHPAALALGAELDRATVVAPEQLPPGIVAMHSRVECEDELHGERHQLTLVYPHEADAAHARISVLAPVGSALLGLAVGQSIDWQAPGGRPLRLRVTAVQRADDDNARAAR
gi|348021372|gb|AGHZ01001182.1|	fig|487528.5.peg.478	peg	gi|348021372|gb|AGHZ01001182.1|_6063_5110	6063	5110	-	Hydrogen peroxide-inducible genes activator		FIG00031825	isu;Oxidative_stress isu;LysR-family_proteins_in_Salmonella_enterica_Typhimurium isu;LysR-family_proteins_in_Escherichia_coli isu;Thioredoxin-disulfide_reductase	atgaacctgcgtgatctgaaatacctggtggcgctggccgatcacaagcatttcgggcgtgccgccgcggcctgcttcgtcagccagccgacgctgtccacgcagatcaagaaactcgaggacgaactgggcgtgccgctggtcgagcgcgctccgcgcaaggtcatgctgaccccggccgggcgcgaggcggccagccgcgcgcgcggcatcgtcgccgagatcgagcagatgaaggaggcggcgcggcgcagccaggatccggaagccggcaccgtgcgcctgggcatcttccccacgctcggcccgtacctgctgccgcacgtgatcccgcgcatccgcgagcgcttcccgcaactggaactgctgctgatcgaagagaagagcgacgtgctgctg…	MNLRDLKYLVALADHKHFGRAAAACFVSQPTLSTQIKKLEDELGVPLVERAPRKVMLTPAGREAASRARGIVAEIEQMKEAARRSQDPEAGTVRLGIFPTLGPYLLPHVIPRIRERFPQLELLLIEEKSDVLLTRLREGRLDAALLALPLHDEQLHAEFLFEEPFVLAVPEQHPLARRPTPLTLEELHAQRLLLLEDGHCLRDQALDVCHLSGALEKAEFQATSLETLRQMVAANVGVTLLPLLAVQPPVANPPNLRLLAFAPDGGPSRRIAMLWRRSSAMGAFLQQLAHLFGALPEDLFTLPAQAPLSSQAPRQVA
gi|348021372|gb|AGHZ01001182.1|	fig|487528.5.peg.479	peg	gi|348021372|gb|AGHZ01001182.1|_7078_6203	7078	6203	-	Alkyl hydroperoxide reductase protein F (EC 1.6.4.-)		FIG00001029	icw(1);Thioredoxin-disulfide_reductase	gtggcggccgagcgcttcggcggccaggtgctggacaccatggcgatcgagaacttcatctccgtgcaggagaccgaaggcccgaagatggccgcggcgctggagcagcacgtgcgccagtacgacgtggacatcatgaacctgcagcgcgccgagcagctggtgccggccggcgccgacggcctggtcgaggtcaagctggccaacggcgcgtcgctgaagagccgcacggtgatcctgtccaccggcgcgcgctggcggcagatgaacgtgcccggcgaagaccagtaccgcaacaagggcgttgcctactgcccgcactgtgacggcccactgttcaagggcaagcgtgtggcggtgatcggcggcggcaactccggcgtggaagcggcgatcgac…	MAAERFGGQVLDTMAIENFISVQETEGPKMAAALEQHVRQYDVDIMNLQRAEQLVPAGADGLVEVKLANGASLKSRTVILSTGARWRQMNVPGEDQYRNKGVAYCPHCDGPLFKGKRVAVIGGGNSGVEAAIDLAGIVSHVTLVEFDSKLRADEVLQRKLRSLGNVDILVNAQSTEVLGDGQKVTGLVYKDRVGGDVHRVALEGIFVQIGLLPNTEWLQGTVALSPRGEIVVDDRGQTSLPGVFAAGDATTVPYKQIIIAMGEGSKAALSAFDHLIRHSAPVTSGSVAEAA
gi|348021378|gb|AGHZ01001179.1|	fig|487528.5.peg.480	peg	gi|348021378|gb|AGHZ01001179.1|_1065_157	1065	157	-	integral membrane protein				gtggtaagcgcgcccacgccgctgcgggcggcgctgctgatgctggccagtacgatggccttcgggctgatggtcgttgcgatccggctggcctcggcgcagctgtccacgctgcagatcgcgttcttccgcaacctgttcggcctgctgttcctgttgccgatgctgctgcgcccgggccggccatggccgcgcaccgcgcaactgccgcgctacctgctgcgcaccgcgatcggcctggtgtcgatgctggccgggttctgggcgatcggccatctgccgctgtcgcaggccatcgccctgtcctactccaccccgctgttcgcgaccctggccgccgcgctatggctgggcgagacggtgcggctgcggcgctggctggcggtgctgtgcggcttc…	MVSAPTPLRAALLMLASTMAFGLMVVAIRLASAQLSTLQIAFFRNLFGLLFLLPMLLRPGRPWPRTAQLPRYLLRTAIGLVSMLAGFWAIGHLPLSQAIALSYSTPLFATLAAALWLGETVRLRRWLAVLCGFVGVLLIVRPGAAAFSPGTLVAVLAAVMSALVAIQIKQLARVDAANTVVFYTYAFWVPMSLLPALFVWRWPQGIDWLWLLATGLFGTLGQLLWTHALRLGEVSALTPISFTQLPLVALFGWWLFDETPDGGTVLGAVVILGANAYIAHREAVLARRAARAGAGTPPTLDA
gi|348021378|gb|AGHZ01001179.1|	fig|487528.5.peg.481	peg	gi|348021378|gb|AGHZ01001179.1|_1922_1059	1922	1059	-	UDP-N-acetylenolpyruvoylglucosamine reductase (EC 1.1.1.158)		FIG00000163	isu;UDP-N-acetylmuramate_from_Fructose-6-phosphate_Biosynthesis	atgctgttcgccggcgacgcgcccggggtggtgctgtgcttcgccaatcgcagcatcgacaccctggaacaccgcgccgattacgccatcgtccgcgccggcgccggcgtgggctggcacgagctggtgatgtggtcgctggcgcagggcctgtccggcctggaaaacctggcgctgatccccggcacggtcggcgccgcgccgatccagaacatcggcgcctacggcgcgcagatgggcgagttcgtgcatgtggtcgaggcctacgaccgcgccgatgcgcgcttcgtgcggctggacgcggccgcctgcgagttcggctaccgcgacagcctgttcaagcgccagcccgaccgctacctgatcgccgcggtggagttcaacctgccgcggctgcac…	MLFAGDAPGVVLCFANRSIDTLEHRADYAIVRAGAGVGWHELVMWSLAQGLSGLENLALIPGTVGAAPIQNIGAYGAQMGEFVHVVEAYDRADARFVRLDAAACEFGYRDSLFKRQPDRYLIAAVEFNLPRLHALRLDYAGIGEELQAMGIATPGAPDVAQAVINIRRRKLPDPDVLGNAGSFFKNPLLPLEQALALQHEYPALPVFPGDDDSQRKLSAAWLIEACGWKGYRDGDAGVSAAHALVLVNHGQASGAELLALARRITASVGERFGVILEPEPRIVGAQW
gi|348021380|gb|AGHZ01001178.1|	fig|487528.5.peg.482	peg	gi|348021380|gb|AGHZ01001178.1|_1216_617	1216	617	-	Aspartate racemase (EC 5.1.1.13)		FIG00004410	isu;Glutamine,_Glutamate,_Aspartate_and_Asparagine_Biosynthesis	gtgctactgcactcggccaagctgctgctgcacagcgtggacttccacgagatcgcgcagtaccagcgcgacggcgactgggatgcggccggcgccgcactggcggcgtcggcgcgcgcactgcaggccggcggcgccgatttcctggtgttgtgcaccaacaccatgcactgcgtcgccgacgcgatcgccgccgcggtgccgctgccgctgctgcacatcgccgatgccaccgccgatgcgctgcaggccgccggcatcgtccgcgtcggcctgctcggcacccgcttcaccatggagcaggcgttctaccgcgaacgattgcagcggcgcggcttcgacgtgctgatcccggatgcgccggcgcgcgaggacgtgcaccgtatcatctacgaggaa…	MLLHSAKLLLHSVDFHEIAQYQRDGDWDAAGAALAASARALQAGGADFLVLCTNTMHCVADAIAAAVPLPLLHIADATADALQAAGIVRVGLLGTRFTMEQAFYRERLQRRGFDVLIPDAPAREDVHRIIYEELCQGLVQASSRLRYREVIAGLQAQGAEAVILGCTEIGLLVGPADAAVPLFDTTVLHARAAALHSLA
gi|348021382|gb|AGHZ01001177.1|	fig|487528.5.peg.483	peg	gi|348021382|gb|AGHZ01001177.1|_166_735	166	735	+	two-component system regulatory protein				atggtgcgcggtgcgctgggcgcactgctgggcctggaagcggacctggatttggtcgccagcgcggccgacggcgaggccgcgtggcgcgcgctgcaggcgcattcccccgacctgctggtcaccgatatcgagatgcccggcctcagcgggctggagctggcccagcgcatccagcggcagcaactgccggtgcgcgtcatcatcgtcaccaccttcgcccgtcccggcttcctgcggcgcgcgctggatgccggggtcggcggctacctgctcaaggacgcaccgccgcagcggctgatcgaggcgatccgccaggtgcaccgcggcggccgcgcgatcgatccggaactggcgctggaagcgtggtccgaagccgacccgctcaacgaccgcgag…	MVRGALGALLGLEADLDLVASAADGEAAWRALQAHSPDLLVTDIEMPGLSGLELAQRIQRQQLPVRVIIVTTFARPGFLRRALDAGVGGYLLKDAPPQRLIEAIRQVHRGGRAIDPELALEAWSEADPLNDRERQVLRLAGEGASAGDIATQLGLSSGTVRNYLSEAIGKLGVGNRIEAARLARQKGWL
gi|348021384|gb|AGHZ01001176.1|	fig|487528.5.peg.484	peg	gi|348021384|gb|AGHZ01001176.1|_1826_792	1826	792	-	L-fuco-beta-pyranose dehydrogenase		FIG00139408	ff	atggcgctgagcgctgtcgccgccgacgccgccctggcgccgcgcgcgctgggccgcagtggcgtgcagttgtccaccctgggctttggcgctgcgccgatcggcaatctgtacgccgaggtggacgatgcggtggcgctggccgcggtggccgatgcctatgccgccggcatccgccatttcgacaccgcgccgtactacggctacgggctgagcgagcaacgcctggggcagggcctgcgcgggctgccgcgcgccagctacacgctttcgaccaaggtcgggcgctgcgtctacgacgatgcctcggccgcgccggggcgtgatggcttcgccgtggccgggcgccgcgccgagttcgactacagccgcgacggcgtgctgcgtgccttcgagagc…	MALSAVAADAALAPRALGRSGVQLSTLGFGAAPIGNLYAEVDDAVALAAVADAYAAGIRHFDTAPYYGYGLSEQRLGQGLRGLPRASYTLSTKVGRCVYDDASAAPGRDGFAVAGRRAEFDYSRDGVLRAFESSLQRLGTDHIDVLLLHDIGRLTHGERHAAMLRQALDEALPTMAALKAQGACRAIGIGVNEEDVAVELMPLFPLDCVMLAGRYTLLEQHAAQRIMAQALQRQVGILVAGPYSSGLLSDARGPGETYNYAPVDAATLQHAQRLFAACAAHGVDVGAAALQFPLAHPAVSAVVAGMRTPAEVASAATRLRAAIPAALWQQLRDDDLLRAPVPTP
gi|348021384|gb|AGHZ01001176.1|	fig|487528.5.peg.485	peg	gi|348021384|gb|AGHZ01001176.1|_2679_2239	2679	2239	-	hypothetical protein				gtggtcgcaggcgtgatcgcgaccgtcttcctcggcagcgccgtcctgtcgatcggcgcgctgcatcgcatggggcgtagccaggtgacggacctgctggaggctgcgttccgcgagcaggtgtttccgggtgagcacgggccgttgcgtggcagcgacctgaccgtggtcaagcgatccaagcagaccatcgacggcagctacggccatgtgtattcgatcgcgccgggtgccgcgctgcagaccgtcgatgcgttctggtactgcgtcgggccggggccgagctggttcctggccattccggtggtgacgtccggcttcggcgaggcgcaggtgcgctggatcgtgcggccgatgaccggggggcgcatgcgcgtggcgctgcagttcgaccgcaag…	MVAGVIATVFLGSAVLSIGALHRMGRSQVTDLLEAAFREQVFPGEHGPLRGSDLTVVKRSKQTIDGSYGHVYSIAPGAALQTVDAFWYCVGPGPSWFLAIPVVTSGFGEAQVRWIVRPMTGGRMRVALQFDRKATRLAFDTRPAAR
gi|348021384|gb|AGHZ01001176.1|	fig|487528.5.peg.486	peg	gi|348021384|gb|AGHZ01001176.1|_2927_2694	2927	2694	-	PUTATIVE HYDROLASE PHOSPHATASE PROTEIN( EC:3.1.3.- )				gtgggcgacgaaatccgcgatgccgaagccgcgcgccaggctggcatcgcgtttgctggcgtggcctggggctacaccttgccgtcggccttgcagccgcacacgccgctgccgttgctgcagcgcccggacgccctgcgggcgctgatgctgggtgccggtgactgcgcggagccgcatctggcgcaggcaggcgagcgcggtacctgcgcagccatgggcagcggcgcatga	MGDEIRDAEAARQAGIAFAGVAWGYTLPSALQPHTPLPLLQRPDALRALMLGAGDCAEPHLAQAGERGTCAAMGSGA
gi|348021386|gb|AGHZ01001175.1|	fig|487528.5.peg.487	peg	gi|348021386|gb|AGHZ01001175.1|_873_16	873	16	-	2,4-diketo-3-deoxy-L-fuconate hydrolase		FIG01304896	ff	atgaaactgctgcgttacggcgaacccggccacgaacgcccggccctgctcgatgccgacggccacctgcgcgacctctcggcggtgatcgacgacgtcgccggcgagcatctcaccgccgccggcctggcccggctgcgcgcgctcgacccggccacgctgccacaggtggacggcgaggtgcgctacggcgccgccgtgggccgcgtcggcaagttcatctgcgtcgggctgaactacgccgaccacgccgccgagtcgggcatggcggtgccggagatgccggtgcttttcatgaaggccaccagcgcgatcagcggccccaacgacaccgtgaccatcccgcgcggttcgctcaagaccgactgggaagtggagctgggcgtggtgatcggcgat…	MKLLRYGEPGHERPALLDADGHLRDLSAVIDDVAGEHLTAAGLARLRALDPATLPQVDGEVRYGAAVGRVGKFICVGLNYADHAAESGMAVPEMPVLFMKATSAISGPNDTVTIPRGSLKTDWEVELGVVIGDTARDVSVDEALSHVAGYAVINDLSERAFQLEHGGQWVKGKSCDGFGPIGPWLVTADEVPDPQNLSMWLEVNGHRYQNGSTRTMVFGVAELVSHISRYMTLLPGDVISTGTPPGVGLGQKPQVYLKPGDVMRLGIEGLGEQRQAVVAHPRDAA
gi|348021386|gb|AGHZ01001175.1|	fig|487528.5.peg.488	peg	gi|348021386|gb|AGHZ01001175.1|_1653_907	1653	907	-	2-keto-3-deoxy-L-fuconate dehydrogenase		FIG00132557	ff	atgagcggccgtctgcaaggcaagcgctgcctgatcaccgccgccggcgccggcatcggccgcgagagcgcgctggcctgcgcgcgcgaaggcgcgcaggtgctggccaccgacatcgatgccgccgcgctgcaggcgcttgccgccgagtccgacggcatcgtcacgcagacgctggacgtcaccgatcccgccgcgatccaggcgctggtggcggcgcagccgaacttcgacgtgctgttcaactgcgccggctacgtgcaccagggcagcatcctcgactgcgacgcgtcggcgtggaagcgctcgttcgcgatcaacgtcgacgcgatgtactacctgtgccaggcggtgctgccgggcatgctcgcgcagggtcgcggcagcatcgtcaacatg…	MSGRLQGKRCLITAAGAGIGRESALACAREGAQVLATDIDAAALQALAAESDGIVTQTLDVTDPAAIQALVAAQPNFDVLFNCAGYVHQGSILDCDASAWKRSFAINVDAMYYLCQAVLPGMLAQGRGSIVNMSSVASSIKGVPNRFAYGVTKAAVIGLSKAIAADYVAKGIRCNAICPGTIKTPSLGERVKALGGDEQAVWKSFTDRQPMGRLGDPREIAQLVVYLASDDSSFTTGQTHIIDGGWSN
gi|348021390|gb|AGHZ01001173.1|	fig|487528.5.peg.489	peg	gi|348021390|gb|AGHZ01001173.1|_829_170	829	170	-	Oxidoreductase, short-chain dehydrogenase/reductase family		FIG01288583	ff	gtgctgccgctgccgctggacctgtccacgccggccgggcgcgcgcagttgctcggtgccgccgcggccttgccgatccgtccgtcgctgctgctgatcgcgcatgcgcagagcggtttcggcctgttcgccgagcagtccgagcaggatctgcggcaactgctggacaccaacctgatggcgccgatgttgctggtgcgcgcgctgctgccgttgctgcaggcgcagccgcaggccacggtggtggcggtcggctcgaccttcggcagcctggggttccccggcttcgccggctacagcgccagcaagttcggcctgcgcggcctgttcgaggcgctggcgcgcgagtacgccgacagccatgtgcgcttccagtacctggcgccgcgcgccacccgc…	MLPLPLDLSTPAGRAQLLGAAAALPIRPSLLLIAHAQSGFGLFAEQSEQDLRQLLDTNLMAPMLLVRALLPLLQAQPQATVVAVGSTFGSLGFPGFAGYSASKFGLRGLFEALAREYADSHVRFQYLAPRATRTAFNTAQVDAMNQELKVGADTPERVARALRQAIERGDRRLQIGWPEKLFARLNGALPGLVDRSLKAQLPVVRRHAARAPSRFGDAR
gi|348021392|gb|AGHZ01001172.1|	fig|487528.5.peg.490	peg	gi|348021392|gb|AGHZ01001172.1|_592_1218	592	1218	+	FIG00446866: hypothetical protein		FIG00446865	ff	atggccgattcccgcgaacccctgctgcacccggtcccgatcctgtccctgcggcccacgcagatgaccgtgggcatgcgcgaggtcaaggagaagcgtaggcgctggcgtgcgcatgcgtccaagcacaagcaggccgagctgctcggcacgcacatgatcccggtggtgctggggccggacggcaagtactacgtggttgatcaccaccacctggcgcgggcgctgcacgacgaaggggtgaaggacatcctggtcacggtgatcgccgacctcagcgtggtcgacaagggcgcgctgtggagcgtgctggatcatcgccgctgcgcctatccctacgacgccaagggcgagcgccgcccgttcaaggacatgccgacgtcgatcgccgacctgaag…	MADSREPLLHPVPILSLRPTQMTVGMREVKEKRRRWRAHASKHKQAELLGTHMIPVVLGPDGKYYVVDHHHLARALHDEGVKDILVTVIADLSVVDKGALWSVLDHRRCAYPYDAKGERRPFKDMPTSIADLKDDPYRSLAGEVRRAGGYAKDTTPFSEFLWADLFRRRLRRRDIKEDFARAVETALALAKSRDASYLPGWCGPLSDD
gi|348021392|gb|AGHZ01001172.1|	fig|487528.5.peg.491	peg	gi|348021392|gb|AGHZ01001172.1|_1679_1179	1679	1179	-	MgtC/SapB transporter				ttgatcgagctgtccgacatcgccgtgcgcctgggcatcgctgcgcttgcaggcgcggctatcgggttgaaccgcgacctgcatggcaagccgatcggcatccgcacgctgggcctggtcggcctggccactgcgatggtggtgctgttggccgacccgctcggcaagggcggcttcaccgacgccggcagccgcgtcatccagggcatcctgaccggcatcggcttcctcggtgccggcgtcatctatcacgtcgagaagcacgtgcgggtccacggcctgaccagcgctgcctgcgtctggctcaccgcctgcgtcggcatcatgtgcggcgccggccagtggcagatcgtggcggtgtcgctggtcatcgccttcgtcatcctgctgttcggcggg…	MIELSDIAVRLGIAALAGAAIGLNRDLHGKPIGIRTLGLVGLATAMVVLLADPLGKGGFTDAGSRVIQGILTGIGFLGAGVIYHVEKHVRVHGLTSAACVWLTACVGIMCGAGQWQIVAVSLVIAFVILLFGGRVERALHALLGGRPAHDTPPDQSSDKGPHQPGK
gi|348021394|gb|AGHZ01001171.1|	fig|487528.5.peg.492	peg	gi|348021394|gb|AGHZ01001171.1|_58_1065	58	1065	+	GGDEF family protein		FIG01112130	ff	ttggacggccagcccttcccgtggcagaccaggacggaacttcctggcgccaagcgcatcagcgtgtcctatgtcggcctgagctatctgctgcccgagcgcatccgctaccgcacccgcctcgacggcctggacagcgggtggatcgaccgcggcaaccagcgcagcgtggaattcatcggcctgccgccgggcgactacaccctgcacgtggccgcggcgcatccggatggcgcctggagcacccgcgaggccgtgtggcgcttcagcgtggcgccgctgtggtggcagcggcacagcgtgcatgcggcggccgtggcggtgctggtgctggcgttggtgctgctgtaccgctacctgatcgcgcgctacaagcggcgcgcgctacgcctggagcgg…	MDGQPFPWQTRTELPGAKRISVSYVGLSYLLPERIRYRTRLDGLDSGWIDRGNQRSVEFIGLPPGDYTLHVAAAHPDGAWSTREAVWRFSVAPLWWQRHSVHAAAVAVLVLALVLLYRYLIARYKRRALRLERLVERRTSALRLQTERLLQADAEKSQLLAELQRQATAFERLAHEDALTGLPNRRHFDEVLERSMQRAQRSGAPLCLLVMDIDRFKQINDGYSHATGDAVLREVGQLLLGACRTTDLPARLGGEEFAILLGDTPLAEAERLAARLRDLFHARLQWAPEAPALRVTFSGGLVALRADETPSQWLERADGALYRAKGLGRDRVCVG
gi|348021394|gb|AGHZ01001171.1|	fig|487528.5.peg.493	peg	gi|348021394|gb|AGHZ01001171.1|_1563_1135	1563	1135	-	hypothetical protein				gtgaacaagaccgattcgatggcgttcctgcgcgcgcagcaaccgctgcccgacgacgaccagctcagccaggacctgatcgacgcctacgacgcggcgagacggctgtttgtcgcggatcccgatcgcgccgcgctcccgctgttcctgcgctccttcggcaacggcgacggctggggcgtctatccgttggtcgaggacgtgttccatgcctgcgaccgcagcgccgccgtcgccgcgatccgcgaggcgctggaagatcccacgctgcccgacgggagccgctactgggtcacgcagctggcggcggcctttgcggactcgaccttgcgcgagggcctggcgcggtcattgcggtcggcgcatccggacgtccgtgaggcagcggagatggcgttg…	MNKTDSMAFLRAQQPLPDDDQLSQDLIDAYDAARRLFVADPDRAALPLFLRSFGNGDGWGVYPLVEDVFHACDRSAAVAAIREALEDPTLPDGSRYWVTQLAAAFADSTLREGLARSLRSAHPDVREAAEMALEMLDRHATR
gi|348021394|gb|AGHZ01001171.1|	fig|487528.5.peg.494	peg	gi|348021394|gb|AGHZ01001171.1|_2035_1580	2035	1580	-	hypothetical protein				gtgggcatcatcgccatcgtcagccagtttccgaacctgcgacagccagccgattggatcatttgcgccgcgttcgtcgcgctctatgcctggggcatccactgcggcacgcaattgctggagggtcgccgcaacgcagtgcgcgccaatctggcgttctggctggctcaggtgccgaccttcagtacgcccctggtgagctacgtattcaattgcggcttccacttcaccgctggcgtgcagttcgcgccgttcaagttcggcgcgaacttcctgttcggcagccgcttcgcgttcaccctgtttccgtcggagaccgcgacgttcttcggcctgaacctgttcgccctggcggtcgtcttcgtccttgcgcaacacctgcgccgcggcgccgacgca…	MGIIAIVSQFPNLRQPADWIICAAFVALYAWGIHCGTQLLEGRRNAVRANLAFWLAQVPTFSTPLVSYVFNCGFHFTAGVQFAPFKFGANFLFGSRFAFTLFPSETATFFGLNLFALAVVFVLAQHLRRGADATTKAGAAPPHDNAHHGEP
gi|348021394|gb|AGHZ01001171.1|	fig|487528.5.peg.495	peg	gi|348021394|gb|AGHZ01001171.1|_2516_2184	2516	2184	-	hypothetical protein				atgacccgccacctgctgttcgtgtgcagccgcaaccggctgcgcagccccaccgccgaacaggtgttcgccacctggcccggcgtggaaaccgcctcggccggcgtcgaccacgacgcggacaccccggtcaccccggaattgctggagtgggcggacatcgtcttcgtcatggaaccgatgcatcgcacaaagctgtcgcgccggttcaggcgccacctcggccgcgcacgcatcgtctgcctcgacatccctgacgactacggctacatggatccggcgctggtgcaggtgctgaccgcgaaggtgtcgcggcacctgcctgtgcgctga	MTRHLLFVCSRNRLRSPTAEQVFATWPGVETASAGVDHDADTPVTPELLEWADIVFVMEPMHRTKLSRRFRRHLGRARIVCLDIPDDYGYMDPALVQVLTAKVSRHLPVR
gi|348021394|gb|AGHZ01001171.1|	fig|487528.5.peg.496	peg	gi|348021394|gb|AGHZ01001171.1|_3277_2624	3277	2624	-	Ribonuclease T (EC 3.1.13.-)		FIG00001312	isu;tRNA_processing	atgaacgattcggtcgacagcccctcgcaacccctggtcatcaccccgatgtcgcggcgtttccgcggctacctgccggtggtggtggacgtggaaaccggcggtttcgactggaacaagcatgcgctgctggagatcgcggtggtgccgatcgagatggacgatttcggccagctgtatcccggcgtcaccgccagcgcgcacgtggtgccggcgcccggcaccctgatcgatccgaagtcgctggaggtcaccggcatcgtcctggaccacccgttccgcttcgccaagcccgagcgcgaggcgctggaccacgtgttcgcgccggtgcgcgcggcggtgaagaagtacgggtgccagcgcgccatcctggtcggccacaacgcccatttcgacctc…	MNDSVDSPSQPLVITPMSRRFRGYLPVVVDVETGGFDWNKHALLEIAVVPIEMDDFGQLYPGVTASAHVVPAPGTLIDPKSLEVTGIVLDHPFRFAKPEREALDHVFAPVRAAVKKYGCQRAILVGHNAHFDLNFLNATVARCGHKRNPFHPFSVFDTVTLAGIAYGQTVLARAVQAAGFDWNAADAHSAVYDTEQTARLFCKIANAWPAPQVGVVP
gi|348021400|gb|AGHZ01001168.1|	fig|487528.5.peg.497	peg	gi|348021400|gb|AGHZ01001168.1|_1819_587	1819	587	-	Acetylornithine aminotransferase (EC 2.6.1.11)		FIG00001168	idu(1);Arginine_Biosynthesis_extended	atgaccgcttcttccgccgcggagctgatcgccctcggtcaacgctacagcctgccgatctaccgcccgcgccagctggtgctggagcgcggccagggcgcccgggtctgggacagcgagggacgcgactacatcgacctgtccgccggcatcgccgtgtgcgggctcggccacaacgatccggacctgcaggcggcgctgctcgaacaggccggcaagctgtggcacaccagcaacgtgttctacagcgagccgccgctgcggctggtcgaggaactggtggtggcctcgcgcttcgcggagaaggcctacctgtgcaattccggtgccgaggccaacgaaacggcgatcaagttggtgcgcaagtgggcctccgcccagggccgtccgccgcagcgg…	MTASSAAELIALGQRYSLPIYRPRQLVLERGQGARVWDSEGRDYIDLSAGIAVCGLGHNDPDLQAALLEQAGKLWHTSNVFYSEPPLRLVEELVVASRFAEKAYLCNSGAEANETAIKLVRKWASAQGRPPQRRVIVTFRGSFHGRTLAAVTATAQPKYQEGYEPLPGGFRYVDFNDIVQLETAMAAGDVAAVMLEPVQGEGGVMPAAPGFLAQVRALCDHHGALLVLDEIQCGMGRTGTLFAHWQDQIVPDIVTLAKALGGGFPIGALLAGPKVAETMQFGAHGTTFGGNPLAAAVARVALRKLASTAIAANVSRQSAALRKGLTALDEEFRLFSQVRGRGLMLGAVLNPAHAGQAGTILDHAAAHGVLTLQAGPDVLRFVPALNITDQELAEGLQRL…
gi|348021400|gb|AGHZ01001168.1|	fig|487528.5.peg.498	peg	gi|348021400|gb|AGHZ01001168.1|_1971_2840	1971	2840	+	Potassium voltage-gated channel subfamily KQT; possible potassium channel, VIC family		FIG00001086	isu;Potassium_homeostasis	atgcgatttttcctcgattccccgctcgccccggcgaccgaacacggctggcggcgccgctggttcgacatcatctatcggcacgacaccacgccgtcgcgcaacttcgacctgttgctggtggcggcgatcgtggccagcgtcgcggtgatcctggtcgacagcgtgccggcgctgcacagccgttacgccggcaccctgtacgtgctggaatgggccttcaccgtgctgttcaccgccgagtacgtcttgcgcctggccacggtgcagcggccgctgcgctacgcgctgagcttctggggcgtgatcgacctgttgtcgatcctgcccacctacatctcgtttctgctgcccggcgcgcagacgctgctggtggtgcgtgtactgcgggtgctgcgg…	MRFFLDSPLAPATEHGWRRRWFDIIYRHDTTPSRNFDLLLVAAIVASVAVILVDSVPALHSRYAGTLYVLEWAFTVLFTAEYVLRLATVQRPLRYALSFWGVIDLLSILPTYISFLLPGAQTLLVVRVLRVLRLFRILKLTRYVEESSLLVDALWRSRRKVFVFLFTVITLVVIFGALMYVVEGPANGFTSIPTAMYWAVVTMATVGFGDIAPLTPLGRAITSVLILIGYSIIAVPTGIYTAELANSLRDADRLRAPDRRTCARCGLHGHDRNAGYCRGCGQALPETAP
gi|348021400|gb|AGHZ01001168.1|	fig|487528.5.peg.499	peg	gi|348021400|gb|AGHZ01001168.1|_3267_2845	3267	2845	-	Lactoylglutathione lyase (EC 4.4.1.5)		FIG00004743	isu;Glutathione:_Non-redox_reactions isu;Methylglyoxal_Metabolism	atgaaatacctgcacgccatgatccgcgtccacgacctggagaagaccagcaagttcttcaccgaaggcctgggcctgcacgaaacccgccgcatcgagaacgaagccggcaagttcaccctggtgtacttcggcgcgccggagaacccggaggccgaggtcgagctgacctacaactggggttcggacgaggactacggcagcgcccgcaacttcggccacctggccttcgaggtcgacgacatctacgccctgtgcgcgcacctgcagtcgctcggcgtgaccatcaaccgtccgccgcgcgatgggcgcatggccttcgtgcgcacgcccgacctgatctcgatcgaactgctgcagaagggcgatgcgctggccccggccgagccgtgggcgtcg…	MKYLHAMIRVHDLEKTSKFFTEGLGLHETRRIENEAGKFTLVYFGAPENPEAEVELTYNWGSDEDYGSARNFGHLAFEVDDIYALCAHLQSLGVTINRPPRDGRMAFVRTPDLISIELLQKGDALAPAEPWASMPNTGVW
gi|348021408|gb|AGHZ01001164.1|	fig|487528.5.peg.500	peg	gi|348021408|gb|AGHZ01001164.1|_42_2858	42	2858	+	DNA gyrase subunit A (EC 5.99.1.3)		FIG00000080	isu;DNA_gyrase_subunits isu;DNA_topoisomerases,_Type_II,_ATP-dependent isu;Resistance_to_fluoroquinolones	atggcagaatccgccaaggaaatcatccaggtcaacctggaagacgagatgcgcaagagctacctcgattacgccatgagcgtgatcgtggggcgtgccctcccggatgcgcgcgacggcctcaagccggtgcatcgccgcgtgttgttcgcgatgaacgagttgggcgcgcacagcaacaagccctactacaagtcggcgcgtatcgtcggcgacgtcatcggtaagtaccacccgcacggcgaccagtcggtgtacgacaccctggtgcgcatggcgcagccgttctcgctgcgctacatgatggtggacgggcagggtaacttcggctcggtcgacggcgattccgcggcggcgatgcgttacaccgaggcgcgcatgtcgcggctcgcgcacgag…	MAESAKEIIQVNLEDEMRKSYLDYAMSVIVGRALPDARDGLKPVHRRVLFAMNELGAHSNKPYYKSARIVGDVIGKYHPHGDQSVYDTLVRMAQPFSLRYMMVDGQGNFGSVDGDSAAAMRYTEARMSRLAHEMMADIDKETVDFQPNYDEKEQEPSVMPTRFPSLLVNGSAGIAVGMATNIPPHNLTESINACLALIDNPQIDVDGLMEHIPGPDFPTAGIVNGTTGIVAGYRTGRGRVRMRAKAEIEIQDNGREAIVVTEIPYQVNKARLIEKIAELVKEKKLEGISELRDESDKDGMRIYIEVKRGEAADVVLNNLYQQTQMESVFGINMVALVDGRPQLLNLKQMLEAFVRHRREVVTRRTIFELRKARARAHILEGLTVALANIDEMIELIKTS…
gi|348021410|gb|AGHZ01001163.1|	fig|487528.5.peg.501	peg	gi|348021410|gb|AGHZ01001163.1|_5_589	5	589	+	Methylthioribose-1-phosphate isomerase (EC 5.3.1.23)		FIG00001494	isu;Methionine_Salvage	gtgctgacccattgcaacaccggctcgctggccaccgccggcttcggcaccgcgttgggcgtgatccgcgccggcgtcgcccagcagcgcatcgccaaggtgttcgccggcgagacccggccctggctgcagggcgcgcggctgaccgtgtgggaactgcagcaggacggcatcgacgccaccctgatcgccgattcggccgcctcgcacctgatgaagaccggcgcggtgcagtgggtgatcgtcggcgccgaccgcatctgcgccaacggcgacaccgccaacaagatcggcacctaccagctggcgatcgccgcgcgccaccacggcgtcaggttcatggtggtggcgccgtcgtccacggtggacatggacaccgccgacggcgcgcagatcgag…	MLTHCNTGSLATAGFGTALGVIRAGVAQQRIAKVFAGETRPWLQGARLTVWELQQDGIDATLIADSAASHLMKTGAVQWVIVGADRICANGDTANKIGTYQLAIAARHHGVRFMVVAPSSTVDMDTADGAQIEIEQRDPGELFGVGGTRTVADGIAAWNPVFDVTPADLIDAIVTERGVIERPDLPRMRAAFGG
gi|348021416|gb|AGHZ01001160.1|	fig|487528.5.peg.502	peg	gi|348021416|gb|AGHZ01001160.1|_14_583	14	583	+	putative secreted protein				gtggtcacggtgaaccgcgcggccgacatccgccagctgctgcgttgggcacagcgcgagaaggtgcgcatcgccatcgccggcggcgacgaggcctggaagctggcgccggaactggcgaaggcgcaggtgccggtgttcgtcaatgcgctggacgacctgccggccagcttcgaccagatcggcgccaccctggagaacgccgcgcgcctcaacgccgccggcgtggcggtgagtttcacccagggcggcgacggcgcgcacaacgcgcgcaagcagcggcaactggccggcaacgcggttgcgcacgggctgccgtgggacgccgccctggccggcctgacccgggtcccggccgaggccttcggcgtgggcgatcgtctgggcagcatcgccccg…	MVTVNRAADIRQLLRWAQREKVRIAIAGGDEAWKLAPELAKAQVPVFVNALDDLPASFDQIGATLENAARLNAAGVAVSFTQGGDGAHNARKQRQLAGNAVAHGLPWDAALAGLTRVPAEAFGVGDRLGSIAPGKLADLVLWEGDPLDVAHYAEQVWLGGRAIPMRSRQTELRDRYMQQSGALPKAYTH
gi|348021416|gb|AGHZ01001160.1|	fig|487528.5.peg.503	peg	gi|348021416|gb|AGHZ01001160.1|_1426_680	1426	680	-	truncated cellulase S				ttgcgcgcgctgttcgccgccgccctgttcgccgtcgcgccgctggcgctggccggtccctaccaggtgtacggcaaccagtacgcctgggtgaacaacttcaacgatcccaacaacgtcatccagggcacgttccacagcggcagcacgccgagcatgaccgtgaccttcaatttccccaacgccagcctgtacggctatccggcgatcctgcgcggctcgcactacggcttcaatcccaccgccgaccgcaccttcccgcggcaggtctcggcgctgcggtcgttgccggcgaccttcgcgtactcgtccggcggcagcaacctggccggcgatttcgcctacgacctgttcttccgctgggacagcacggtgtcctccagcgcgattccgcaggcc…	MRALFAAALFAVAPLALAGPYQVYGNQYAWVNNFNDPNNVIQGTFHSGSTPSMTVTFNFPNASLYGYPAILRGSHYGFNPTADRTFPRQVSALRSLPATFAYSSGGSNLAGDFAYDLFFRWDSTVSSSAIPQAEVMIWGGHNSYPIGTLTASNVISAGGYTFDLWEGMNSAAGYYVYTFIPHNTAGQPTLPSNGNLNIDIKPFLTWLHTHRAQDGRFSNAMYLHVVEAGFEVVRGNGWAWIQANIGAN
gi|348021416|gb|AGHZ01001160.1|	fig|487528.5.peg.504	peg	gi|348021416|gb|AGHZ01001160.1|_1613_1771	1613	1771	+	hypothetical protein				atgcgccagcgcaatagcgctaccgcgatccaggccgcgggcgtgggccgcttcacaggtatctcgcgccggcgagattttcgccaatgcatcgtctacgccgtgctgtccgcatccgcaccaggctgcaacgacgtcccgcactgcagcatgcgctga	MRQRNSATAIQAAGVGRFTGISRRRDFRQCIVYAVLSASAPGCNDVPHCSMR
gi|348021418|gb|AGHZ01001159.1|	fig|487528.5.peg.505	peg	gi|348021418|gb|AGHZ01001159.1|_776_294	776	294	-	FIG01212138: hypothetical protein		FIG01212134	ff	gtgccgatgagcgcctcgcctcccgatcccgccccccgcccgcgcgcgctgctgctgtggcggctgctggcgctgttctacgacgcctggccggtgctggcgctgtggttcgtggtctcggcgctgttcaccctcggctacacgctggaaggccatgcgccgcgtgagaacatcgctccgttcagcgccctgcagtggctgctgtgggtgtgctgctgggtggtggccggcctgtacgcgacgctgagctggcgccgcggcggccagaccctgggcatgcgtccgtggcgcctgcgcctgcacggtgccgatggcaccacgccgcgctggggtgcgctgtggcggcgttatctggtcggtaccgtgtcgttattgctgggtgggttggggttctggtgg…	MPMSASPPDPAPRPRALLLWRLLALFYDAWPVLALWFVVSALFTLGYTLEGHAPRENIAPFSALQWLLWVCCWVVAGLYATLSWRRGGQTLGMRPWRLRLHGADGTTPRWGALWRRYLVGTVSLLLGGLGFWWALVDRERLTWHDRASGTRLSRQPKARP
gi|348021420|gb|AGHZ01001158.1|	fig|487528.5.peg.506	peg	gi|348021420|gb|AGHZ01001158.1|_1421_141	1421	141	-	FIG01211831: hypothetical protein		FIG01211827	ff	atggaagaccgtcgacgcgcgggcgcacgccgcgcacatcgcagcacacccgagccgttctgggcgcgcacccgcgccatcgcgctgtatccgctacacggcggcgcactgtacgcgctgatcgcgctgaccctgtgcagcctgctgggcctgctgccgggcatcggctggatcctgagcatcgtcaccagcctggcgatctacaagtacgccttcgagatcctgcgccaaaccgccgacggctacctggacgcgccggaacgcgggttcgacatcggcgacggcgtggtcgtgcggctgtttgcgctgatgatcgtgcttggcgtggccgtattcgcggcgctgctgctgaccggaccggtcggcggcctgctgatgctgctggcggtggtgctgctg…	MEDRRRAGARRAHRSTPEPFWARTRAIALYPLHGGALYALIALTLCSLLGLLPGIGWILSIVTSLAIYKYAFEILRQTADGYLDAPERGFDIGDGVVVRLFALMIVLGVAVFAALLLTGPVGGLLMLLAVVLLQPGFLISLAMDGSLRRALNPAVSIGLALRIGWPYLAAFGLLFVIQASALGAAAWLQRALPPLVADLAVTVVTIWGLFAAFHLMGYLVYQYHAVLGYEPAADAAGAFGRHDPDQRVLDEAEQLVRDGHTEDALQVLCSEVRSRAVSLGVHELYQRLLRGSARHDERREHTRQYIHRLLQEKQERRALALQREALDTDPDFAPLLPEQATLLAERAQSAGQFRLAADGLQAALRAWPKAPERSAWSLQAALLLAERFGEDAQARDLLE…
gi|348021420|gb|AGHZ01001158.1|	fig|487528.5.peg.507	peg	gi|348021420|gb|AGHZ01001158.1|_1677_2279	1677	2279	+	GDP-mannose pyrophosphatase YffH		FIG01296651	isu;Nudix_proteins_(nucleoside_triphosphate_hydrolases)	ttggattcttccttcgtttccgccaacccgcgcgtgcgcgtcaccaacatcgaggtgctgtcggacaactggtacgtgctgcgcaaggtcagcttcgatttccagcgccacgacggcagttggcaggcgctcacccgcgaggcctatgaccgcggcaatggcgcgaccatcctgctgtacagccgcgccaagggcacggtgatgctgacccgccagttccgtttgccgaccctgctcaacggcaaccccgacggcatgctgatcgaggcctgcgccggactgctcgatcgccacgatgcggagacgtgcatccgcaaggagaccgaagaagagaccggctaccggatcgagaacgtgcgcaaggtgttcgaggcgttcatgagcccgggttcggtgacc…	MDSSFVSANPRVRVTNIEVLSDNWYVLRKVSFDFQRHDGSWQALTREAYDRGNGATILLYSRAKGTVMLTRQFRLPTLLNGNPDGMLIEACAGLLDRHDAETCIRKETEEETGYRIENVRKVFEAFMSPGSVTERLYFFVGEYVDRDKVGAGGGVAAEGEEIEVLELRLDAALAMIDSGEIADAKTIMLLQYAKLHGLLA
gi|348021420|gb|AGHZ01001158.1|	fig|487528.5.peg.508	peg	gi|348021420|gb|AGHZ01001158.1|_2600_2409	2600	2409	-	hypothetical protein				gtgctggtcgcggtcacgttcgagcaccaggggcggctttacggtgccgtcaatgccggctgtctgaacaagacgccggcactgggggctgcagtgccggtgtccccgcaatggctggatgccgaagcaaaaatggcccgatggcgacaggcgtgggtgccggacgtgcaatgggtcatcgctgacacctga	MLVAVTFEHQGRLYGAVNAGCLNKTPALGAAVPVSPQWLDAEAKMARWRQAWVPDVQWVIADT
gi|348021420|gb|AGHZ01001158.1|	fig|487528.5.peg.509	peg	gi|348021420|gb|AGHZ01001158.1|_3051_2920	3051	2920	-	ATPase				gtgttcggcaccaagcgccgccagggcatgctggaggcgatggccaagcagacctcgcgcaccatcggcaaccgcatcggccagcagatcgtgcgcggcatcttcggcagcatcttcggcggcaagcgctga	MFGTKRRQGMLEAMAKQTSRTIGNRIGQQIVRGIFGSIFGGKR
gi|348021422|gb|AGHZ01001157.1|	fig|487528.5.peg.510	peg	gi|348021422|gb|AGHZ01001157.1|_766_125	766	125	-	Methyl-accepting chemotaxis protein I (serine chemoreceptor protein)		FIG00005728	ff	atggaggaactgacctccacggtgaagcagaacgccgagcacgcccagcgcgccaaccagctggcgctgggcgcggccggcgtggccagggaagggcgcgacgtggtcggccaggtggtggcgaccatggacggcatccaggccgcctcccggcgcatcgccgacatcatcgcggtgatcgacggcatcgccttccagaccaacatcctcgccctcaacgccgcggtggaagccgcgcgcgccggcgagcagggcaagggcttcgcggtggtggccgcggaggtcggcacgctcgcgcaccgttcggccggcgccgccaaggagatcaagaccctgatcgacgactcggtgcagcgcgtggcccacggcgccacgctggtgcaccaggccggcgccacc…	MEELTSTVKQNAEHAQRANQLALGAAGVAREGRDVVGQVVATMDGIQAASRRIADIIAVIDGIAFQTNILALNAAVEAARAGEQGKGFAVVAAEVGTLAHRSAGAAKEIKTLIDDSVQRVAHGATLVHQAGATMDQVVASVQHVTDLMGQISAASHEQANGIAQVNQTIARMDETTQQNVALVEEASTAARSLEEHSAQLTQAVEVFKVGAYV
gi|348021424|gb|AGHZ01001156.1|	fig|487528.5.peg.511	peg	gi|348021424|gb|AGHZ01001156.1|_749_372	749	372	-	FIG01210697: hypothetical protein		FIG01210696	ff	atgagcgaattcgacaacgtcaccgccccgccgccgccgccggcctcggcaggcccccaggaagaccgcacggtcgcgctgatcacccatctgtcggggatcctcctcgggttcatcgtgccgctgatcatctggctggtgaacaaggacaacccggccaagtccttcctcaacgatcaggccaaggaagcgctgaatttccagatcaccatcgccatcgcctacgtgatctgcatggtgctcagcgtgatcatcatcggcggtttgctcgcgccggtggtgtgggtggtgaacctggtgctgtgcatcctggccggcatcaaggccaacgaaggcgtcgcctaccgctatccgttcgcgctgcgcctgatcaagtaa	MSEFDNVTAPPPPPASAGPQEDRTVALITHLSGILLGFIVPLIIWLVNKDNPAKSFLNDQAKEALNFQITIAIAYVICMVLSVIIIGGLLAPVVWVVNLVLCILAGIKANEGVAYRYPFALRLIK
gi|348021424|gb|AGHZ01001156.1|	fig|487528.5.peg.512	peg	gi|348021424|gb|AGHZ01001156.1|_1530_1066	1530	1066	-	TldE/PmbA protein, part of proposed TldE/TldD proteolytic complex (PMID 12029038)		FIG00002661	isu;Putative_TldE-TldD_proteolytic_complex	gtgctcggcctgcgctcggccgccttcgacggcgagggcgtggccacccgcgacgcgccgctggtgcgcgacggcgtgctgcagcgctacgtgctgggcagctattcggcgcgcaagctgggcctgcagaccaccgccaatgccggcggcgtgcacaacctgcaggtggcggccaacgcggtggacctgcaggccatcctcaagggcctgccgcgcggcctgctggtcaccgacctgatgggcaacggcgtcaaccctgtgaccggcgattactcgcgcggcgccggcggattctggatcgagaacggcgaaatcgcctatccggtggacgagatcaccatcgccggcaacctgcggcagatgttccaggacatcgaggcggtgggtgccgatatcgac…	MLGLRSAAFDGEGVATRDAPLVRDGVLQRYVLGSYSARKLGLQTTANAGGVHNLQVAANAVDLQAILKGLPRGLLVTDLMGNGVNPVTGDYSRGAGGFWIENGEIAYPVDEITIAGNLRQMFQDIEAVGADIDVRSHVHIGAVLVGRMTVAGND
gi|348021428|gb|AGHZ01001154.1|	fig|487528.5.peg.513	peg	gi|348021428|gb|AGHZ01001154.1|_187_645	187	645	+	Sigma-fimbriae usher protein		FIG00007826	isu;sigma-Fimbriae	gtgccggtactgctggagaaccggccgatcggccgcaccgacgcgcgcggcttcctgctggtcacgccgctgctggcctggcagcacaaccgcctgtcgatcgatccgatgcgcctgccggcggaactgcggcccgagcaggtcgaccagatcgtggtgccgcgcgaccgcaccggggtggtggtggcgttcccgatccgccgcagcgacggcgtgctggtgcaattgcacgatgccgccgacctcccgctgccggtcggcagccgggtgcgcggcgcgggcgtcgacacggtggtgggctacgatggccaggcctatgtggaagggctcgcgcccggccgcaacgacctggaggtggacatgcaaggacgccgttgccggttgcggatcgagcgcccg…	MPVLLENRPIGRTDARGFLLVTPLLAWQHNRLSIDPMRLPAELRPEQVDQIVVPRDRTGVVVAFPIRRSDGVLVQLHDAADLPLPVGSRVRGAGVDTVVGYDGQAYVEGLAPGRNDLEVDMQGRRCRLRIERPTQAPPTRLGPLRCVPETTP
gi|348021430|gb|AGHZ01001153.1|	fig|487528.5.peg.514	peg	gi|348021430|gb|AGHZ01001153.1|_171_575	171	575	+	Cell division protein ZipA		FIG00001404	isu;Bacterial_Cytoskeleton	gtgctgcgcggcgaggacatcgtggtggccgcggagaagaccggcctgaccttcggccacatgaacgtattccaccgcctggtcgaggggcatcccgagcgcggcccgatcttcagcatggccagcatcatgaagccgggcagcttcgacatggcgcacatccgcgagatggagaccccggcgatcgccttcttcctgacgttgccggcgccgatgaccgcgctcgacgcctgggaaaagatgctgccgaccgtgcagcgcatgggcgaactgctcgacggcgtggtcctggacgacagccgcaacgccctgggccgccagcgcatcgcccacatccgcgacgacctgcgcgcctacgaccgccagcaccaggcgccgccgttgacgaaggcgccgcgc…	MLRGEDIVVAAEKTGLTFGHMNVFHRLVEGHPERGPIFSMASIMKPGSFDMAHIREMETPAIAFFLTLPAPMTALDAWEKMLPTVQRMGELLDGVVLDDSRNALGRQRIAHIRDDLRAYDRQHQAPPLTKAPRW
gi|348021430|gb|AGHZ01001153.1|	fig|487528.5.peg.515	peg	gi|348021430|gb|AGHZ01001153.1|_1995_1015	1995	1015	-	MORN repeat family protein				atgccggccggcgcggccgacaccgcgcaggacgaggcggcgcaggacgaggcggcaccggatccggtcgaccaggcgcaactgcgccaggcgctgggatcgctgcaggcgcagcgcccaggcattcccgacctgtacgtggtcggcttcgctggcgacgccagcgaggacgtattccgcaacgaagtgctgtacctgcggcagatgttcacgcagcgcttcggcgccgcgggccgcatcgccaccctgatcaaccacggcgacaacctgggcgcgcacgcctacgcgccgcaggcgtcctacgacaacctggccgatacgctggaccgcgtcggcaagctgatggatccgcgcgaggatgcgctgctgctgttcctgaccagccacggcaccgacaag…	MPAGAADTAQDEAAQDEAAPDPVDQAQLRQALGSLQAQRPGIPDLYVVGFAGDASEDVFRNEVLYLRQMFTQRFGAAGRIATLINHGDNLGAHAYAPQASYDNLADTLDRVGKLMDPREDALLLFLTSHGTDKHELYLQFGPGEDAEYDTITPQELRRLLDDAGIRNRIIVISACYSGGFVPALKTADTLVITAARRDRPSFGCGNTASATYFGRAWLIDALARTNDMIESYSLASAEISAREQAEGEAPSYPQLYVGARIGSWLQHWRAQLPNAAAPPYPYPEPDADDAATAADAEPDHAPGTTQATAPSTPAKQARPSTAAPAQ
gi|348021438|gb|AGHZ01001149.1|	fig|487528.5.peg.516	peg	gi|348021438|gb|AGHZ01001149.1|_67_861	67	861	+	Lysophospholipid acyltransferase		FIG00149539	isu;Phospholipid_and_Fatty_acid_biosynthesis_related_cluster	gtgttcgaccgcccggccaccctgctggaggtggcccggcacatccacaccttcgcctcgaccatcctcgaccgggtgttcatgctgtgtgggcagatgcaccgtttccgggtgcagatccgcggcctggaccagttgcacgcgcagatggaccgcggccgcggcgtgctgatcttcggctcgcacctgggcagcttcgacgcgctgcgggtgctggccaccgagcgtccggacgtgcaggtcaaggtggtgctggacaaggcccacaacccggcgatgaccgagctgctcggcgcgctgaacccgcaactggccgccaacatcatcgacgccggcatggacagcacctcgatcgtcatggcgatcaagcaggccaccgacgagggcgcgctggtcgcg…	MFDRPATLLEVARHIHTFASTILDRVFMLCGQMHRFRVQIRGLDQLHAQMDRGRGVLIFGSHLGSFDALRVLATERPDVQVKVVLDKAHNPAMTELLGALNPQLAANIIDAGMDSTSIVMAIKQATDEGALVALLVDRPRPEDPALPAAFIGQGALFPTSPWLIAAALKVPVVLAFGLYRGGNRYELVFETFSEGLDVPRRQRAPVLAALIRDYAARLEHYTRSAPYNWFNFYDFWNNRHADAPHLAVDADTAVQRRTAERRIA
gi|348021440|gb|AGHZ01001148.1|	fig|487528.5.peg.517	peg	gi|348021440|gb|AGHZ01001148.1|_2_514	2	514	+	FIG017861: hypothetical protein		FIG00017861	icw(2);Phospholipid_and_Fatty_acid_biosynthesis_related_cluster	gtgctggcggcgctggtgccgctgtggcactcgccgcacgcgctgctgctgctggccgcgccgccggtgctgttcaccgcctgggtggcctggttcttcgggcgcagcctgcagcgcgggcgcacgccattgatcacccgcatcgtcgaggcgctgtaccgccaggccggcatgccgatcaccgcggagcagctgcgctacacccggcgcctgaccctggcctggaccctgctgctggtggggctgaccctgctcaacctggtgctggcgctgtgcgcccagcccagcggggtgctggcgcaactgggcctggccgcgccgctgccgatcagcgacgcgcgcgcctcgctgttcgccaatctgctgggctacggggtcatcggcggcttcttcgtcggc…	MLAALVPLWHSPHALLLLAAPPVLFTAWVAWFFGRSLQRGRTPLITRIVEALYRQAGMPITAEQLRYTRRLTLAWTLLLVGLTLLNLVLALCAQPSGVLAQLGLAAPLPISDARASLFANLLGYGVIGGFFVGEYLLRGRWFPQRPYRNLPDFLHRLARLGPVFWRDLLR
gi|348021440|gb|AGHZ01001148.1|	fig|487528.5.peg.518	peg	gi|348021440|gb|AGHZ01001148.1|_544_1320	544	1320	+	FIG018329: 1-acyl-sn-glycerol-3-phosphate acyltransferase		FIG00004783	icw(1);Phospholipid_and_Fatty_acid_biosynthesis_related_cluster	gtgcagatcatcaaggaaaacagcaagttgccgcaggctgggatgccttcgcgcatggcctgggcggtgtggaacgccctgcagctggcattcaccctggcgcacaccgcgctgggcatcgtcgtcgcgctggtgctgctgcggctgagcgggccgcgcctgccgctgcgcatgggcgcgcgcttctgggcgccggtgctgctgttcggcgccggggcgcggctgcaggtggagggccaggagcgggtggactggtcgcgcaaccacctgttcgtcagcaaccaccagtcgatcatcgacatctgcgcgctgttcatggcgctgccggtgccgctgcgcttcctgctcaaggacgagatgctgaaggtgccgttcgtgaactggtatgcacgcgacacc…	MQIIKENSKLPQAGMPSRMAWAVWNALQLAFTLAHTALGIVVALVLLRLSGPRLPLRMGARFWAPVLLFGAGARLQVEGQERVDWSRNHLFVSNHQSIIDICALFMALPVPLRFLLKDEMLKVPFVNWYARDTGMLFLDRDSRRAGAMMRREAAALLRRGQDLCLFPEGTRSRSGALAEFKAGLLQAAIDAGVDVVPVALDGAGKVLPPTSLFRVRPGLIRVRIGTPIRVNGEDGPLTRQEVTQRAHQAVRAMLEPRI
gi|348021440|gb|AGHZ01001148.1|	fig|487528.5.peg.519	peg	gi|348021440|gb|AGHZ01001148.1|_1330_1617	1330	1617	+	(3R)-hydroxymyristoyl-[ACP] dehydratase (EC 4.2.1.-)		FIG00046591	isu;Phospholipid_and_Fatty_acid_biosynthesis_related_cluster	atgcaattcgtcgtaccgcatgatcatcccagcctgcccggccacttcccgggccgccctgtggtgcccggcgtcgtggtgctggaccacgtgctgcaggccgtggaggcggcgcacggcgcgcgcgcgccgctgcgcctgccgcaggtgaagttcgtgcagccgctgtttcccggccagccggcgcgggtggaactggacggcgccgcactgcgctggcgcttccgcgtgctgcgcggcgaggacctgctggtcagcggcgaactcaacgccgaggcggcgccgtga	MQFVVPHDHPSLPGHFPGRPVVPGVVVLDHVLQAVEAAHGARAPLRLPQVKFVQPLFPGQPARVELDGAALRWRFRVLRGEDLLVSGELNAEAAP
gi|348021442|gb|AGHZ01001147.1|	fig|487528.5.peg.520	peg	gi|348021442|gb|AGHZ01001147.1|_106_906	106	906	+	Ferrichrome-iron receptor		FIG01212553	ff	gtgcgctacgacgaacgcgcctgggaccgcgacggcatgctgacccggcgcacgcgccgctcggtgctgctgccgcaggcagcgctgctgttcaagctgcagccttcgctgtcgctgtacgccagcttcgccaagggcctggcgccgggcggcaccgcgccgtggttcgccagcaacgccgacagcatcctcgcgccgaccagcgcctaccagcgcgaggcaggcctgaagtacgagcgcgacggcctgaccctgggcgcggcgctgttcgacatgcgccaggcggaccagtacgcgcagccgcaggccgacggcagcttcctgttcgtgcagcagggccggttgcacaaccgcggcatcgaactgtcggccgccggcacgctgggcgccggcctgcat…	MRYDERAWDRDGMLTRRTRRSVLLPQAALLFKLQPSLSLYASFAKGLAPGGTAPWFASNADSILAPTSAYQREAGLKYERDGLTLGAALFDMRQADQYAQPQADGSFLFVQQGRLHNRGIELSAAGTLGAGLHLQASVAGIRARAEDTGTPGDEGHQALNVPRLRASAQASWDVPGVSGLALLGGAQYSGAKYADRSGQVAVGGYSVYNLGARYATRLGAVPTTLRLSVDNLTDKRYWRDVGAYEGDDYLFLGAPRTARLAVQFEF
gi|348021442|gb|AGHZ01001147.1|	fig|487528.5.peg.521	peg	gi|348021442|gb|AGHZ01001147.1|_1446_1994	1446	1994	+	PnuC protein				gtgctggtcaatgtcctgggtgtgtggctgaccgcgcggcgggtgcgctggtgctggccggtcaacgtggtggcggtgctgctctacgcgtggctgttctatcagtggaagctgtattcggacatgctgctgcagggcctgtacgtcgtgctgcagggctacggctggtggcgctggagcaaaggactgggcgacgacggcaaggtccaggtcgggccgctgccgtgggccgaaggcgtgcgttcggtattggccggcgccgccggcgcggcgctgctgggctggtggatgcaccgtcacaccgatgcggcgctgccgtggctggatgcggcgctgtcggccttcagcgttgtcgccagcgtgtgggctgcgcgcaagcgcatcgccaactggggcctg…	MLVNVLGVWLTARRVRWCWPVNVVAVLLYAWLFYQWKLYSDMLLQGLYVVLQGYGWWRWSKGLGDDGKVQVGPLPWAEGVRSVLAGAAGAALLGWWMHRHTDAALPWLDAALSAFSVVASVWAARKRIANWGLWIVLDCVYVGVFVYKGLYPTAALYAGFVVLAVYGLRLWQADLRRARAIT
gi|348021442|gb|AGHZ01001147.1|	fig|487528.5.peg.522	peg	gi|348021442|gb|AGHZ01001147.1|_2151_2888	2151	2888	+	Transcriptional regulator, GntR family		FIG01210082	ff	atgagcttccccactgccaccaccgccggcttcgctcaacgcatcgccgatgcgctgctggcgcgcatcgccgccggcgaatggcgcgccgaccagcggctgccggtggagcgcgaactggccgcgttgttcggttgcacccgcatcaccttgcgcgaggccctgcagcaactggaatcggatgggcacatctaccgcgagaaccgtcgcggctggttcgtcagcgcgccgcgggtgcgtcacgatcccaatagcatcgccggcttcatgcagtacgtggccgcgcagggcggcgtcccgcgtaccgaactgctcgccgcgcagcgccagcccgccggcccggcgctcgcccgtcatctgcacctgcacgatccggcaaccgacgtgttcgtgctgcgc…	MSFPTATTAGFAQRIADALLARIAAGEWRADQRLPVERELAALFGCTRITLREALQQLESDGHIYRENRRGWFVSAPRVRHDPNSIAGFMQYVAAQGGVPRTELLAAQRQPAGPALARHLHLHDPATDVFVLRRRRWIGRRAVLLETNAILAAWAPRLLDHDLAGSLSAVLTQRLGLRQARSRLSMYPATLDAEQAALLQSTAGTPCFRLQRVSYDPDGRAVEFDIESWRHDVLEVSVDVYAPGE
gi|348021444|gb|AGHZ01001146.1|	fig|487528.5.peg.523	peg	gi|348021444|gb|AGHZ01001146.1|_6_572	6	572	+	Putative homoserine kinase type II, PnuC-associated, THI-regulated branch		FIG01224734	ff	ttggccgcatggctggagcagcgcgactggcagggcgacctgcgcgcgcatctgctgccctggcacgcgcaggcctggccgctgctgcagacgccgccgccggcgctgtggacccatggcgactggcacgcctccaacctgctgtggcgcggccacggcgccgccagcacggtcagcgcggtgttcgatttcggcctggccgaccgcaccttcgccctgttcgacctggccaccgcgatcgagcgcaacctgatcccgtggctgcaactggacgacggcggcaccgccgtcgccgacctcgaccagctcgatgcgctgctgcacggctacgccacgctgctgccgctggacgcggcgcacatgcgcctgctggccgcgctgctgccactggtgcatgcc…	MAAWLEQRDWQGDLRAHLLPWHAQAWPLLQTPPPALWTHGDWHASNLLWRGHGAASTVSAVFDFGLADRTFALFDLATAIERNLIPWLQLDDGGTAVADLDQLDALLHGYATLLPLDAAHMRLLAALLPLVHADFALSEIEYFAGITGSQAHADIAYRRYLLGHAAWFGEGEGQRLLRHLQRRAAAAP
gi|348021448|gb|AGHZ01001144.1|	fig|487528.5.peg.524	peg	gi|348021448|gb|AGHZ01001144.1|_1275_1868	1275	1868	+	FIG01210504: hypothetical protein		FIG01210500	ff	atgtcgatcgtcatccgcgacgtgcgcgagcacgagctcgattcggtcctggccctgaacaacaacgccggactggcgatcctgccgctggattcggccaagctgcaccgcttctacgaaaccgcagagtatttccgcgtcgccgagcgcgacggcaacctggccggcttcctggtcggcttcggcagcgacagcgaccacgacagtagcaacttcgcctggttccgcgagcgctacccgcagtttttctatatcgaccgcatcgtggtggccagccgccgccgcggcggtggcgtcggccgggcgttctacgccgacgtgcagagctacgccgagttgcgctacccgcaactggcgtgcgaggtttttctggatcacggcgccgatgcggcactgctg…	MSIVIRDVREHELDSVLALNNNAGLAILPLDSAKLHRFYETAEYFRVAERDGNLAGFLVGFGSDSDHDSSNFAWFRERYPQFFYIDRIVVASRRRGGGVGRAFYADVQSYAELRYPQLACEVFLDHGADAALLFHGSFGFREVGQNTMNEVEVRASMLLKDLCSYAWVRETYGDTLPELPWAGHAHRLQRAQRPTGT
gi|348021450|gb|AGHZ01001143.1|	fig|487528.5.peg.525	peg	gi|348021450|gb|AGHZ01001143.1|_670_134	670	134	-	hypothetical protein				ttgccggcggcgcaggccgccctggtcggtgccaagctgcgccagcacggcatcgccttccgcattctggaccacgacgccaccctgccggtgcagaccttccgcgccgacaccgccagcttcgccgcccgctcgtccgaaggccaccagcggctcagcgtcaccggcgcctggaaagcggagacccgcgcggtcggcgccggcgcgctgttcgtgcccatcgcccagcccaaggcacgcctgctgatgacgctgctggaaccgcaggcgccggactcgctgctgcaatggggcgagttcaacagcgcgttcgagcgcgccgaatacatggaagactacgtcgccgaggacgtggcgcggcagatgctggccagcgacccggcgctcaaggccgagttc…	MPAAQAALVGAKLRQHGIAFRILDHDATLPVQTFRADTASFAARSSEGHQRLSVTGAWKAETRAVGAGALFVPIAQPKARLLMTLLEPQAPDSLLQWGEFNSAFERAEYMEDYVAEDVARQMLASDPALKAEFEDKLEHDADFAKDPQARLEFFYRRHSSWDERYRLYPVMRSDEAPS
gi|348021456|gb|AGHZ01001140.1|	fig|487528.5.peg.526	peg	gi|348021456|gb|AGHZ01001140.1|_117_1829	117	1829	+	Acid phosphatase		FIG00975922	ff	gtgaagaagccgccccaggatcccgcgtccaccccgcccgccgacaccgacaccacccccgaaaacccgcaacgccgacgcctgctcggcggcctggcgctggccggcagcgcaatggcgctcggcggccccgccgaggcccacgccgaaaccgccaagcgcgcgccagcgcgtgcgctgtcggcgacggaactggatcggcagctgcggcagaagatcgagcacgtggtggtgatctacgccgagaaccgcagcttcaacaacctgttcccggagttccccggactgcagcagccgctgtccaaggtgacgccggcgcaggcgcggcaggtggaccgcgacggcagcgtgctcgatatcctgccgccgatctggggcgggctggcgccggacgaacag…	MKKPPQDPASTPPADTDTTPENPQRRRLLGGLALAGSAMALGGPAEAHAETAKRAPARALSATELDRQLRQKIEHVVVIYAENRSFNNLFPEFPGLQQPLSKVTPAQARQVDRDGSVLDILPPIWGGLAPDEQVVAHRRYKIGEDAIGPLPNAPFALRTPDGQLLPHGIVTRDLVHRFYENQMQINGGRNDGFAAWSDAGGLVMGHYADAPATLRLWSLAREYTLCDNFFMGAFGGSFLNHQYLIAAQAPYYPKADSSPGRTQISVLASDRPDEIRLAVQDDSPGTALNGRPRFVRNGALTPDFWAINTLSPPFQPSTSQDPTRPDYADPNSPNTLPAQTHRHIGDALDAKGVDWAWYAGGWGLAVQGKGDTGDTSEFPGSPNFQIHHQPFNYFANLAP…
gi|348021458|gb|AGHZ01001139.1|	fig|487528.5.peg.527	peg	gi|348021458|gb|AGHZ01001139.1|_78_530	78	530	+	hypothetical protein				atgcgtgtcctgcccgctgccctgctgtgcctggccctggccgcctgctcggaccaggacaccccacgtccggcgacgctgctcgccgccaccccggcgcaggccgatttcggcgcgctgcgcgtgcactacaacgccttgcccacattggcgatgagcgaagacgtcgcgcgccgctacggcatcgcccgcgaagccgacaccgccctggtgatgatcgcgctgcgtaccctgcacggtggcgaggaagcgccggcggtgggcacggtggaggcggtggcgaccgacctcagcggccagcgccagccggtggcgctgcgcgcggtccgcaccgacgcctacaccgactacgtcggcaccgtgcgcagcagcgcccacgaccagttgcgcttcgtggtg…	MRVLPAALLCLALAACSDQDTPRPATLLAATPAQADFGALRVHYNALPTLAMSEDVARRYGIAREADTALVMIALRTLHGGEEAPAVGTVEAVATDLSGQRQPVALRAVRTDAYTDYVGTVRSSAHDQLRFVVQVRSADGSGTVRFTRNF
gi|348021458|gb|AGHZ01001139.1|	fig|487528.5.peg.528	peg	gi|348021458|gb|AGHZ01001139.1|_1231_812	1231	812	-	Redox-sensitive transcriptional activator SoxR		FIG00004255	isu;Oxidative_stress	gtggggcaggtcgccgcgcgcagcggcgtggccgtgtcggcgctgcatttctacgagagcaagggcctgatccgcagcatgcgcaccgtcggcaaccagcgccgctacacccgcgacgtgctgcgccggctggcggtgatccgcgtggcgcaacgcgtcggcgtgccgctggacagcgtcaaggccgccttcgcgcagttgcccgacgcgcgcaccccgacccgcgccgagtgggcacggatgtcggcggtgtggcgcgaggaactggacgcacgcatcctgcagctgacccgcctgcgccaccagctcaccgactgcatcggctgcggctgcctgtcgctgcgccgctgccggctgagcaacccggccgacaccctggccgcgtacggcgacggcccg…	MGQVAARSGVAVSALHFYESKGLIRSMRTVGNQRRYTRDVLRRLAVIRVAQRVGVPLDSVKAAFAQLPDARTPTRAEWARMSAVWREELDARILQLTRLRHQLTDCIGCGCLSLRRCRLSNPADTLAAYGDGPQRWAEE
gi|348021462|gb|AGHZ01001137.1|	fig|487528.5.peg.529	peg	gi|348021462|gb|AGHZ01001137.1|_421_747	421	747	+	His repressor		FIG00003012	isu;CBSS-393121.3.peg.1913	atgaaacaacgtcccacccctgcagcagaccgcgatggcgacgcctcgctcaaggcgttggcgcgtaccctggcccagctcggcaagccgcaggaagtggcggcgttcctgcaggacctgtgcacgccggccgagctggaggcgatggcggaccgctggcgggtggtaccgctgctgctcaagggcgtgccgtaccgcgagatccacgacctgacccaggtcagcgtcaccaccatcggccgtgtcgcacggaccctggaatacggcgctggcggctatgccgcggcgctgcgccggcagacggcgcgcccctccgattcccactga	MKQRPTPAADRDGDASLKALARTLAQLGKPQEVAAFLQDLCTPAELEAMADRWRVVPLLLKGVPYREIHDLTQVSVTTIGRVARTLEYGAGGYAAALRRQTARPSDSH
gi|348021468|gb|AGHZ01001134.1|	fig|487528.5.peg.530	peg	gi|348021468|gb|AGHZ01001134.1|_28_747	28	747	+	Rieske 2Fe-2S domain protein				gtgcgcgtccgcgccttcgccgcacgcgagcacgacggcctgatctggctgcgccccgatccggaaggcgccaacgcgccatcgcaattggtgcaggcgctgcagccgtcggcgcggcgcttcctgtggcgcacccgctgggacgcacacgtggtcgatgcgctggagaacttcctcgacccgctgcacacccatctgctgcatccggggctggtgcggcgcggcggcgcgcgcaccgcgatgcgcgccgaactgcgccacaccgaggaaggcttccacgtggactaccgcggcgccgcagcacagagcggctggctgtaccgcttgttcgaatcgccgcgcacgctggaacgtgcgcacttcgccgcacccggcagtgcgcagatcgagtaccgctat…	MRVRAFAAREHDGLIWLRPDPEGANAPSQLVQALQPSARRFLWRTRWDAHVVDALENFLDPLHTHLLHPGLVRRGGARTAMRAELRHTEEGFHVDYRGAAAQSGWLYRLFESPRTLERAHFAAPGSAQIEYRYARGGRVRISLHFTPLDVRSTEVFASLHVEGRWAPAWAVRLLVWPLLRRVGEQDRRMLALQSRNLQRYPGARGASTALDLVREPLRRYWDGEPLPAPGSGHDVEIML
gi|348021468|gb|AGHZ01001134.1|	fig|487528.5.peg.531	peg	gi|348021468|gb|AGHZ01001134.1|_1546_737	1546	737	-	diguanylate cyclase/phosphodiesterase (GGDEF & EAL domains) with PAS/PAC sensor(s)		FIG00024425	idu(7);Bacterial_hemoglobins	gtgcgcttcgaccgcgccatggccgcgcgcaccggcgaacgcctgcgcctggccggacgcctgcagcaggcgatcgagcggcaggaattcgagctgcatttccagccgatcatggacgcggtcagcggcgcgccgcgcgaactggaagcgctgatccgctggccgcaggccgatggcggctttatcgcgccggacaccttcatccagttgtgcgaggacaccgggctgatcctgccgctgggacgctgggtgatgcgcgccgcagcgcgtgcgcgccgcgaactcgccgaccacggttggccgaacctgccggtggcggtgaacgtgtcggcgctgcagttcttcgatggcgatctggtcgccgacctggtgcaggcgtgcgccgaggccgggctggct…	MRFDRAMAARTGERLRLAGRLQQAIERQEFELHFQPIMDAVSGAPRELEALIRWPQADGGFIAPDTFIQLCEDTGLILPLGRWVMRAAARARRELADHGWPNLPVAVNVSALQFFDGDLVADLVQACAEAGLAADGLQLELTESSLMRQPQQAGEVLRQLRALGVRVALDDVGTGFSSMAYLRDLPLDTLKIDRSFVAEVDRDPRNASICQALLTLGHCLGLDVVAEGVETEAQLRWLRAHGCGGVQGYLLGRPAPLATVLQRLGAVTA
[truncated: 3,330 more rows]
